# Supplementary material for: Crystal structure of catena-poly[[[aqua­bis­(di­methyl­formamide-κO)magnesium(II)]-μ3-(2,2′-bi­pyridine-5,5′-di­carboxyl­ato-κ5 O 2:O 2′:N,N′:O 5)-[di­chlorido­platinum(II)]] di­methyl­formamide monosolvate]
Source: Acta Crystallogr E Crystallogr Commun. 2017 Jun 7;73(Pt 7):971–4. doi: 10.1107/S2056989017008118 (PMC5499271; doi:10.1107/S2056989017008118)
Supplement: Supplementary file 1 [file e-73-00971-sup1.cif]

##############################################################################
#                                                                            #
# This CIF contains the data in a paper accepted for publication in          #
# Acta Crystallographica Section E. It conforms to the requirements of       #
# Notes for Authors for Acta Crystallographica Section E, and has been       #
# peer reviewed under the auspices of the IUCr Commission on Journals.       #
#                                                                            #
# Full details of the Crystallographic Information File format               #
# are given in the paper "The Crystallographic Information File (CIF):       #
# a New Standard Archive File for Crystallography" by S. R. Hall, F. H.      #
# Allen and I. D. Brown [Acta Cryst. (1991), A47, 655-685].                  #
#                                                                            #
# The current version of the core CIF dictionary is obtainable from          #
# ftp://ftp.iucr.org/pub/cif_core.dic.                                       #
#                                                                            #
# Software is freely available for graphical display of the structure(s)     #
# in this CIF. For information consult the CIF software page                 #
# http://www.iucr.org/resources/cif/software.                                #
#                                                                            #
# This file may be used for bona fide research purposes within the           #
# scientific community so long as proper attribution is given to the journal # 
# article from which it was obtained.                                        #
#                                                                            #
##############################################################################
data_I
_audit_creation_method
;
Olex2 1.2
(compiled 2017.03.28 svn.r3405 for OlexSys, GUI svn.r5337)
;
_journal_date_recd_electronic     2017-05-16
_journal_date_accepted     2017-05-31
_journal_name_full     'Acta Crystallographica, Section E'
_journal_year     2017
_journal_volume     73
_journal_issue      7
_journal_page_first     971
_journal_page_last     974
_journal_paper_category     GM
_journal_paper_doi     10.1107/S2056989017008118
_journal_coeditor_code     VN2129
_publ_contact_author_name     'Fredrik Lundvall'
_publ_contact_author_address
;
Centre for Materials Science and Nanotechnology
Department of Chemistry
University of Oslo
PO Box 1126
0315 Oslo
Norway
;
_publ_contact_author_email     fredrik.lundvall@smn.uio.no
_publ_contact_author_fax     ?
_publ_contact_author_phone     ?
_publ_section_title
;\
Crystal structure of
<i>catena</i>-poly[[[aquabis(dimethylformamide-\k<i>O</i>)magnesium(II)]-\
\m~3~-(2,2'-bipyridine-5,5'-dicarboxylato-\k^5^<i>O</i>^2^:<i>O</i>^2'^:\
<i>N</i>,<i>N</i>':<i>O</i>^5^)-[dichloridoplatinum(II)]] dimethylformamide
monosolvate]
;
loop_
    _publ_author_name
    _publ_author_footnote
    _publ_author_address
    'Lundvall, Fredrik' .
;
Centre for Materials Science and Nanotechnology
Department of Chemistry
University of Oslo
PO Box 1126
0315 Oslo
Norway
;
    'Tilset, Mats' .
;
Department of Chemistry
University of Oslo
PO Box 1033
0315 Oslo
Norway
;
_publ_section_synopsis
;
A new one-dimensional coordination polymer formed unexpectedly during the
synthesis of a Pt-functionalized bipyridine linker for metal--organic
frameworks. We report here the synthesis, structure determination and
energy-dispersive X-ray spectroscopy analysis of this new coordination
polymer.
;
_chemical_name_systematic
;\
<i>catena</i>-Poly[[[aquabis(dimethylformamide-\k<i>O</i>)magnesium(II)]-\
\m~3~-(2,2'-bipyridine-5,5'-dicarboxylato-\k^5^<i>O</i>^2^:<i>O</i>^2'^:\
<i>N</i>,<i>N</i>':<i>O</i>^5^)-[dichloridoplatinum(II)]] dimethylformamide
monosolvate]
;
_chemical_name_common     ?
_chemical_formula_moiety     'C18 H22 Cl2 Mg N4 O7 Pt, C3 H7 N O'
_chemical_formula_sum     'C21 H29 Cl2 Mg N5 O8 Pt'
_chemical_formula_iupac
                    '[Mg Pt Cl2 (C12 H6 N2 O4) (C3 H7 N O)2 (H 2 O)], C3 H7 N O'
_chemical_formula_weight     769.79
_chemical_melting_point     ?
_shelx_space_group_comment
;
The symmetry employed for this shelxl refinement is uniquely defined
by the following loop, which should always be used as a source of
symmetry information in preference to the above space-group names.
They are only intended as comments.
;
_space_group_crystal_system     triclinic
_space_group_name_H-M_alt     'P -1'
_space_group_name_Hall     '-P 1'
loop_
    _space_group_symop_operation_xyz
    'x, y, z'
    '-x, -y, -z'
_cell_length_a     9.224(4)
_cell_length_b     12.083(6)
_cell_length_c     13.673(7)
_cell_angle_alpha     69.206(14)
_cell_angle_beta     80.361(17)
_cell_angle_gamma     69.054(14)
_cell_volume     1329.1(11)
_cell_formula_units_Z     2
_cell_measurement_reflns_used     9986
_cell_measurement_theta_min     2.373
_cell_measurement_theta_max     24.753
_cell_measurement_temperature     100
_exptl_crystal_description     needle
_exptl_crystal_colour     'clear yellow'
_exptl_crystal_size_max     0.2
_exptl_crystal_size_mid     0.1
_exptl_crystal_size_min     0.09
_exptl_crystal_density_diffrn     1.923
_exptl_crystal_density_meas     ?
_exptl_crystal_density_method     ?
_exptl_crystal_F_000     756
_exptl_absorpt_coefficient_mu     5.558
_exptl_absorpt_correction_type     multi-scan
_exptl_absorpt_process_details
;
(SADABS; Krause <i>et al.</i>, 2015)
;
_shelx_estimated_absorpt_T_min     0.403
_shelx_estimated_absorpt_T_max     0.635
_exptl_absorpt_correction_T_min     0.5176
_exptl_absorpt_correction_T_max     0.7451
_diffrn_ambient_temperature     100
_diffrn_radiation_type     MoK\a
_diffrn_radiation_wavelength     0.71073
_diffrn_radiation_monochromator     graphite
_diffrn_measurement_device_type     'Bruker PHOTON CCD'
_diffrn_measurement_method     '\w scans'
_diffrn_detector_area_resol_mean     ?
_diffrn_reflns_number     31765
_diffrn_reflns_av_R_equivalents     0.0573
_diffrn_reflns_theta_min     2.367
_diffrn_reflns_theta_max     24.983
_diffrn_reflns_theta_full     24.983
_diffrn_measured_fraction_theta_max     0.990
_diffrn_measured_fraction_theta_full     0.990
_diffrn_reflns_limit_h_min     -10
_diffrn_reflns_limit_h_max     10
_diffrn_reflns_limit_k_min     -14
_diffrn_reflns_limit_k_max     14
_diffrn_reflns_limit_l_min     -16
_diffrn_reflns_limit_l_max     16
_diffrn_standards_number     0
_refine_special_details     ?
_reflns_number_total     4615
_reflns_number_gt     4405
_reflns_threshold_expression     'I > 2\s(I)'
_refine_ls_structure_factor_coef     Fsqd
_refine_ls_matrix_type     full
_refine_ls_R_factor_all     0.0295
_refine_ls_R_factor_gt     0.0276
_refine_ls_wR_factor_gt     0.0720
_refine_ls_wR_factor_ref     0.0738
_refine_ls_goodness_of_fit_ref     1.086
_refine_ls_restrained_S_all     1.086
_refine_ls_number_reflns     4615
_refine_ls_number_parameters     352
_refine_ls_number_restraints     0
_refine_ls_hydrogen_treatment     constr
_refine_ls_weighting_scheme     calc
_refine_ls_weighting_details
              'w=1/[\s^2^(Fo^2^)+(0.0491P)^2^+1.4382P] where P=(Fo^2^+2Fc^2^)/3'
_atom_sites_solution_hydrogens     mixed
_atom_sites_solution_primary     direct
_atom_sites_solution_secondary     ?
_refine_ls_shift/su_max     0.002
_refine_ls_shift/su_mean     0.000
_refine_diff_density_max     1.924
_refine_diff_density_min     -2.420
_refine_ls_extinction_method     none
_refine_ls_extinction_coef     .
loop_
    _atom_type_symbol
    _atom_type_description
    _atom_type_scat_dispersion_real
    _atom_type_scat_dispersion_imag
    _atom_type_scat_source
    'C' 'C' 0.0033 0.0016
                         'International Tables Vol C Tables 4.2.6.8 and 6.1.1.4'
    'H' 'H' 0.0000 0.0000
                         'International Tables Vol C Tables 4.2.6.8 and 6.1.1.4'
    'Cl' 'Cl' 0.1484 0.1585
                         'International Tables Vol C Tables 4.2.6.8 and 6.1.1.4'
    'Mg' 'Mg' 0.0486 0.0363
                         'International Tables Vol C Tables 4.2.6.8 and 6.1.1.4'
    'N' 'N' 0.0061 0.0033
                         'International Tables Vol C Tables 4.2.6.8 and 6.1.1.4'
    'O' 'O' 0.0106 0.0060
                         'International Tables Vol C Tables 4.2.6.8 and 6.1.1.4'
    'Pt' 'Pt' -1.7033 8.3905
                         'International Tables Vol C Tables 4.2.6.8 and 6.1.1.4'
_computing_data_collection
;
APEX3 (Bruker, 2016)
;
_computing_cell_refinement
;
SAINT (Bruker, 2015)
;
_computing_data_reduction
;
SAINT (Bruker, 2015)
;
_computing_structure_solution
;
SHELXT (Sheldrick, 2015a)
;
_computing_structure_refinement
;
SHELXL2014 (Sheldrick, 2015b) and <i>OLEX2</i> (Dolomanov <i>et al.</i>,
 2009)
;
_computing_molecular_graphics
;
DIAMOND (Brandenburg, 2014) and
<i>ChemBioDraw Ultra</i> (Cambridge Soft, 2012)
;
_computing_publication_material
;
publCIF (Westrip, 2010)
;
loop_
    _atom_site_type_symbol
    _atom_site_label
    _atom_site_fract_x
    _atom_site_fract_y
    _atom_site_fract_z
    _atom_site_U_iso_or_equiv
    _atom_site_adp_type
    _atom_site_calc_flag
    _atom_site_occupancy
    _atom_site_disorder_assembly
    _atom_site_disorder_group
    Pt Pt1 0.96005(2) 0.60542(2) 0.56892(2) 0.01206(8) Uani d 1 . .
    Cl Cl1 1.17780(12) 0.52245(9) 0.66544(8) 0.0179(2) Uani d 1 . .
    Cl Cl2 1.06049(12) 0.75785(9) 0.45784(8) 0.0178(2) Uani d 1 . .
    Mg Mg1 0.75731(15) 0.01424(12) 1.05885(10) 0.0146(3) Uani d 1 . .
    O O1 0.8504(3) 0.0973(3) 0.9186(2) 0.0170(6) Uani d 1 . .
    O O2 1.0637(3) 0.1526(3) 0.8926(2) 0.0191(6) Uani d 1 . .
    O O3 0.6600(4) 0.9454(3) 0.2053(2) 0.0210(7) Uani d 1 . .
    O O4 0.4507(4) 0.8962(3) 0.1999(2) 0.0305(8) Uani d 1 . .
    O O1C 0.8374(3) 0.1152(3) 1.1211(2) 0.0205(6) Uani d 1 . .
    O O2C 0.5514(3) 0.1750(3) 1.0171(2) 0.0172(6) Uani d 1 . .
    O O1W 0.6744(3) -0.0626(3) 0.9774(2) 0.0167(6) Uani d 1 . .
    H H1WA 0.6049 -0.1000 1.0028 0.025 Uiso d 1 . .
    H H1WB 0.6456 -0.0055 0.9174 0.025 Uiso d 1 . .
    N N1 0.8564(4) 0.4808(3) 0.6630(3) 0.0105(7) Uani d 1 . .
    N N2 0.7619(4) 0.6682(3) 0.4934(3) 0.0117(7) Uani d 1 . .
    N N1C 1.0118(4) 0.1352(4) 1.2069(3) 0.0226(8) Uani d 1 . .
    N N2C 0.3786(4) 0.3657(3) 1.0119(3) 0.0244(8) Uani d 1 . .
    C C1 0.7083(5) 0.5059(4) 0.6397(3) 0.0137(8) Uani d 1 . .
    C C2 0.6205(5) 0.4317(4) 0.6998(3) 0.0146(8) Uani d 1 . .
    H H2 0.5144 0.4540 0.6859 0.017 Uiso calc 1 . .
    C C3 0.6879(5) 0.3246(4) 0.7803(3) 0.0165(9) Uani d 1 . .
    H H3 0.6298 0.2717 0.8215 0.020 Uiso calc 1 . .
    C C4 0.8419(5) 0.2961(4) 0.7994(3) 0.0137(8) Uani d 1 . .
    C C5 0.9213(5) 0.3777(4) 0.7419(3) 0.0147(8) Uani d 1 . .
    H H5 1.0247 0.3606 0.7586 0.018 Uiso calc 1 . .
    C C6 0.9253(5) 0.1716(4) 0.8792(3) 0.0147(8) Uani d 1 . .
    C C7 0.6553(5) 0.6113(4) 0.5438(3) 0.0133(8) Uani d 1 . .
    C C8 0.5117(5) 0.6468(4) 0.5021(3) 0.0155(9) Uani d 1 . .
    H H8 0.4370 0.6076 0.5391 0.019 Uiso calc 1 . .
    C C9 0.4788(5) 0.7396(4) 0.4065(3) 0.0151(8) Uani d 1 . .
    H H9 0.3803 0.7661 0.3778 0.018 Uiso calc 1 . .
    C C10 0.5910(5) 0.7938(4) 0.3526(3) 0.0144(8) Uani d 1 . .
    C C11 0.7305(5) 0.7576(3) 0.3990(3) 0.0127(8) Uani d 1 . .
    H H11 0.8060 0.7966 0.3634 0.015 Uiso calc 1 . .
    C C12 0.5650(5) 0.8877(4) 0.2425(3) 0.0168(9) Uani d 1 . .
    C C1C 0.9292(5) 0.0737(4) 1.1917(3) 0.0207(9) Uani d 1 . .
    H H1C 0.9411 -0.0084 1.2386 0.025 Uiso calc 1 . .
    C C2C 1.0120(6) 0.2562(5) 1.1336(4) 0.0316(11) Uani d 1 . .
    H H2CA 0.9431 0.2807 1.0769 0.047 Uiso calc 1 . .
    H H2CB 1.1178 0.2512 1.1044 0.047 Uiso calc 1 . .
    H H2CC 0.9753 0.3186 1.1702 0.047 Uiso calc 1 . .
    C C3C 1.1173(6) 0.0797(5) 1.2919(4) 0.0294(11) Uani d 1 . .
    H H3CA 1.2248 0.0591 1.2634 0.044 Uiso calc 1 . .
    H H3CB 1.0986 0.0033 1.3402 0.044 Uiso calc 1 . .
    H H3CC 1.0997 0.1393 1.3295 0.044 Uiso calc 1 . .
    C C4C 0.4982(5) 0.2652(4) 1.0503(3) 0.0212(9) Uani d 1 . .
    H H4C 0.5468 0.2621 1.1077 0.025 Uiso calc 1 . .
    C C5C 0.3018(5) 0.3840(4) 0.9197(4) 0.0250(10) Uani d 1 . .
    H H5CA 0.3560 0.3146 0.8919 0.038 Uiso calc 1 . .
    H H5CB 0.3041 0.4629 0.8661 0.038 Uiso calc 1 . .
    H H5CC 0.1937 0.3867 0.9391 0.038 Uiso calc 1 . .
    C C6C 0.3190(7) 0.4667(5) 1.0579(5) 0.0389(14) Uani d 1 . .
    H H6CA 0.2148 0.4698 1.0898 0.058 Uiso calc 1 . .
    H H6CB 0.3138 0.5465 1.0031 0.058 Uiso calc 1 . .
    H H6CC 0.3884 0.4514 1.1116 0.058 Uiso calc 1 . .
    O O1S 0.3963(4) 0.6539(3) 0.7698(3) 0.0312(8) Uani d 1 A 1
    N N1S 0.3595(5) 0.8390(4) 0.6353(3) 0.0270(9) Uani d 1 A 1
    C C1S 0.3216(6) 0.7374(4) 0.6968(4) 0.0266(10) Uani d 1 A 1
    H H1S 0.2290 0.7298 0.6826 0.032 Uiso calc 1 A 1
    C C2S 0.5037(7) 0.8550(6) 0.6488(5) 0.0377(14) Uani d 1 A 1
    H H2SA 0.5607 0.8737 0.5810 0.056 Uiso calc 1 A 1
    H H2SB 0.5677 0.7779 0.6977 0.056 Uiso calc 1 A 1
    H H2SC 0.4795 0.9242 0.6768 0.056 Uiso calc 1 A 1
    C C3S 0.2617(6) 0.9344(5) 0.5520(4) 0.0344(12) Uani d 1 A 1
    H H3SA 0.2239 1.0142 0.5664 0.052 Uiso calc 1 A 1
    H H3SB 0.1731 0.9096 0.5482 0.052 Uiso calc 1 A 1
    H H3SC 0.3222 0.9438 0.4851 0.052 Uiso calc 1 A 1
loop_
    _atom_site_aniso_label
    _atom_site_aniso_U_11
    _atom_site_aniso_U_22
    _atom_site_aniso_U_33
    _atom_site_aniso_U_12
    _atom_site_aniso_U_13
    _atom_site_aniso_U_23
    Pt1 0.01192(11) 0.00874(11) 0.01110(11) -0.00185(7) -0.00702(7) 0.00337(7)
    Cl1 0.0156(5) 0.0152(5) 0.0185(5) -0.0041(4) -0.0110(4) 0.0037(4)
    Cl2 0.0181(5) 0.0143(5) 0.0167(5) -0.0071(4) -0.0068(4) 0.0047(4)
    Mg1 0.0143(7) 0.0117(7) 0.0126(7) -0.0027(6) -0.0079(5) 0.0040(5)
    O1 0.0173(15) 0.0150(15) 0.0134(15) -0.0046(13) -0.0072(12) 0.0039(12)
    O2 0.0138(15) 0.0148(15) 0.0200(16) -0.0026(12) -0.0116(12) 0.0072(12)
    O3 0.0221(17) 0.0205(16) 0.0153(15) -0.0075(14) -0.0065(13) 0.0032(12)
    O4 0.0327(19) 0.0318(19) 0.0207(17) -0.0173(15) -0.0225(14) 0.0153(14)
    O1C 0.0206(16) 0.0189(15) 0.0194(16) -0.0039(13) -0.0095(13) -0.0018(13)
    O2C 0.0181(15) 0.0121(14) 0.0163(15) -0.0016(12) -0.0087(12) 0.0018(12)
    O1W 0.0152(15) 0.0135(15) 0.0148(15) -0.0029(12) -0.0098(12) 0.0052(11)
    N1 0.0101(17) 0.0087(16) 0.0101(16) -0.0001(14) -0.0071(13) 0.0000(13)
    N2 0.0133(17) 0.0097(17) 0.0079(16) -0.0008(14) -0.0055(13) 0.0012(13)
    N1C 0.025(2) 0.019(2) 0.022(2) -0.0069(17) -0.0112(16) -0.0008(16)
    N2C 0.024(2) 0.0141(19) 0.029(2) 0.0016(16) -0.0122(17) -0.0020(16)
    C1 0.015(2) 0.0081(19) 0.012(2) 0.0018(16) -0.0072(16) 0.0007(15)
    C2 0.013(2) 0.013(2) 0.014(2) -0.0027(17) -0.0063(16) 0.0014(16)
    C3 0.019(2) 0.015(2) 0.013(2) -0.0057(18) -0.0029(17) 0.0005(16)
    C4 0.015(2) 0.010(2) 0.011(2) -0.0001(17) -0.0069(16) 0.0009(16)
    C5 0.017(2) 0.012(2) 0.011(2) 0.0008(17) -0.0096(16) 0.0008(16)
    C6 0.017(2) 0.012(2) 0.011(2) -0.0039(17) -0.0033(16) 0.0011(16)
    C7 0.019(2) 0.0083(19) 0.0097(19) -0.0027(17) -0.0033(16) -0.0001(15)
    C8 0.013(2) 0.013(2) 0.017(2) -0.0034(17) -0.0025(17) -0.0009(17)
    C9 0.016(2) 0.0121(19) 0.012(2) -0.0011(17) -0.0098(16) 0.0020(16)
    C10 0.017(2) 0.0095(19) 0.012(2) -0.0010(16) -0.0072(16) 0.0021(15)
    C11 0.014(2) 0.0069(18) 0.013(2) -0.0013(16) -0.0037(16) 0.0011(15)
    C12 0.018(2) 0.011(2) 0.016(2) -0.0021(18) -0.0054(17) 0.0023(17)
    C1C 0.023(2) 0.015(2) 0.019(2) -0.0009(18) -0.0063(19) -0.0012(18)
    C2C 0.031(3) 0.024(3) 0.036(3) -0.012(2) -0.007(2) -0.001(2)
    C3C 0.028(3) 0.027(3) 0.032(3) -0.008(2) -0.010(2) -0.005(2)
    C4C 0.021(2) 0.021(2) 0.019(2) -0.0062(19) -0.0105(18) 0.0002(18)
    C5C 0.023(2) 0.022(2) 0.021(2) -0.001(2) -0.0126(19) 0.0025(19)
    C6C 0.040(3) 0.025(3) 0.047(3) 0.006(2) -0.020(3) -0.016(2)
    O1S 0.037(2) 0.0217(17) 0.0297(19) -0.0040(15) -0.0119(15) -0.0030(15)
    N1S 0.029(2) 0.022(2) 0.029(2) -0.0078(18) -0.0028(18) -0.0077(17)
    C1S 0.030(3) 0.024(2) 0.028(3) -0.008(2) -0.002(2) -0.011(2)
    C2S 0.036(3) 0.039(3) 0.048(4) -0.016(3) 0.002(3) -0.023(3)
    C3S 0.042(3) 0.022(3) 0.030(3) -0.004(2) -0.005(2) -0.003(2)
_geom_special_details
;
 All esds (except the esd in the dihedral angle between two l.s. planes)
 are estimated using the full covariance matrix.  The cell esds are taken
 into account individually in the estimation of esds in distances, angles
 and torsion angles; correlations between esds in cell parameters are only
 used when they are defined by crystal symmetry.  An approximate (isotropic)
 treatment of cell esds is used for estimating esds involving l.s. planes.
;
loop_
    _geom_bond_atom_site_label_1
    _geom_bond_atom_site_label_2
    _geom_bond_site_symmetry_2
    _geom_bond_distance
    _geom_bond_publ_flag
    Pt1 Cl1 . 2.3000(14) y
    Pt1 Cl2 . 2.3066(13) y
    Pt1 N1 . 2.020(3) y
    Pt1 N2 . 2.016(3) y
    Pt1 Pt1 2_766 3.4910(10)
                           y
    Mg1 O1 . 2.030(3) y
    Mg1 O2 2_757 2.066(3) y
    Mg1 O3 1_546 2.063(3) y
    Mg1 O1C . 2.086(3) y
    Mg1 O2C . 2.155(3) y
    Mg1 O1W . 2.053(3) y
    O1 C6 . 1.245(5) ?
    O2 Mg1 2_757 2.066(3) ?
    O2 C6 . 1.248(5) ?
    O3 Mg1 1_564 2.063(3) ?
    O3 C12 . 1.245(5) ?
    O4 C12 . 1.244(5) ?
    O1C C1C . 1.236(5) ?
    O2C C4C . 1.236(5) ?
    O1W H1WA . 0.8696 ?
    O1W H1WB . 0.8718 ?
    N1 C1 . 1.356(5) ?
    N1 C5 . 1.343(5) ?
    N2 C7 . 1.354(5) ?
    N2 C11 . 1.352(5) ?
    N1C C1C . 1.319(6) ?
    N1C C2C . 1.451(6) ?
    N1C C3C . 1.452(6) ?
    N2C C4C . 1.324(6) ?
    N2C C5C . 1.460(6) ?
    N2C C6C . 1.461(6) ?
    C1 C2 . 1.382(6) ?
    C1 C7 . 1.472(5) ?
    C2 H2 . 0.9500 ?
    C2 C3 . 1.385(6) ?
    C3 H3 . 0.9500 ?
    C3 C4 . 1.384(6) ?
    C4 C5 . 1.378(6) ?
    C4 C6 . 1.527(5) ?
    C5 H5 . 0.9500 ?
    C7 C8 . 1.392(6) ?
    C8 H8 . 0.9500 ?
    C8 C9 . 1.381(6) ?
    C9 H9 . 0.9500 ?
    C9 C10 . 1.390(6) ?
    C10 C11 . 1.386(6) ?
    C10 C12 . 1.525(6) ?
    C11 H11 . 0.9500 ?
    C1C H1C . 0.9500 ?
    C2C H2CA . 0.9800 ?
    C2C H2CB . 0.9800 ?
    C2C H2CC . 0.9800 ?
    C3C H3CA . 0.9800 ?
    C3C H3CB . 0.9800 ?
    C3C H3CC . 0.9800 ?
    C4C H4C . 0.9500 ?
    C5C H5CA . 0.9800 ?
    C5C H5CB . 0.9800 ?
    C5C H5CC . 0.9800 ?
    C6C H6CA . 0.9800 ?
    C6C H6CB . 0.9800 ?
    C6C H6CC . 0.9800 ?
    O1S C1S . 1.227(6) ?
    N1S C1S . 1.346(6) ?
    N1S C2S . 1.461(7) ?
    N1S C3S . 1.452(6) ?
    C1S H1S . 0.9500 ?
    C2S H2SA . 0.9800 ?
    C2S H2SB . 0.9800 ?
    C2S H2SC . 0.9800 ?
    C3S H3SA . 0.9800 ?
    C3S H3SB . 0.9800 ?
    C3S H3SC . 0.9800 ?
loop_
    _geom_angle_atom_site_label_1
    _geom_angle_atom_site_label_2
    _geom_angle_atom_site_label_3
    _geom_angle_site_symmetry_1
    _geom_angle_site_symmetry_3
    _geom_angle
    _geom_angle_publ_flag
    Cl1 Pt1 Cl2 . . 88.94(5) y
    N1 Pt1 Cl1 . . 94.88(10) y
    N1 Pt1 Cl2 . . 175.78(9) ?
    N2 Pt1 Cl1 . . 175.36(9) ?
    N2 Pt1 Cl2 . . 95.66(10) y
    N2 Pt1 N1 . . 80.50(13) y
    O1 Mg1 O2 . 2_757 100.05(13) ?
    O1 Mg1 O3 . 1_546 174.30(14) ?
    O1 Mg1 O1C . . 87.00(13) ?
    O1 Mg1 O2C . . 85.67(12) ?
    O1 Mg1 O1W . . 85.74(13) ?
    O2 Mg1 O1C 2_757 . 96.54(13) ?
    O2 Mg1 O2C 2_757 . 172.91(13) ?
    O3 Mg1 O2 1_546 2_757 83.17(13) ?
    O3 Mg1 O1C 1_546 . 87.97(13) ?
    O3 Mg1 O2C 1_546 . 91.48(13) ?
    O1C Mg1 O2C . . 87.89(13) ?
    O1W Mg1 O2 . 2_757 89.21(13) ?
    O1W Mg1 O3 . 1_546 99.05(14) ?
    O1W Mg1 O1C . . 171.43(13) ?
    O1W Mg1 O2C . . 87.02(12) ?
    C6 O1 Mg1 . . 140.5(3) ?
    C6 O2 Mg1 . 2_757 129.6(3) ?
    C12 O3 Mg1 . 1_564 136.2(3) ?
    C1C O1C Mg1 . . 127.8(3) ?
    C4C O2C Mg1 . . 129.8(3) ?
    Mg1 O1W H1WA . . 124.0 ?
    Mg1 O1W H1WB . . 107.2 ?
    H1WA O1W H1WB . . 109.4 ?
    C1 N1 Pt1 . . 114.5(3) ?
    C5 N1 Pt1 . . 126.3(3) ?
    C5 N1 C1 . . 119.2(3) ?
    C7 N2 Pt1 . . 114.8(3) ?
    C11 N2 Pt1 . . 125.9(3) ?
    C11 N2 C7 . . 119.3(3) ?
    C1C N1C C2C . . 121.3(4) ?
    C1C N1C C3C . . 121.5(4) ?
    C2C N1C C3C . . 116.9(4) ?
    C4C N2C C5C . . 122.1(4) ?
    C4C N2C C6C . . 121.6(4) ?
    C5C N2C C6C . . 116.2(4) ?
    N1 C1 C2 . . 121.1(4) ?
    N1 C1 C7 . . 114.8(4) y
    C2 C1 C7 . . 124.0(4) ?
    C1 C2 H2 . . 120.2 ?
    C1 C2 C3 . . 119.6(4) ?
    C3 C2 H2 . . 120.2 ?
    C2 C3 H3 . . 120.7 ?
    C4 C3 C2 . . 118.6(4) ?
    C4 C3 H3 . . 120.7 ?
    C3 C4 C6 . . 120.0(4) ?
    C5 C4 C3 . . 119.5(4) ?
    C5 C4 C6 . . 120.5(4) ?
    N1 C5 C4 . . 121.8(4) ?
    N1 C5 H5 . . 119.1 ?
    C4 C5 H5 . . 119.1 ?
    O1 C6 O2 . . 127.2(4) ?
    O1 C6 C4 . . 116.2(4) ?
    O2 C6 C4 . . 116.4(3) ?
    N2 C7 C1 . . 114.8(4) y
    N2 C7 C8 . . 121.2(4) ?
    C8 C7 C1 . . 123.9(4) ?
    C7 C8 H8 . . 120.3 ?
    C9 C8 C7 . . 119.4(4) ?
    C9 C8 H8 . . 120.3 ?
    C8 C9 H9 . . 120.3 ?
    C8 C9 C10 . . 119.3(4) ?
    C10 C9 H9 . . 120.3 ?
    C9 C10 C12 . . 120.9(4) ?
    C11 C10 C9 . . 118.9(4) ?
    C11 C10 C12 . . 120.1(4) ?
    N2 C11 C10 . . 121.8(4) ?
    N2 C11 H11 . . 119.1 ?
    C10 C11 H11 . . 119.1 ?
    O3 C12 C10 . . 117.0(4) ?
    O4 C12 O3 . . 127.7(4) ?
    O4 C12 C10 . . 115.3(4) ?
    O1C C1C N1C . . 124.9(4) ?
    O1C C1C H1C . . 117.6 ?
    N1C C1C H1C . . 117.6 ?
    N1C C2C H2CA . . 109.5 ?
    N1C C2C H2CB . . 109.5 ?
    N1C C2C H2CC . . 109.5 ?
    H2CA C2C H2CB . . 109.5 ?
    H2CA C2C H2CC . . 109.5 ?
    H2CB C2C H2CC . . 109.5 ?
    N1C C3C H3CA . . 109.5 ?
    N1C C3C H3CB . . 109.5 ?
    N1C C3C H3CC . . 109.5 ?
    H3CA C3C H3CB . . 109.5 ?
    H3CA C3C H3CC . . 109.5 ?
    H3CB C3C H3CC . . 109.5 ?
    O2C C4C N2C . . 124.9(4) ?
    O2C C4C H4C . . 117.6 ?
    N2C C4C H4C . . 117.6 ?
    N2C C5C H5CA . . 109.5 ?
    N2C C5C H5CB . . 109.5 ?
    N2C C5C H5CC . . 109.5 ?
    H5CA C5C H5CB . . 109.5 ?
    H5CA C5C H5CC . . 109.5 ?
    H5CB C5C H5CC . . 109.5 ?
    N2C C6C H6CA . . 109.5 ?
    N2C C6C H6CB . . 109.5 ?
    N2C C6C H6CC . . 109.5 ?
    H6CA C6C H6CB . . 109.5 ?
    H6CA C6C H6CC . . 109.5 ?
    H6CB C6C H6CC . . 109.5 ?
    C1S N1S C2S . . 120.6(5) ?
    C1S N1S C3S . . 121.7(4) ?
    C3S N1S C2S . . 117.7(4) ?
    O1S C1S N1S . . 125.7(5) ?
    O1S C1S H1S . . 117.1 ?
    N1S C1S H1S . . 117.1 ?
    N1S C2S H2SA . . 109.5 ?
    N1S C2S H2SB . . 109.5 ?
    N1S C2S H2SC . . 109.5 ?
    H2SA C2S H2SB . . 109.5 ?
    H2SA C2S H2SC . . 109.5 ?
    H2SB C2S H2SC . . 109.5 ?
    N1S C3S H3SA . . 109.5 ?
    N1S C3S H3SB . . 109.5 ?
    N1S C3S H3SC . . 109.5 ?
    H3SA C3S H3SB . . 109.5 ?
    H3SA C3S H3SC . . 109.5 ?
    H3SB C3S H3SC . . 109.5 ?
loop_
    _geom_torsion_atom_site_label_1
    _geom_torsion_atom_site_label_2
    _geom_torsion_atom_site_label_3
    _geom_torsion_atom_site_label_4
    _geom_torsion_site_symmetry_1
    _geom_torsion_site_symmetry_2
    _geom_torsion_site_symmetry_3
    _geom_torsion_site_symmetry_4
    _geom_torsion
    _geom_torsion_publ_flag
    Pt1 N1 C1 C2 . . . . -177.5(3) ?
    Pt1 N1 C1 C7 . . . . 6.2(4) ?
    Pt1 N1 C5 C4 . . . . -177.8(3) ?
    Pt1 N2 C7 C1 . . . . -5.4(4) ?
    Pt1 N2 C7 C8 . . . . 178.6(3) ?
    Pt1 N2 C11 C10 . . . . 179.3(3) ?
    Mg1 O1 C6 O2 . . . . 69.9(6) ?
    Mg1 O1 C6 C4 . . . . -115.0(4) ?
    Mg1 O2 C6 O1 2_757 . . . 22.0(6) ?
    Mg1 O2 C6 C4 2_757 . . . -153.2(3) ?
    Mg1 O3 C12 O4 1_564 . . . -33.1(7) ?
    Mg1 O3 C12 C10 1_564 . . . 145.9(3) ?
    Mg1 O1C C1C N1C . . . . 158.2(3) ?
    Mg1 O2C C4C N2C . . . . 172.9(3) ?
    N1 C1 C2 C3 . . . . -4.8(6) ?
    N1 C1 C7 N2 . . . . -0.5(5) ?
    N1 C1 C7 C8 . . . . 175.3(4) ?
    N2 C7 C8 C9 . . . . 1.6(6) ?
    C1 N1 C5 C4 . . . . 0.6(6) ?
    C1 C2 C3 C4 . . . . 1.1(6) ?
    C1 C7 C8 C9 . . . . -174.0(4) ?
    C2 C1 C7 N2 . . . . -176.8(4) ?
    C2 C1 C7 C8 . . . . -0.9(6) ?
    C2 C3 C4 C5 . . . . 3.3(6) ?
    C2 C3 C4 C6 . . . . -173.1(4) ?
    C3 C4 C5 N1 . . . . -4.2(6) ?
    C3 C4 C6 O1 . . . . 4.5(6) ?
    C3 C4 C6 O2 . . . . -179.7(4) ?
    C5 N1 C1 C2 . . . . 4.0(6) ?
    C5 N1 C1 C7 . . . . -172.3(3) ?
    C5 C4 C6 O1 . . . . -171.8(4) ?
    C5 C4 C6 O2 . . . . 3.9(6) ?
    C6 C4 C5 N1 . . . . 172.1(4) ?
    C7 N2 C11 C10 . . . . 0.8(6) ?
    C7 C1 C2 C3 . . . . 171.1(4) ?
    C7 C8 C9 C10 . . . . 1.4(6) ?
    C8 C9 C10 C11 . . . . -3.3(6) ?
    C8 C9 C10 C12 . . . . 174.3(4) ?
    C9 C10 C11 N2 . . . . 2.2(6) ?
    C9 C10 C12 O3 . . . . 170.0(4) ?
    C9 C10 C12 O4 . . . . -10.9(6) ?
    C11 N2 C7 C1 . . . . 173.2(3) ?
    C11 N2 C7 C8 . . . . -2.7(6) ?
    C11 C10 C12 O3 . . . . -12.4(6) ?
    C11 C10 C12 O4 . . . . 166.7(4) ?
    C12 C10 C11 N2 . . . . -175.4(4) ?
    C2C N1C C1C O1C . . . . -5.8(7) ?
    C3C N1C C1C O1C . . . . 180.0(4) ?
    C5C N2C C4C O2C . . . . -4.1(7) ?
    C6C N2C C4C O2C . . . . 177.8(5) ?
    C2S N1S C1S O1S . . . . 2.9(7) ?
    C3S N1S C1S O1S . . . . -178.7(4) ?
loop_
    _geom_hbond_atom_site_label_D
    _geom_hbond_atom_site_label_H
    _geom_hbond_atom_site_label_A
    _geom_hbond_site_symmetry_A
    _geom_hbond_distance_DH
    _geom_hbond_distance_HA
    _geom_hbond_distance_DA
    _geom_hbond_angle_DHA
    O1W H1WA O2C 2_657 0.87 2.05 2.844(4) 150.7
    O1W H1WB O4 2_666 0.87 1.80 2.659(4) 168.0
_shelx_hkl_file
;
   1   0   0  106.28    7.59
  -2   0   0  156.85   11.02
  -2   0   0  164.43   11.03
  -2   0   0  143.46   11.02
  -2   0   0  166.12   11.05
  -2   0   0  144.85   11.03
   2   0   0  133.15   11.03
   2   0   0  157.34   11.03
   2   0   0  157.31   11.02
   2   0   0  140.59   11.03
   2   0   0  163.75   11.05
   2   0   0  170.92   11.03
  -3   0   0   97.76    7.36
  -3   0   0  110.73    7.40
  -3   0   0  106.39    7.38
  -3   0   0   97.29    7.36
  -3   0   0  100.93    7.37
   3   0   0  100.31    7.38
   3   0   0  108.15    7.37
   3   0   0  104.18    7.40
   3   0   0  100.96    7.36
  -4   0   0   28.31    1.96
  -4   0   0   23.92    1.88
  -4   0   0   26.62    1.94
  -4   0   0   26.67    1.91
  -4   0   0   25.33    1.88
   4   0   0   26.42    1.96
   4   0   0   23.86    1.91
   4   0   0   27.70    1.91
   4   0   0   25.93    1.92
  -5   0   0    2.84    0.30
  -5   0   0    3.62    0.56
  -5   0   0    3.52    0.53
  -5   0   0    3.07    0.32
  -5   0   0    3.42    0.42
   5   0   0    3.86    0.47
   5   0   0    2.76    0.38
   5   0   0    3.64    0.40
   5   0   0    3.43    0.57
   5   0   0    2.99    0.39
  -6   0   0    5.69    0.73
  -6   0   0    4.75    0.43
  -6   0   0    5.68    0.57
  -6   0   0    5.06    0.69
  -6   0   0    4.77    0.44
   6   0   0    3.61    0.53
   6   0   0    5.62    0.75
   6   0   0    4.08    0.51
   6   0   0    5.59    0.52
   6   0   0    4.09    0.63
  -7   0   0    7.95    0.69
  -7   0   0    7.98    0.95
  -7   0   0    9.05    0.69
  -7   0   0    8.43    0.83
   7   0   0    7.52    0.79
   7   0   0    8.63    0.80
   7   0   0   10.69    1.05
   7   0   0    7.12    0.78
  -8   0   0   23.34    1.69
  -8   0   0   21.59    1.70
  -8   0   0   23.63    1.81
  -8   0   0   23.91    1.88
   8   0   0   22.89    1.98
   8   0   0   20.78    1.78
  -9   0   0   37.36    2.94
  -9   0   0   40.99    3.05
  -9   0   0   43.39    3.12
   9   0   0   39.12    3.22
 -10   0   0   38.35    3.01
   9  -1   0   75.24    5.91
  -9   1   0   81.99    5.82
  -9   1   0   78.69    5.76
   8  -1   0   50.92    4.02
   8  -1   0   57.50    4.16
   8  -1   0   49.86    4.02
  -8   1   0   57.23    4.01
  -8   1   0   57.20    4.08
   7  -1   0   19.32    1.53
   7  -1   0   19.05    1.66
   7  -1   0   17.28    1.50
   7  -1   0   19.28    1.47
  -7   1   0   18.23    1.38
  -7   1   0   17.85    1.60
  -7   1   0   19.07    1.49
   6  -1   0    7.08    0.75
   6  -1   0    5.95    0.92
   6  -1   0    8.58    0.70
   6  -1   0    7.42    0.92
   6  -1   0    6.47    0.73
  -6   1   0    8.36    0.61
  -6   1   0    6.84    0.86
  -6   1   0    7.49    0.90
  -6   1   0    7.75    0.62
  -6   1   0    8.39    0.75
   5  -1   0    4.37    0.51
   5  -1   0    4.59    0.68
   5  -1   0    4.77    0.57
   5  -1   0    5.86    0.67
   5  -1   0    4.97    0.48
   5  -1   0    3.66    0.49
  -5   1   0    5.10    0.51
  -5   1   0    4.19    0.64
  -5   1   0    4.64    0.39
  -5   1   0    5.13    0.41
  -5   1   0    4.52    0.63
   4  -1   0   10.89    0.98
   4  -1   0   12.33    1.06
   4  -1   0   13.81    1.05
   4  -1   0   11.70    0.98
  -4   1   0   12.38    0.94
  -4   1   0   14.00    0.93
  -4   1   0   12.16    1.03
  -4   1   0   13.22    0.97
   3  -1   0   38.37    2.61
   3  -1   0   36.95    2.65
   3  -1   0   40.66    2.64
   3  -1   0   36.08    2.63
   3  -1   0   32.25    2.62
  -3   1   0   35.55    2.63
  -3   1   0   37.33    2.61
  -3   1   0   37.37    2.65
  -3   1   0   30.77    2.62
   2  -1   0   29.01    2.19
   2  -1   0   29.99    2.21
   2  -1   0   34.20    2.20
   2  -1   0   27.15    2.19
   2  -1   0   30.75    2.18
  -2   1   0   27.00    2.20
  -2   1   0   32.07    2.20
  -2   1   0   29.89    2.18
  -2   1   0   29.75    2.19
  -2   1   0   32.53    2.21
   1  -1   0  106.56    7.90
   1  -1   0   97.32    7.89
   1  -1   0  126.17    7.89
  -1   1   0  121.93    7.90
  -1   1   0  105.87    7.90
  -1   1   0  119.80    7.89
  -1   1   0   95.18    7.89
  -1  -1   0   83.96    6.01
  -2  -1   0   38.18    2.77
  -2  -1   0   36.52    2.77
  -2  -1   0   44.00    2.80
  -2  -1   0   42.84    2.78
  -2  -1   0   35.69    2.77
   2   1   0   43.21    2.80
   2   1   0   34.76    2.77
   2   1   0   44.24    2.78
   2   1   0   35.60    2.77
   2   1   0   34.81    2.77
   2   1   0   34.96    2.78
  -3  -1   0   56.09    4.28
  -3  -1   0   64.04    4.30
  -3  -1   0   57.95    4.28
  -3  -1   0   55.29    4.28
  -3  -1   0   64.93    4.30
  -3  -1   0   53.45    4.28
  -3  -1   0   66.57    4.32
   3   1   0   67.57    4.30
   3   1   0   53.83    4.29
   3   1   0   65.62    4.32
   3   1   0   51.63    4.28
   3   1   0   65.04    4.30
   3   1   0   55.93    4.28
  -4  -1   0   80.53    6.53
  -4  -1   0   83.71    6.53
  -4  -1   0   98.61    6.55
  -4  -1   0  102.18    6.58
  -4  -1   0   85.53    6.54
  -4  -1   0   95.93    6.55
   4   1   0   84.78    6.54
   4   1   0   94.34    6.57
   4   1   0  102.24    6.59
   4   1   0   98.75    6.55
   4   1   0   77.81    6.53
  -5  -1   0   96.81    7.06
  -5  -1   0   99.93    7.06
  -5  -1   0  101.64    7.08
  -5  -1   0  100.80    7.08
  -5  -1   0  105.22    7.11
   5   1   0  107.02    7.13
   5   1   0   88.16    7.06
   5   1   0  104.25    7.09
   5   1   0   83.06    7.06
  -6  -1   0   87.14    6.04
  -6  -1   0   85.74    5.96
  -6  -1   0   87.54    5.96
  -6  -1   0   83.24    5.99
  -6  -1   0   84.94    5.99
   6   1   0   71.38    5.96
   6   1   0   84.98    5.98
   6   1   0   81.82    5.99
   6   1   0   87.51    6.05
   6   1   0   75.47    5.97
  -7  -1   0    5.81    0.55
  -7  -1   0    4.95    0.79
  -7  -1   0    5.70    0.69
  -7  -1   0    6.89    0.54
   7   1   0    4.91    0.88
   7   1   0    7.48    0.90
   7   1   0    6.63    0.85
   7   1   0    5.99    0.59
   7   1   0    5.25    0.62
  -8  -1   0    1.38    0.41
  -8  -1   0    1.01    0.50
  -8  -1   0    1.13    0.24
  -8  -1   0    0.90    0.22
   8   1   0    0.65    0.29
   8   1   0    0.85    0.27
   8   1   0    0.52    0.54
  -9  -1   0    3.36    0.58
  -9  -1   0    2.88    0.39
  -9  -1   0    4.92    0.72
   9   1   0    2.93    0.74
 -10  -1   0    3.96    0.77
 -10  -1   0    2.95    0.66
  -9   2   0   40.17    3.11
  -9   2   0   42.13    3.42
   8  -2   0   37.46    3.15
   8  -2   0   39.53    2.96
   8  -2   0   40.17    2.95
   8  -2   0   38.20    2.95
  -8   2   0   39.70    2.89
  -8   2   0   33.16    2.98
  -8   2   0   41.70    3.02
   7  -2   0   41.32    3.46
   7  -2   0   46.82    3.56
   7  -2   0   46.63    3.41
   7  -2   0   42.01    3.46
  -7   2   0   49.83    3.50
  -7   2   0   49.60    3.43
  -7   2   0   49.66    3.42
   6  -2   0   39.55    2.97
   6  -2   0   39.79    2.92
   6  -2   0   41.31    3.05
   6  -2   0   35.04    2.96
   6  -2   0   41.57    2.97
  -6   2   0   41.12    2.94
  -6   2   0   41.06    2.93
  -6   2   0   39.96    2.99
   5  -2   0   63.34    4.47
   5  -2   0   63.84    4.56
   5  -2   0   56.18    4.50
   5  -2   0   56.07    4.52
   5  -2   0   70.23    4.51
   5  -2   0   54.10    4.51
  -5   2   0   61.17    4.52
  -5   2   0   67.20    4.49
  -5   2   0   63.84    4.55
  -5   2   0   63.95    4.48
   4  -2   0   65.59    4.81
   4  -2   0   60.82    4.84
   4  -2   0   67.13    4.88
   4  -2   0   69.82    4.94
   4  -2   0   62.42    4.85
   4  -2   0   76.11    4.87
  -4   2   0   72.41    4.83
  -4   2   0   64.31    4.85
  -4   2   0   63.72    4.85
  -4   2   0   66.31    4.82
  -4   2   0   68.77    4.87
   3  -2   0   27.92    2.24
   3  -2   0   29.26    2.25
   3  -2   0   30.60    2.28
   3  -2   0   29.14    2.29
   3  -2   0   29.92    2.21
  -3   2   0   32.82    2.28
  -3   2   0   33.41    2.24
  -3   2   0   28.17    2.25
  -3   2   0   29.87    2.22
  -3   2   0   35.12    2.27
   2  -2   0  155.38   12.49
   2  -2   0  201.94   12.52
   2  -2   0  164.20   12.51
   2  -2   0  176.82   12.51
  -2   2   0  168.81   12.51
  -2   2   0  184.60   12.49
  -2   2   0  192.25   12.52
  -2   2   0  154.22   12.49
   1  -2   0    2.41    0.29
   1  -2   0    2.83    0.37
   1  -2   0    3.21    0.29
   1  -2   0    3.32    0.32
  -1   2   0    3.06    0.28
  -1   2   0    2.35    0.30
  -1   2   0    3.03    0.34
  -1   2   0    3.23    0.31
   0  -2   0   13.69    0.91
   0  -2   0   14.18    0.93
   0  -2   0   10.95    0.90
   0  -2   0   11.91    0.91
   0  -2   0   11.20    0.95
   0  -2   0   13.32    0.90
   0   2   0   11.59    0.94
   0   2   0   13.82    0.91
   0   2   0   10.85    0.90
   0   2   0   12.28    0.91
   0   2   0   12.83    0.90
  -1  -2   0   90.33    6.00
  -1  -2   0   80.46    5.98
  -1  -2   0   82.13    5.98
   1   2   0   82.74    5.98
   1   2   0   82.86    5.98
  -2  -2   0    3.64    0.36
  -2  -2   0    3.69    0.31
  -2  -2   0    3.41    0.29
  -2  -2   0    3.33    0.30
  -2  -2   0    3.55    0.30
  -2  -2   0    2.95    0.29
   2   2   0    3.91    0.36
   2   2   0    3.13    0.30
   2   2   0    3.52    0.31
   2   2   0    3.16    0.28
   2   2   0    4.01    0.30
  -3  -2   0   37.30    3.09
  -3  -2   0   42.39    3.09
  -3  -2   0   45.64    3.13
  -3  -2   0   44.51    3.10
   3   2   0   40.35    3.09
   3   2   0   46.20    3.13
   3   2   0   47.16    3.11
   3   2   0   37.76    3.09
   3   2   0   46.02    3.10
  -4  -2   0   47.01    3.46
  -4  -2   0   50.84    3.51
  -4  -2   0   45.02    3.47
  -4  -2   0   40.61    3.47
  -4  -2   0   48.36    3.48
  -4  -2   0   50.11    3.48
   4   2   0   52.78    3.53
   4   2   0   45.18    3.46
   4   2   0   51.80    3.49
   4   2   0   50.34    3.48
  -5  -2   0  134.23   11.04
  -5  -2   0  140.66   11.02
  -5  -2   0  154.61   11.04
  -5  -2   0  167.15   11.08
  -5  -2   0  151.24   11.02
  -5  -2   0  152.98   11.04
   5   2   0  146.21   11.02
   5   2   0  161.14   11.04
   5   2   0  168.98   11.09
   5   2   0  164.07   11.07
  -6  -2   0  114.45    8.31
  -6  -2   0  120.20    8.35
  -6  -2   0  109.24    8.29
  -6  -2   0  112.64    8.31
  -6  -2   0  106.93    8.29
   6   2   0  115.47    8.31
   6   2   0  123.02    8.37
   6   2   0  123.11    8.33
  -7  -2   0   90.36    6.72
  -7  -2   0   88.59    6.73
  -7  -2   0   89.38    6.68
  -7  -2   0   95.62    6.68
   7   2   0   94.21    6.72
   7   2   0   92.62    6.72
   7   2   0   99.89    6.79
  -8  -2   0   32.80    2.55
  -8  -2   0   31.74    2.75
  -8  -2   0   32.97    2.48
  -8  -2   0   34.21    2.48
   8   2   0   36.64    2.68
  -9  -2   0   42.28    3.09
  -9  -2   0   40.32    3.17
   9   2   0   43.89    3.32
 -10  -2   0    2.36    0.40
 -10  -2   0    2.28    0.63
 -10  -2   0    3.70    0.69
  10   2   0    2.31    0.94
  -9   3   0   11.02    1.23
   8  -3   0   27.07    2.34
   8  -3   0   27.53    2.51
  -8   3   0   30.44    2.26
  -8   3   0   31.29    2.45
  -8   3   0   28.65    2.26
   7  -3   0   49.39    3.71
   7  -3   0   47.39    3.61
   7  -3   0   44.30    3.75
   7  -3   0   47.19    3.52
  -7   3   0   50.34    3.64
  -7   3   0   48.30    3.55
  -7   3   0   49.38    3.53
   6  -3   0   52.61    3.76
   6  -3   0   48.60    3.75
   6  -3   0   48.46    3.82
  -6   3   0   51.28    3.77
  -6   3   0   52.69    3.71
  -6   3   0   50.21    3.69
   5  -3   0   79.90    5.80
   5  -3   0   80.76    5.75
   5  -3   0   87.99    5.78
   5  -3   0   75.96    5.70
   5  -3   0   70.86    5.77
  -5   3   0   82.26    5.72
  -5   3   0   76.76    5.70
  -5   3   0   78.54    5.94
  -5   3   0   80.22    5.76
   4  -3   0  291.23   21.06
   4  -3   0  277.15   21.11
   4  -3   0  273.42   21.09
   4  -3   0  289.15   21.13
  -4   3   0  338.11   21.13
  -4   3   0  312.18   21.09
  -4   3   0  287.55   21.10
  -4   3   0  286.26   21.06
  -4   3   0  299.79   21.13
   3  -3   0  254.58   18.39
   3  -3   0  242.02   18.44
   3  -3   0  293.10   18.39
   3  -3   0  229.64   18.39
   3  -3   0  288.93   18.41
  -3   3   0  257.02   18.37
  -3   3   0  263.29   18.40
  -3   3   0  227.05   18.37
   2  -3   0    8.55    0.75
   2  -3   0    6.40    0.67
   2  -3   0    7.97    0.68
   2  -3   0    9.34    0.70
  -2   3   0    6.26    0.69
  -2   3   0    8.86    0.72
  -2   3   0    9.16    0.71
  -2   3   0    7.57    0.67
   1  -3   0   40.66    2.60
   1  -3   0   39.51    2.58
   1  -3   0   32.14    2.60
   1  -3   0   30.28    2.56
  -1   3   0   39.24    2.60
  -1   3   0   36.79    2.57
  -1   3   0   33.46    2.59
  -1   3   0   32.17    2.57
   0  -3   0    6.05    0.62
   0  -3   0    7.31    0.56
   0  -3   0    6.36    0.54
   0  -3   0    7.91    0.58
   0  -3   0    6.56    0.65
   0  -3   0    7.58    0.53
   0   3   0    7.25    0.60
   0   3   0    6.36    0.53
   0   3   0    7.16    0.56
   0   3   0    7.13    0.55
   0   3   0    7.56    0.52
   0   3   0    6.56    0.60
  -1  -3   0    2.65    0.25
  -1  -3   0    2.76    0.29
  -1  -3   0    2.10    0.24
  -1  -3   0    2.67    0.35
   1   3   0    2.90    0.23
   1   3   0    2.89    0.29
   1   3   0    2.50    0.25
   1   3   0    2.54    0.23
   1   3   0    2.54    0.37
  -2  -3   0    2.03    0.24
  -2  -3   0    1.95    0.23
  -2  -3   0    2.13    0.22
  -2  -3   0    2.28    0.31
  -2  -3   0    2.06    0.24
  -2  -3   0    2.12    0.22
   2   3   0    2.51    0.24
   2   3   0    2.20    0.22
   2   3   0    2.30    0.24
   2   3   0    2.74    0.35
  -3  -3   0    4.61    0.39
  -3  -3   0    4.59    0.49
  -3  -3   0    4.26    0.39
  -3  -3   0    4.41    0.40
  -3  -3   0    4.69    0.42
   3   3   0    4.84    0.40
   3   3   0    5.21    0.48
   3   3   0    4.48    0.38
   3   3   0    4.59    0.40
  -4  -3   0  115.37    8.35
  -4  -3   0   98.77    8.35
  -4  -3   0  119.00    8.36
  -4  -3   0  125.45    8.39
  -4  -3   0  116.49    8.37
   4   3   0  124.40    8.40
   4   3   0  124.78    8.36
   4   3   0  110.76    8.35
   4   3   0  105.29    8.36
   4   3   0  127.00    8.37
  -5  -3   0   87.00    5.96
  -5  -3   0   75.80    5.93
  -5  -3   0   84.92    5.98
  -5  -3   0   84.03    5.95
  -5  -3   0   75.04    5.93
  -5  -3   0   84.52    5.95
   5   3   0   78.70    5.93
   5   3   0   87.81    6.00
   5   3   0   83.96    5.94
   5   3   0   84.48    5.95
  -6  -3   0  133.07    9.48
  -6  -3   0  125.65    9.41
  -6  -3   0  110.79    9.42
  -6  -3   0  127.73    9.44
  -6  -3   0  130.15    9.43
  -6  -3   0  137.48    9.42
   6   3   0  148.12    9.53
   6   3   0  139.11    9.44
   6   3   0  137.28    9.49
   6   3   0  125.98    9.42
  -7  -3   0  154.24   11.59
  -7  -3   0  170.30   11.54
  -7  -3   0  153.72   11.51
  -7  -3   0  158.32   11.62
  -7  -3   0  153.15   11.50
  -7  -3   0  162.22   11.53
   7   3   0  159.49   11.53
   7   3   0  160.19   11.51
   7   3   0  168.73   11.65
   7   3   0  166.33   11.54
  -8  -3   0    8.66    1.01
  -8  -3   0    9.46    0.94
  -8  -3   0    9.81    0.82
   8   3   0    9.31    1.14
   8   3   0    9.21    1.05
  -9  -3   0   26.56    1.89
  -9  -3   0   21.67    1.85
  -9  -3   0   22.60    1.75
   9   3   0   20.66    2.02
 -10  -3   0   39.22    2.84
 -10  -3   0   36.12    2.94
  10   3   0   38.94    3.13
   8  -4   0    3.60    0.70
   8  -4   0    4.06    1.29
  -8   4   0    4.46    0.65
   7  -4   0    3.63    0.79
   7  -4   0    3.00    0.56
  -7   4   0    3.34    0.54
  -7   4   0    3.04    0.47
  -7   4   0    3.49    0.73
   6  -4   0   12.54    1.09
   6  -4   0   13.04    1.38
   6  -4   0   14.00    1.24
  -6   4   0   13.17    1.07
  -6   4   0   12.56    1.31
  -6   4   0   12.49    1.14
   5  -4   0   63.40    4.81
   5  -4   0   70.47    4.77
   5  -4   0   55.77    4.74
  -5   4   0   63.13    4.75
  -5   4   0   65.72    4.71
  -5   4   0   70.78    4.78
   4  -4   0   41.83    3.32
   4  -4   0   49.50    3.33
   4  -4   0   44.46    3.36
   4  -4   0   39.56    3.28
   4  -4   0   49.10    3.30
  -4   4   0   46.15    3.32
  -4   4   0   45.58    3.27
  -4   4   0   43.24    3.30
  -4   4   0   42.84    3.32
   3  -4   0  109.02    7.99
   3  -4   0  124.50    7.98
   3  -4   0  105.41    8.01
   3  -4   0   96.72    7.96
   3  -4   0  121.44    8.01
  -3   4   0  112.31    7.96
  -3   4   0  104.56    7.99
  -3   4   0  122.17    8.01
  -3   4   0  101.13    7.96
   2  -4   0  309.61   20.12
   2  -4   0  310.93   20.09
   2  -4   0  245.45   20.07
   2  -4   0  256.98   20.11
  -2   4   0  307.01   20.12
  -2   4   0  279.17   20.08
  -2   4   0  257.74   20.08
   1  -4   0   90.98    6.13
   1  -4   0   74.90    6.13
   1  -4   0   92.86    6.10
  -1   4   0   91.72    6.13
  -1   4   0   77.76    6.09
  -1   4   0   84.80    6.09
  -1   4   0   80.77    6.13
   0  -4   0  151.92    9.87
   0  -4   0  123.89    9.86
   0  -4   0  120.25    9.90
   0   4   0  142.52    9.85
   0   4   0  134.26    9.86
   0   4   0  142.21    9.87
   0   4   0  150.41    9.90
  -1  -4   0   39.41    3.25
  -1  -4   0   47.12    3.31
  -1  -4   0   45.08    3.30
  -1  -4   0   40.22    3.25
  -1  -4   0   48.07    3.25
  -1  -4   0   40.53    3.25
  -1  -4   0   51.08    3.26
  -1  -4   0   49.78    3.30
   1   4   0   43.39    3.32
   1   4   0   43.07    3.25
   1   4   0   42.79    3.25
   1   4   0   48.64    3.29
   1   4   0   49.86    3.26
  -2  -4   0   91.89    7.13
  -2  -4   0   96.68    7.13
  -2  -4   0  102.28    7.13
  -2  -4   0   94.32    7.20
  -2  -4   0   99.17    7.13
   2   4   0  107.41    7.17
   2   4   0  108.76    7.14
   2   4   0  102.52    7.13
   2   4   0   93.09    7.15
  -3  -4   0   26.05    2.00
  -3  -4   0   29.26    2.05
  -3  -4   0   26.91    2.00
  -3  -4   0   28.53    2.00
  -3  -4   0   26.82    2.01
   3   4   0   26.02    2.00
   3   4   0   25.67    2.01
   3   4   0   29.30    2.01
   3   4   0   29.37    2.06
   3   4   0   27.56    2.00
  -4  -4   0    6.31    0.54
  -4  -4   0    5.66    0.51
  -4  -4   0    5.07    0.50
  -4  -4   0    5.94    0.52
  -4  -4   0    6.58    0.61
  -4  -4   0    5.61    0.49
  -4  -4   0    6.04    0.54
   4   4   0    6.94    0.64
   4   4   0    5.48    0.51
   4   4   0    5.39    0.50
   4   4   0    7.31    0.55
   4   4   0    5.83    0.52
  -5  -4   0    9.09    0.70
  -5  -4   0    7.69    0.68
  -5  -4   0    9.02    0.77
  -5  -4   0    7.42    0.65
  -5  -4   0    6.71    0.65
  -5  -4   0    8.17    0.65
   5   4   0    6.79    0.67
   5   4   0    9.25    0.70
   5   4   0    7.93    0.65
   5   4   0    7.59    0.82
  -6  -4   0    9.65    0.80
  -6  -4   0    8.07    0.75
  -6  -4   0    7.63    0.73
  -6  -4   0    8.34    0.78
  -6  -4   0    9.18    0.90
  -6  -4   0    8.99    0.73
  -6  -4   0   10.14    0.81
   6   4   0    8.23    0.76
   6   4   0    9.76    0.78
   6   4   0    8.98    0.94
  -7  -4   0   16.68    1.42
  -7  -4   0   18.91    1.48
  -7  -4   0   20.45    1.48
  -7  -4   0   17.80    1.44
  -7  -4   0   17.27    1.44
   7   4   0   20.20    1.46
   7   4   0   18.64    1.44
   7   4   0   18.81    1.61
  -8  -4   0   51.42    3.90
  -8  -4   0   55.75    3.89
  -8  -4   0   52.82    3.88
   8   4   0   53.46    4.01
   8   4   0   53.57    3.87
   8   4   0   51.00    3.88
  -9  -4   0   26.81    1.95
  -9  -4   0   21.49    1.95
  -9  -4   0   22.90    1.87
  -9  -4   0   25.97    1.96
   9   4   0   27.18    1.92
   9   4   0   22.92    2.14
 -10  -4   0   43.02    2.82
 -10  -4   0   30.01    2.81
 -10  -4   0   33.68    2.72
 -10  -4   0   37.57    2.83
  10   4   0   31.44    3.00
  10   4   0   42.89    2.79
   8  -5   0   10.07    1.32
  -8   5   0    8.22    0.97
   7  -5   0   25.05    2.12
   7  -5   0   24.93    2.27
  -7   5   0   24.15    2.19
  -7   5   0   24.78    2.01
   6  -5   0   33.83    2.69
   6  -5   0   35.59    2.85
  -6   5   0   34.83    2.62
  -6   5   0   33.88    2.72
   5  -5   0    0.86    0.37
   5  -5   0    0.71    0.58
  -5   5   0    0.19    0.35
  -5   5   0   -0.33    0.51
  -5   5   0    0.84    0.40
   4  -5   0   22.00    1.94
   4  -5   0   26.34    1.95
   4  -5   0   23.46    2.03
  -4   5   0   23.31    2.01
  -4   5   0   29.41    1.99
  -4   5   0   24.45    1.90
   3  -5   0   96.05    6.48
   3  -5   0   82.97    6.48
   3  -5   0  103.83    6.50
   3  -5   0   75.78    6.41
   3  -5   0   92.37    6.46
  -3   5   0   82.81    6.43
  -3   5   0   82.50    6.46
  -3   5   0   86.06    6.41
  -3   5   0   99.83    6.48
   2  -5   0   40.71    2.76
   2  -5   0   33.52    2.78
   2  -5   0   31.91    2.69
   2  -5   0   39.88    2.72
  -2   5   0   35.03    2.71
  -2   5   0   35.14    2.75
  -2   5   0   37.45    2.70
  -2   5   0   41.02    2.76
   1  -5   0   67.54    4.41
   1  -5   0   53.57    4.39
   1  -5   0   52.17    4.48
  -1   5   0   59.15    4.40
  -1   5   0   68.80    4.45
  -1   5   0   64.04    4.40
   0  -5   0   57.61    4.46
   0  -5   0   64.94    4.38
   0  -5   0   62.89    4.36
   0  -5   0   51.00    4.42
   0  -5   0   66.24    4.43
   0   5   0   56.39    4.42
   0   5   0   59.33    4.37
   0   5   0   64.15    4.42
   0   5   0   61.68    4.38
   0   5   0   62.64    4.36
  -1  -5   0  158.56   10.26
  -1  -5   0  142.47   10.31
  -1  -5   0  136.70   10.31
  -1  -5   0  124.86   10.25
  -1  -5   0  163.26   10.31
  -1  -5   0  140.02   10.25
  -1  -5   0  155.35   10.26
  -1  -5   0  132.82   10.24
  -1  -5   0  126.11   10.24
   1   5   0  151.77   10.25
   1   5   0  134.21   10.25
   1   5   0  162.14   10.30
   1   5   0  154.93   10.26
   1   5   0  132.66   10.25
   1   5   0  135.32   10.32
  -2  -5   0  280.01   21.62
  -2  -5   0  309.07   21.66
  -2  -5   0  317.92   21.62
  -2  -5   0  280.76   21.61
  -2  -5   0  309.04   21.62
  -2  -5   0  330.54   21.62
   2   5   0  313.07   21.62
   2   5   0  271.28   21.64
   2   5   0  324.82   21.63
   2   5   0  298.73   21.62
   2   5   0  294.95   21.66
  -3  -5   0  221.27   16.42
  -3  -5   0  206.15   16.42
  -3  -5   0  237.27   16.46
  -3  -5   0  215.88   16.42
  -3  -5   0  234.48   16.42
  -3  -5   0  259.26   16.47
   3   5   0  233.18   16.46
   3   5   0  231.04   16.43
  -4  -5   0   61.99    4.31
  -4  -5   0   59.60    4.30
  -4  -5   0   51.44    4.29
  -4  -5   0   59.14    4.30
  -4  -5   0   63.04    4.34
  -4  -5   0   62.98    4.30
   4   5   0   61.76    4.30
   4   5   0   63.84    4.36
   4   5   0   52.90    4.30
  -5  -5   0   68.19    4.86
  -5  -5   0   67.77    4.85
  -5  -5   0   63.99    4.86
  -5  -5   0   58.42    4.85
  -5  -5   0   69.62    4.90
  -5  -5   0   68.69    4.85
  -5  -5   0   63.08    4.85
   5   5   0   66.57    4.86
   5   5   0   71.14    4.86
   5   5   0   71.08    4.87
   5   5   0   71.75    4.92
  -6  -5   0   -0.38    0.23
  -6  -5   0    0.24    0.16
  -6  -5   0    0.49    0.32
  -6  -5   0    0.10    0.16
  -6  -5   0    0.25    0.24
  -6  -5   0   -0.54    0.20
   6   5   0    0.49    0.37
   6   5   0   -0.66    0.25
   6   5   0    0.61    0.25
  -7  -5   0    5.58    0.68
  -7  -5   0    5.85    0.60
  -7  -5   0    6.57    0.69
   7   5   0    5.76    0.66
   7   5   0    5.42    0.88
  -8  -5   0    0.24    0.24
  -8  -5   0    0.05    0.33
  -8  -5   0    0.66    0.37
  -8  -5   0    0.44    0.34
   8   5   0    0.04    0.50
   8   5   0    0.10    0.32
   8   5   0    0.06    0.37
  -9  -5   0    5.37    0.64
  -9  -5   0    5.63    0.66
  -9  -5   0    6.20    0.85
   9   5   0    7.63    0.81
   9   5   0    4.43    0.65
   9   5   0    5.23    0.85
 -10  -5   0   33.94    3.01
 -10  -5   0   40.47    3.07
 -10  -5   0   38.68    2.94
 -10  -5   0   45.04    3.05
   7  -6   0   60.15    4.22
  -7   6   0   49.73    4.11
   6  -6   0   19.11    1.75
   6  -6   0   19.42    1.98
  -6   6   0   18.78    1.67
  -6   6   0   21.05    1.83
   5  -6   0    2.73    0.53
   5  -6   0    2.18    0.74
  -5   6   0    2.02    0.51
  -5   6   0    3.69    0.65
  -5   6   0    3.19    0.57
   4  -6   0    0.89    0.37
   4  -6   0    0.74    0.57
  -4   6   0    0.20    0.49
  -4   6   0    0.72    0.37
  -4   6   0    0.64    0.41
   3  -6   0    1.98    0.63
   3  -6   0    1.89    0.58
   3  -6   0    1.41    0.34
   3  -6   0    1.46    0.41
  -3   6   0    1.46    0.40
  -3   6   0    1.74    0.39
  -3   6   0    1.62    0.44
  -3   6   0    1.44    0.44
   2  -6   0   27.05    2.28
   2  -6   0   26.67    2.41
   2  -6   0   32.15    2.35
   2  -6   0   31.17    2.37
   2  -6   0   30.92    2.32
  -2   6   0   29.83    2.31
  -2   6   0   29.77    2.36
  -2   6   0   33.21    2.32
  -2   6   0   35.50    2.37
   1  -6   0    6.66    0.70
   1  -6   0    5.72    0.83
   1  -6   0    6.36    0.88
   1  -6   0    6.39    0.64
  -1   6   0    6.30    0.63
  -1   6   0    6.71    0.70
  -1   6   0    6.19    0.69
  -1   6   0    6.21    0.73
   0  -6   0   56.05    4.35
   0  -6   0   52.03    4.25
   0  -6   0   62.53    4.33
   0  -6   0   61.63    4.24
   0  -6   0   62.10    4.27
   0  -6   0   52.12    4.33
   0   6   0   65.13    4.33
   0   6   0   56.36    4.32
   0   6   0   59.44    4.26
   0   6   0   61.96    4.24
   0   6   0   59.31    4.27
  -1  -6   0  213.91   15.61
  -1  -6   0  215.63   15.67
  -1  -6   0  195.84   15.54
  -1  -6   0  225.11   15.63
  -1  -6   0  190.20   15.53
  -1  -6   0  230.09   15.54
  -1  -6   0  205.49   15.53
  -1  -6   0  203.10   15.54
   1   6   0  236.85   15.55
   1   6   0  201.30   15.54
   1   6   0  240.92   15.61
   1   6   0  244.98   15.55
   1   6   0  224.38   15.54
  -2  -6   0  153.37   11.50
  -2  -6   0  169.73   11.50
  -2  -6   0  141.23   11.47
  -2  -6   0  157.29   11.52
  -2  -6   0  169.76   11.46
  -2  -6   0  177.24   11.52
  -2  -6   0  146.62   11.45
   2   6   0  172.28   11.51
   2   6   0  159.22   11.52
   2   6   0  156.40   11.53
   2   6   0  159.08   11.50
  -3  -6   0  150.93   11.30
  -3  -6   0  155.71   11.29
  -3  -6   0  182.44   11.36
  -3  -6   0  152.41   11.29
  -3  -6   0  162.12   11.35
  -3  -6   0  149.53   11.29
  -3  -6   0  139.72   11.29
   3   6   0  162.03   11.30
   3   6   0  161.35   11.35
   3   6   0  154.96   11.30
   3   6   0  164.35   11.30
   3   6   0  158.67   11.33
  -4  -6   0   41.18    3.07
  -4  -6   0   47.99    3.28
  -4  -6   0   42.90    3.06
  -4  -6   0   34.88    3.06
  -4  -6   0   40.06    3.06
  -4  -6   0   44.49    3.07
  -4  -6   0   42.80    3.12
   4   6   0   43.19    3.14
   4   6   0   43.31    3.07
  -5  -6   0    2.60    0.31
  -5  -6   0    2.55    0.36
  -5  -6   0    3.06    0.33
  -5  -6   0    2.91    0.38
  -5  -6   0    2.71    0.44
  -5  -6   0    2.56    0.35
   5   6   0    2.53    0.46
   5   6   0    2.76    0.41
   5   6   0    2.15    0.30
  -6  -6   0   46.50    3.46
  -6  -6   0   41.37    3.54
  -6  -6   0   42.87    3.45
  -6  -6   0   49.42    3.48
  -6  -6   0   48.08    3.45
   6   6   0   49.58    3.48
   6   6   0   50.22    3.48
   6   6   0   51.55    3.57
  -7  -6   0   50.39    4.25
  -7  -6   0   64.82    4.27
  -7  -6   0   60.13    4.28
   7   6   0   55.12    4.35
   7   6   0   62.03    4.26
  -8  -6   0   10.00    0.97
   8   6   0   11.72    1.25
   8   6   0   11.91    1.03
  -9  -6   0    1.24    0.32
  -9  -6   0    0.87    0.44
   9   6   0    1.54    0.63
   9   6   0    1.78    0.45
   9   6   0    1.41    0.52
 -10  -6   0    3.03    0.61
 -10  -6   0    3.33    0.47
 -10  -6   0    3.69    0.66
  10   6   0    2.93    0.85
  10   6   0    3.88    0.58
   6  -7   0   43.93    3.87
   6  -7   0   45.81    3.45
  -6   7   0   47.09    3.46
  -6   7   0   38.76    3.33
   5  -7   0   34.19    2.62
   5  -7   0   31.17    2.80
  -5   7   0   37.93    2.68
  -5   7   0   28.95    2.52
  -5   7   0   31.31    2.63
   4  -7   0    9.70    1.03
   4  -7   0    7.36    1.05
  -4   7   0    8.25    1.09
  -4   7   0    7.62    0.94
  -4   7   0   10.66    1.12
   3  -7   0   19.79    1.98
   3  -7   0   22.05    1.82
  -3   7   0   25.62    1.87
  -3   7   0   21.83    1.82
  -3   7   0   21.64    1.75
   2  -7   0    3.59    0.56
   2  -7   0    3.80    0.70
   2  -7   0    2.42    0.45
   2  -7   0    2.99    0.68
  -2   7   0    3.29    0.51
  -2   7   0    3.27    0.45
  -2   7   0    3.84    0.50
   1  -7   0    6.64    1.03
   1  -7   0    6.48    0.98
   1  -7   0    7.99    0.85
   1  -7   0    6.33    0.71
   1  -7   0    8.14    0.77
  -1   7   0    8.03    0.95
  -1   7   0    8.15    0.80
  -1   7   0    8.03    0.84
  -1   7   0    7.51    0.74
   0  -7   0    2.88    0.57
   0  -7   0    3.65    0.36
   0  -7   0    3.77    0.37
   0  -7   0    4.72    0.77
   0  -7   0    3.06    0.41
   0  -7   0    2.79    0.46
   0   7   0    3.05    0.50
   0   7   0    3.73    0.59
   0   7   0    3.26    0.41
   0   7   0    3.78    0.52
   0   7   0    4.08    0.35
  -1  -7   0   27.92    1.90
  -1  -7   0   26.16    2.06
  -1  -7   0   23.99    2.04
  -1  -7   0   26.04    1.93
  -1  -7   0   27.44    2.01
  -1  -7   0   22.63    1.90
  -1  -7   0   26.95    1.92
  -1  -7   0   23.09    1.90
   1   7   0   27.92    1.94
   1   7   0   28.15    2.01
   1   7   0   28.76    1.93
   1   7   0   22.21    1.90
   1   7   0   26.03    1.93
  -2  -7   0   41.06    2.86
  -2  -7   0   36.56    2.88
  -2  -7   0   38.06    2.87
  -2  -7   0   35.58    2.77
  -2  -7   0   36.14    2.76
  -2  -7   0   40.19    2.76
  -2  -7   0   35.68    2.77
  -2  -7   0   36.49    2.77
  -2  -7   0   39.22    2.76
   2   7   0   40.30    2.77
   2   7   0   37.69    2.77
   2   7   0   38.70    2.93
   2   7   0   40.72    2.77
   2   7   0   36.45    2.84
  -3  -7   0   27.53    2.09
  -3  -7   0   30.61    2.12
  -3  -7   0   29.68    2.19
  -3  -7   0   28.16    2.09
  -3  -7   0   32.10    2.09
  -3  -7   0   28.02    2.09
  -3  -7   0   24.89    2.09
   3   7   0   30.42    2.10
   3   7   0   27.80    2.22
   3   7   0   26.98    2.15
   3   7   0   26.86    2.09
  -4  -7   0   81.61    5.53
  -4  -7   0   72.80    5.45
  -4  -7   0   79.25    5.45
  -4  -7   0   79.97    5.53
  -4  -7   0   76.32    5.45
  -4  -7   0   70.31    5.45
  -4  -7   0   76.97    5.46
   4   7   0   74.76    5.53
   4   7   0   80.97    5.47
   4   7   0   66.73    5.48
   4   7   0   72.95    5.46
  -5  -7   0   72.47    5.28
  -5  -7   0   68.13    5.29
  -5  -7   0   71.91    5.34
  -5  -7   0   79.72    5.39
  -5  -7   0   75.18    5.30
  -5  -7   0   78.42    5.30
   5   7   0   66.93    5.30
   5   7   0   69.54    5.36
   5   7   0   77.15    5.30
  -6  -7   0   64.66    4.66
  -6  -7   0   65.52    4.57
  -6  -7   0   67.38    4.59
   6   7   0   58.06    4.57
   6   7   0   59.65    4.66
  -7  -7   0   42.37    3.18
  -7  -7   0   45.86    3.19
  -7  -7   0   45.36    3.21
   7   7   0   39.30    3.31
  -8  -7   0   90.51    6.09
  -8  -7   0   81.65    6.10
  -8  -7   0   80.92    6.08
   8   7   0   90.46    6.09
   8   7   0   75.77    6.18
  -9  -7   0   35.59    2.68
  -9  -7   0   37.54    2.72
   9   7   0   30.73    2.88
   9   7   0   37.97    2.71
 -10  -7   0    9.04    0.93
 -10  -7   0    8.53    1.13
  10   7   0    7.86    1.09
   5  -8   0   28.91    2.37
   5  -8   0   26.41    2.61
  -5   8   0   23.81    2.27
  -5   8   0   29.37    2.38
  -5   8   0   31.38    2.45
   4  -8   0   87.25    6.22
   4  -8   0   77.64    6.30
  -4   8   0   95.07    6.26
  -4   8   0   73.70    6.12
  -4   8   0   86.70    6.17
   3  -8   0   67.21    5.38
   3  -8   0   72.40    5.30
  -3   8   0   72.73    5.26
  -3   8   0   66.91    5.23
  -3   8   0   78.69    5.34
   2  -8   0  118.27    9.46
   2  -8   0  128.66    9.42
  -2   8   0  132.88    9.36
  -2   8   0  125.33    9.36
  -2   8   0  144.25    9.46
   1  -8   0   75.23    5.83
   1  -8   0   76.90    5.96
  -1   8   0   71.67    5.89
  -1   8   0   88.47    5.85
  -1   8   0   90.20    5.93
   0  -8   0  100.49    6.93
   0  -8   0   83.68    6.88
   0  -8   0   92.72    6.98
   0  -8   0   88.32    7.00
   0  -8   0  106.68    6.86
   0   8   0  101.65    6.90
   0   8   0   93.96    6.99
   0   8   0   92.44    6.89
   0   8   0  100.33    6.90
  -1  -8   0   20.34    1.74
  -1  -8   0   21.78    1.84
  -1  -8   0   21.58    1.91
  -1  -8   0   24.74    1.71
  -1  -8   0   24.15    1.77
  -1  -8   0   22.60    1.70
   1   8   0   20.01    1.71
   1   8   0   25.55    1.85
   1   8   0   23.11    1.75
   1   8   0   25.32    1.71
   1   8   0   24.08    1.76
  -2  -8   0    0.50    0.27
  -2  -8   0    0.33    0.22
  -2  -8   0    0.10    0.40
  -2  -8   0    0.50    0.34
  -2  -8   0    0.91    0.24
  -2  -8   0    0.70    0.21
  -2  -8   0    0.79    0.22
  -2  -8   0    0.66    0.19
  -2  -8   0    0.71    0.19
  -2  -8   0    0.64    0.40
   2   8   0    0.73    0.20
   2   8   0    1.13    0.24
   2   8   0    0.73    0.29
   2   8   0    0.34    0.29
   2   8   0    0.65    0.18
   2   8   0    0.96    0.58
  -3  -8   0   18.24    1.55
  -3  -8   0   19.07    1.64
  -3  -8   0   19.43    1.45
  -3  -8   0   21.42    1.45
  -3  -8   0   18.58    1.46
  -3  -8   0   18.93    1.43
  -3  -8   0   18.17    1.44
  -3  -8   0   19.01    1.45
  -3  -8   0   17.36    1.60
   3   8   0   18.81    1.86
   3   8   0   19.95    1.47
   3   8   0   18.14    1.53
   3   8   0   18.81    1.44
   3   8   0   20.01    1.46
  -4  -8   0    2.27    0.32
  -4  -8   0    1.18    0.50
  -4  -8   0    1.62    0.37
  -4  -8   0    1.79    0.28
  -4  -8   0    1.83    0.27
  -4  -8   0    1.70    0.40
   4   8   0    1.18    0.30
   4   8   0    1.91    0.29
   4   8   0    1.79    0.33
   4   8   0    2.14    0.56
  -5  -8   0   13.41    1.05
  -5  -8   0   13.27    1.07
  -5  -8   0   12.66    1.07
  -5  -8   0   12.05    1.38
   5   8   0   11.89    1.24
   5   8   0   12.66    1.08
  -6  -8   0   46.48    3.57
  -6  -8   0   48.72    3.65
  -6  -8   0   55.60    3.61
  -6  -8   0   50.03    3.57
   6   8   0   46.91    3.58
   6   8   0   45.41    3.68
  -7  -8   0   94.16    6.86
  -7  -8   0  103.18    6.85
  -7  -8   0   96.87    6.88
   7   8   0   85.23    6.95
   7   8   0   94.82    6.84
  -8  -8   0   73.87    5.32
  -8  -8   0   77.20    5.32
  -8  -8   0   76.89    5.35
   8   8   0   64.06    5.44
  -9  -8   0   60.25    4.02
  -9  -8   0   53.10    3.98
   9   8   0   48.40    4.18
 -10  -8   0   24.38    1.94
   4  -9   0   12.69    1.92
   4  -9   0   15.58    1.59
  -4   9   0   17.09    1.58
  -4   9   0   11.98    1.39
   3  -9   0   61.19    4.92
   3  -9   0   62.60    4.80
  -3   9   0   67.75    4.75
  -3   9   0   69.20    4.86
  -3   9   0   59.25    4.71
   2  -9   0   94.65    7.24
   2  -9   0   90.37    7.31
  -2   9   0   97.55    7.17
  -2   9   0  104.64    7.18
  -2   9   0  106.91    7.28
   1  -9   0   89.90    6.80
   1  -9   0   84.30    6.66
   1  -9   0   87.55    6.71
  -1   9   0   99.97    6.76
  -1   9   0   95.30    6.65
  -1   9   0   93.75    6.72
   0  -9   0   94.39    6.30
   0  -9   0   81.73    6.29
   0  -9   0   84.93    6.47
   0  -9   0   75.70    6.32
   0   9   0   90.39    6.30
   0   9   0   89.38    6.34
   0   9   0   94.47    6.37
   0   9   0   90.40    6.44
  -1  -9   0   32.71    2.79
  -1  -9   0   35.14    2.81
  -1  -9   0   38.00    2.78
  -1  -9   0   40.53    2.78
  -1  -9   0   35.63    2.99
   1   9   0   41.75    2.84
   1   9   0   40.17    2.79
   1   9   0   38.38    2.82
   1   9   0   40.66    2.93
  -2  -9   0   20.29    1.53
  -2  -9   0   18.57    1.76
  -2  -9   0   21.48    1.60
  -2  -9   0   17.09    1.60
  -2  -9   0   18.38    1.55
  -2  -9   0   17.90    1.71
  -2  -9   0   21.88    1.54
  -2  -9   0   19.21    1.53
  -2  -9   0   23.12    1.55
   2   9   0   22.16    1.60
   2   9   0   22.36    1.54
   2   9   0   20.09    1.57
  -3  -9   0   33.96    2.43
  -3  -9   0   37.31    2.41
  -3  -9   0   32.90    2.41
  -3  -9   0   31.83    2.41
  -3  -9   0   34.49    2.40
  -3  -9   0   26.96    2.51
  -3  -9   0   28.13    2.55
   3   9   0   30.61    2.50
   3   9   0   31.68    2.65
   3   9   0   34.95    2.41
   3   9   0   34.44    2.45
  -4  -9   0    4.21    0.55
  -4  -9   0    4.18    0.62
  -4  -9   0    3.71    0.57
  -4  -9   0    3.51    0.50
  -4  -9   0    3.56    0.51
  -4  -9   0    4.08    0.53
   4   9   0    3.19    0.48
   4   9   0    4.27    0.71
   4   9   0    3.55    0.50
  -5  -9   0    4.28    0.58
  -5  -9   0    4.64    0.65
  -5  -9   0    5.19    0.74
  -5  -9   0    4.73    0.62
  -5  -9   0    4.68    0.56
   5   9   0    3.91    0.72
   5   9   0    4.17    0.65
   5   9   0    4.52    0.60
  -6  -9   0    1.38    0.28
  -6  -9   0    1.60    0.35
  -6  -9   0    0.74    0.43
  -6  -9   0    1.43    0.38
   6   9   0    0.98    0.52
   6   9   0    0.94    0.30
  -7  -9   0   25.75    1.98
  -7  -9   0   26.96    2.03
  -7  -9   0   30.51    2.18
  -7  -9   0   25.84    1.98
   7   9   0   25.15    1.98
   7   9   0   20.90    2.18
  -8  -9   0   28.17    2.24
  -8  -9   0   30.71    2.27
  -8  -9   0   33.61    2.32
   8   9   0   25.00    2.49
  -9  -9   0   19.60    1.55
  -9  -9   0   19.75    1.94
  -9  -9   0   20.07    1.68
   9   9   0   14.46    1.97
   3 -10   0    1.90    1.13
   3 -10   0    2.99    0.71
  -3  10   0    4.69    0.73
  -3  10   0    2.30    0.60
  -3  10   0    2.38    0.76
   2 -10   0   18.42    1.85
   2 -10   0   19.31    2.18
  -2  10   0   20.57    1.75
  -2  10   0   21.30    1.93
  -2  10   0   23.44    1.80
   1 -10   0   39.89    3.43
   1 -10   0   43.39    3.59
  -1  10   0   45.35    3.49
  -1  10   0   47.11    3.35
  -1  10   0   47.45    3.36
   0 -10   0   36.39    2.94
   0 -10   0   30.44    2.68
   0 -10   0   39.48    2.62
   0 -10   0   32.92    2.60
   0  10   0   35.41    2.61
   0  10   0   36.41    2.82
   0  10   0   38.65    2.71
  -1 -10   0   77.36    5.07
  -1 -10   0   59.57    5.07
  -1 -10   0   62.48    5.05
  -1 -10   0   65.91    5.25
   1  10   0   70.22    5.07
   1  10   0   72.06    5.21
   1  10   0   77.50    5.12
   1  10   0   76.31    5.11
  -2 -10   0   15.52    1.39
  -2 -10   0   13.86    1.65
  -2 -10   0   16.80    1.36
  -2 -10   0   18.18    1.33
  -2 -10   0   16.42    1.34
   2  10   0   19.23    1.54
   2  10   0   17.87    1.42
  -3 -10   0   17.53    1.38
  -3 -10   0   18.91    1.38
  -3 -10   0   13.68    1.65
  -3 -10   0   17.37    1.40
  -3 -10   0   19.43    1.39
   3  10   0   16.26    1.82
   3  10   0   18.08    1.54
  -4 -10   0   62.04    4.42
  -4 -10   0   62.19    4.42
  -4 -10   0   60.97    4.41
  -4 -10   0   68.35    4.42
  -4 -10   0   53.59    4.54
   4  10   0   60.25    4.42
   4  10   0   56.51    4.61
  -5 -10   0   35.88    2.46
  -5 -10   0   34.79    2.44
  -5 -10   0   31.59    2.65
  -5 -10   0   34.15    2.44
   5  10   0   26.63    2.65
   5  10   0   30.78    2.51
  -6 -10   0    9.67    0.97
  -6 -10   0    9.35    0.88
  -6 -10   0   10.01    1.19
  -6 -10   0    9.89    0.91
   6  10   0    7.88    1.34
   6  10   0    8.65    0.95
  -7 -10   0    8.20    0.88
  -7 -10   0   10.95    1.04
  -7 -10   0    8.79    0.92
   7  10   0    9.82    0.94
   7  10   0    8.50    1.09
  -8 -10   0    1.20    0.45
  -8 -10   0    0.55    0.30
  -8 -10   0    1.22    0.51
   8  10   0    0.76    0.70
  -2  11   0    4.37    0.76
  -2  11   0    5.85    0.80
   1 -11   0   16.69    1.78
   1 -11   0   18.26    2.11
  -1  11   0   21.00    1.68
  -1  11   0   18.36    1.87
  -1  11   0   19.71    1.67
   0 -11   0   12.97    0.98
   0 -11   0    9.79    1.26
   0 -11   0    9.69    1.34
   0  11   0   10.81    1.36
   0  11   0   10.66    1.17
   0  11   0   11.02    1.17
  -1 -11   0   25.52    2.40
  -1 -11   0   27.31    2.67
  -1 -11   0   34.23    2.30
  -1 -11   0   26.41    2.31
   1  11   0   35.24    2.38
   1  11   0   34.73    2.39
   1  11   0   30.72    2.52
  -2 -11   0   12.26    1.01
  -2 -11   0    7.42    1.16
  -2 -11   0    9.56    0.99
   2  11   0   11.60    1.06
   2  11   0   10.95    1.22
  -3 -11   0  142.16   10.21
  -3 -11   0  135.22   10.22
  -3 -11   0  145.50   10.21
   3  11   0  145.84   10.34
  -4 -11   0   90.28    6.99
  -4 -11   0   87.31    7.13
  -4 -11   0  102.08    6.99
  -4 -11   0   99.28    6.99
  -4 -11   0   97.43    7.03
   4  11   0  104.02    7.10
   4  11   0  100.91    7.01
   4  11   0   91.98    7.19
  -5 -11   0   71.94    4.86
  -5 -11   0   59.46    5.00
  -5 -11   0   68.50    4.85
  -5 -11   0   70.77    4.85
   5  11   0   57.40    5.06
   5  11   0   69.94    4.94
  -6 -11   0   49.14    3.73
  -6 -11   0   54.81    3.73
  -6 -11   0   53.57    3.75
  -6 -11   0   46.63    3.94
   6  11   0   48.06    3.80
  -7 -11   0   16.97    1.40
  -7 -11   0   17.09    1.38
  -7 -11   0   16.42    1.47
   7  11   0   15.83    1.50
   7  11   0   14.72    1.85
  -8 -11   0    3.99    0.65
  -8 -11   0    3.03    0.50
  -1  12   0    4.70    0.79
  -1  12   0    4.90    0.76
   0  12   0    1.98    0.61
   0  12   0    1.57    0.60
  -1 -12   0    5.46    0.85
  -1 -12   0    8.03    0.85
  -1 -12   0    6.53    1.15
   1  12   0    7.03    1.02
   1  12   0    5.51    0.91
   1  12   0    7.18    1.00
  -2 -12   0    0.57    0.52
  -2 -12   0    1.22    0.36
  -2 -12   0    1.40    0.85
  -2 -12   0    1.69    0.45
   2  12   0    0.87    0.52
   2  12   0    0.76    0.56
  -3 -12   0   13.85    1.88
  -3 -12   0   17.25    1.46
  -3 -12   0   17.36    1.40
  -3 -12   0   18.06    1.40
   3  12   0   17.97    1.67
  -4 -12   0   52.55    4.10
  -4 -12   0   59.40    4.11
  -4 -12   0   59.24    4.09
  -4 -12   0   48.14    4.31
   4  12   0   63.65    4.26
   4  12   0   50.52    4.42
  -5 -12   0   26.42    2.04
  -5 -12   0   27.48    2.08
  -5 -12   0   23.94    2.34
  -5 -12   0   29.97    2.09
   5  12   0   20.65    2.52
   5  12   0   28.04    2.21
  -6 -12   0   16.53    1.40
  -6 -12   0   15.08    1.70
  -6 -12   0   14.80    1.31
   6  12   0   13.30    1.96
   6  12   0   15.78    1.49
  -7 -12   0   17.18    1.49
  -7 -12   0   18.29    1.59
   1  13   0   57.46    4.31
  -2 -13   0    2.25    0.56
  -2 -13   0    2.68    0.49
   2  13   0    2.94    0.65
  -3 -13   0    5.46    0.71
  -3 -13   0    4.29    0.79
  -3 -13   0    5.26    0.78
   3  13   0    7.65    1.28
   3  13   0    7.58    1.01
  -4 -13   0    4.89    0.73
  -4 -13   0    5.16    0.59
  -4 -13   0    3.78    0.86
   4  13   0    3.79    0.76
  -5 -13   0   15.48    1.33
  -5 -13   0   14.90    1.44
  -5 -13   0   14.73    1.51
   5  13   0   15.15    1.59
   4  13  -1   12.03    1.46
  -4 -13   1   12.67    1.41
  -4 -13   1   12.16    1.15
   3  13  -1    2.59    0.70
  -3 -13   1    2.11    0.65
  -3 -13   1    2.34    0.58
  -7 -12   1   12.64    1.32
   6  12  -1   46.89    3.70
  -6 -12   1   50.40    3.72
  -6 -12   1   45.87    3.60
  -6 -12   1   50.62    3.64
   5  12  -1   39.99    3.09
   5  12  -1   33.24    3.39
  -5 -12   1   38.32    2.95
  -5 -12   1   46.33    3.00
  -5 -12   1   39.61    2.98
  -5 -12   1   34.84    3.24
  -5 -12   1   41.09    3.07
   4  12  -1   46.51    3.79
  -4 -12   1   47.87    3.66
  -4 -12   1   49.98    3.77
  -4 -12   1   52.07    3.65
  -4 -12   1   50.05    3.66
   3  12  -1   30.31    2.58
   3  12  -1   35.64    2.44
  -3 -12   1   33.22    2.43
  -3 -12   1   32.65    2.37
  -3 -12   1   27.75    2.39
  -3 -12   1   27.92    2.39
  -3 -12   1   30.69    2.54
   2  12  -1   17.85    1.80
   2  12  -1   20.86    1.60
  -2 -12   1   15.96    1.53
  -2 -12   1   17.49    1.72
  -2 -12   1   18.15    1.46
   1  12  -1    4.62    0.68
   1  12  -1    3.88    0.65
   1  12  -1    3.54    0.74
  -1 -12   1    3.83    0.69
  -1 -12   1    3.53    0.70
   0  12  -1   14.23    1.45
   0  12  -1   13.51    1.45
   7  11  -1    1.45    0.84
  -7 -11   1    1.34    0.38
  -7 -11   1    1.23    0.53
   6  11  -1   16.00    2.11
   6  11  -1   22.57    1.75
  -6 -11   1   18.91    1.63
  -6 -11   1   22.69    1.69
  -6 -11   1   18.83    1.60
  -6 -11   1   21.66    1.69
  -6 -11   1   17.37    1.96
   5  11  -1   43.39    3.30
   5  11  -1   35.27    3.51
  -5 -11   1   41.71    3.27
  -5 -11   1   38.30    3.40
  -5 -11   1   47.83    3.24
  -5 -11   1   50.72    3.22
  -5 -11   1   43.37    3.22
   4  11  -1   75.63    5.44
   4  11  -1   68.74    5.59
  -4 -11   1   75.77    5.42
  -4 -11   1   65.06    5.51
  -4 -11   1   72.72    5.33
  -4 -11   1   75.82    5.34
  -4 -11   1   79.24    5.35
   3  11  -1   83.57    5.91
  -3 -11   1   79.99    5.88
  -3 -11   1   76.17    5.79
  -3 -11   1   72.00    5.78
  -3 -11   1   90.61    5.83
  -3 -11   1   77.57    5.80
   2  11  -1   48.41    3.29
  -2 -11   1   39.34    3.09
  -2 -11   1   40.23    3.22
  -2 -11   1   40.86    3.12
  -2 -11   1   40.54    3.31
   1  11  -1   89.51    6.32
   1  11  -1   89.00    6.45
   1  11  -1   91.89    6.33
  -1 -11   1   82.27    6.41
  -1 -11   1   90.18    6.28
  -1 -11   1   78.12    6.52
   0  11  -1   78.31    5.53
   0  11  -1   76.88    5.66
   0  11  -1   79.28    5.53
   0 -11   1   69.94    5.80
   0 -11   1   69.30    5.63
   0 -11   1   77.97    5.45
  -1  11  -1   24.96    2.06
  -1  11  -1   24.68    2.25
  -1  11  -1   27.97    2.07
   1 -11   1   22.35    2.16
   1 -11   1   23.54    2.48
  -2  11  -1    2.38    0.65
  -2  11  -1    2.07    0.63
   8  10  -1   19.42    2.11
  -8 -10   1   22.98    1.76
  -8 -10   1   22.08    1.84
   7  10  -1    1.20    0.76
  -7 -10   1    1.02    0.49
  -7 -10   1    1.49    0.38
  -7 -10   1    1.07    0.36
  -7 -10   1    1.13    0.42
   6  10  -1    3.82    0.66
   6  10  -1    3.13    0.80
  -6 -10   1    3.99    0.67
  -6 -10   1    3.15    0.45
  -6 -10   1    4.13    0.53
  -6 -10   1    2.96    0.63
  -6 -10   1    5.42    0.74
   5  10  -1   16.92    1.90
   5  10  -1   18.33    1.58
  -5 -10   1   21.23    1.56
  -5 -10   1   16.42    1.76
  -5 -10   1   21.00    1.53
  -5 -10   1   20.26    1.52
  -5 -10   1   17.49    1.83
   4  10  -1    5.53    0.94
   4  10  -1    4.67    0.76
  -4 -10   1    3.81    0.80
  -4 -10   1    6.42    0.88
  -4 -10   1    4.60    0.67
  -4 -10   1    5.57    0.66
  -4 -10   1    4.87    0.62
  -4 -10   1    4.72    0.73
   3  10  -1   74.88    5.88
   3  10  -1   84.57    5.77
  -3 -10   1   84.58    5.67
  -3 -10   1   78.93    5.67
  -3 -10   1   66.04    5.80
  -3 -10   1   78.08    5.69
  -3 -10   1   80.38    5.67
   2  10  -1   52.50    3.60
   2  10  -1   48.15    3.53
   2  10  -1   48.69    3.64
  -2 -10   1   43.30    3.50
  -2 -10   1   45.34    3.50
  -2 -10   1   45.62    3.80
  -2 -10   1   46.18    3.52
  -2 -10   1   49.62    3.52
  -2 -10   1   50.18    3.54
  -2 -10   1   45.95    3.60
  -2 -10   1   52.71    3.51
   1  10  -1   13.40    1.22
   1  10  -1   11.54    1.05
   1  10  -1   11.53    1.07
  -1 -10   1    9.99    1.12
  -1 -10   1    9.40    0.89
  -1 -10   1    7.77    1.42
  -1 -10   1    9.76    0.96
  -1 -10   1   11.31    0.91
   0  10  -1   68.68    4.80
   0  10  -1   68.13    4.80
   0  10  -1   70.19    4.92
   0 -10   1   62.40    4.88
   0 -10   1   55.24    4.73
   0 -10   1   72.28    4.74
   0 -10   1   61.38    4.99
  -1  10  -1   93.11    6.43
  -1  10  -1   90.69    6.55
  -1  10  -1   93.30    6.44
   1 -10   1   82.18    6.51
   1 -10   1   82.19    6.60
  -2  10  -1   31.82    2.46
  -2  10  -1   31.50    2.44
  -2  10  -1   31.68    2.61
   2 -10   1   29.12    2.82
   2 -10   1   30.51    2.54
  -3  10  -1   18.79    1.79
  -3  10  -1   22.77    1.91
   9   9  -1   28.06    2.71
  -9  -9   1   31.52    2.33
   8   9  -1   31.36    3.05
  -8  -9   1   39.48    2.84
  -8  -9   1   40.06    2.89
  -8  -9   1   38.73    2.83
   7   9  -1   18.34    2.01
   7   9  -1   23.11    1.76
  -7  -9   1   20.87    1.77
  -7  -9   1   25.24    1.76
  -7  -9   1   23.04    1.78
  -7  -9   1   24.55    1.85
   6   9  -1    8.01    0.96
   6   9  -1    7.10    0.75
  -6  -9   1    8.43    0.85
  -6  -9   1    6.43    0.97
  -6  -9   1    6.87    0.77
  -6  -9   1    6.77    0.72
   5   9  -1    1.61    0.61
   5   9  -1    1.32    0.33
  -5  -9   1    0.90    0.33
  -5  -9   1    1.09    0.38
  -5  -9   1    1.44    0.48
  -5  -9   1    1.42    0.29
   4   9  -1    2.33    0.42
   4   9  -1    2.62    0.73
   4   9  -1    2.93    0.37
  -4  -9   1    2.40    0.36
  -4  -9   1    3.14    0.58
  -4  -9   1    2.90    0.41
  -4  -9   1    2.87    0.39
  -4  -9   1    2.77    0.38
  -4  -9   1    2.28    0.49
   3   9  -1   17.04    1.70
   3   9  -1   16.09    1.41
  -3  -9   1   18.83    1.31
  -3  -9   1   16.48    1.30
  -3  -9   1   14.10    1.54
  -3  -9   1   15.72    1.30
  -3  -9   1   14.74    1.55
  -3  -9   1   17.73    1.30
   2   9  -1    8.77    0.79
   2   9  -1    7.42    0.75
   2   9  -1    6.26    0.83
   2   9  -1    6.01    0.70
  -2  -9   1    7.99    0.67
  -2  -9   1    6.52    0.67
  -2  -9   1    7.50    0.81
  -2  -9   1    9.28    0.96
  -2  -9   1    6.07    0.68
  -2  -9   1    6.46    1.12
  -2  -9   1    7.41    0.78
  -2  -9   1    7.14    1.07
   1   9  -1   10.89    1.03
   1   9  -1    8.44    0.90
   1   9  -1   10.10    0.90
  -1  -9   1    8.24    0.76
  -1  -9   1    9.51    0.77
  -1  -9   1    9.31    0.94
  -1  -9   1    9.32    0.81
  -1  -9   1    8.64    1.22
  -1  -9   1    8.68    0.78
  -1  -9   1    8.01    0.82
   0   9  -1   65.77    4.70
   0   9  -1   65.42    4.70
   0   9  -1   71.51    4.80
   0  -9   1   57.74    4.70
   0  -9   1   60.94    4.63
   0  -9   1   68.36    4.64
   0  -9   1   60.02    4.85
   0  -9   1   64.93    4.77
  -1   9  -1   59.73    4.40
  -1   9  -1   64.58    4.51
  -1   9  -1   58.98    4.40
   1  -9   1   55.24    4.57
   1  -9   1   61.10    4.48
  -2   9  -1   52.00    3.77
  -2   9  -1   52.80    3.86
  -2   9  -1   50.61    3.74
   2  -9   1   50.70    3.82
   2  -9   1   45.42    3.97
  -3   9  -1   79.40    6.18
  -3   9  -1   96.67    6.34
  -3   9  -1   85.67    6.21
   3  -9   1   84.49    6.28
   3  -9   1   77.81    6.36
  -4   9  -1   34.84    2.93
  -4   9  -1   39.35    3.11
  -4   9  -1   40.47    3.03
   4  -9   1   37.66    3.05
   9   8  -1   50.11    4.38
   9   8  -1   62.66    4.21
  -9  -8   1   53.46    4.25
  -9  -8   1   58.37    4.18
  -9  -8   1   58.58    4.23
   8   8  -1   78.04    6.53
  -8  -8   1   88.40    6.42
  -8  -8   1   95.72    6.45
  -8  -8   1   91.75    6.53
   7   8  -1   77.47    6.62
  -7  -8   1   88.66    6.53
  -7  -8   1   98.72    6.56
  -7  -8   1   95.56    6.53
   6   8  -1   58.76    4.66
   6   8  -1   59.91    4.55
  -6  -8   1   67.87    4.55
  -6  -8   1   58.50    4.55
  -6  -8   1   61.59    4.61
  -6  -8   1   68.76    4.58
   5   8  -1   99.18    7.14
   5   8  -1   97.41    7.21
   5   8  -1   97.41    7.13
  -5  -8   1   97.62    7.12
  -5  -8   1  106.17    7.12
  -5  -8   1   94.82    7.12
   4   8  -1  102.76    7.17
   4   8  -1   93.77    7.19
  -4  -8   1   94.22    7.16
  -4  -8   1   97.90    7.23
  -4  -8   1  110.78    7.23
  -4  -8   1  103.49    7.16
  -4  -8   1   98.82    7.18
  -4  -8   1   95.26    7.16
  -4  -8   1   98.87    7.23
   3   8  -1   43.04    3.00
   3   8  -1   41.42    3.07
   3   8  -1   42.24    3.19
   3   8  -1   39.37    3.07
  -3  -8   1   39.31    2.99
  -3  -8   1   39.30    3.08
  -3  -8   1   42.46    3.09
  -3  -8   1   39.44    3.12
  -3  -8   1   40.63    3.00
  -3  -8   1   42.01    3.00
  -3  -8   1   41.70    3.00
   2   8  -1    7.96    0.63
   2   8  -1    6.86    0.66
   2   8  -1    6.43    1.12
   2   8  -1    8.02    0.79
   2   8  -1    7.31    0.69
  -2  -8   1    6.73    0.63
  -2  -8   1    6.77    0.61
  -2  -8   1    7.42    0.70
  -2  -8   1    6.35    0.66
  -2  -8   1    6.12    0.94
  -2  -8   1    6.79    0.63
  -2  -8   1    6.93    0.64
  -2  -8   1    6.74    0.63
  -2  -8   1    6.79    0.68
  -2  -8   1    7.43    0.72
  -2  -8   1    6.92    0.81
   1   8  -1    1.52    0.33
   1   8  -1    1.93    0.35
   1   8  -1    1.09    0.35
   1   8  -1    2.04    0.24
  -1  -8   1    1.73    0.28
  -1  -8   1    1.84    0.56
  -1  -8   1    1.23    0.27
  -1  -8   1    1.63    0.58
  -1  -8   1    1.70    0.68
  -1  -8   1    1.13    0.22
  -1  -8   1    1.50    0.25
  -1  -8   1    1.34    0.38
  -1  -8   1    1.61    0.25
   0   8  -1   11.15    1.01
   0   8  -1    8.87    0.88
   0   8  -1    9.01    0.91
   0  -8   1   10.31    0.77
   0  -8   1   10.30    0.94
   0  -8   1    8.15    0.85
   0  -8   1    8.71    0.80
   0  -8   1    8.89    1.20
  -1   8  -1   29.92    2.16
  -1   8  -1   26.73    2.08
  -1   8  -1   26.01    2.04
   1  -8   1   23.73    2.27
   1  -8   1   26.98    2.12
  -2   8  -1   48.70    3.29
  -2   8  -1   40.85    3.17
  -2   8  -1   42.21    3.19
   2  -8   1   43.78    3.25
   2  -8   1   37.42    3.37
  -3   8  -1   57.55    3.99
  -3   8  -1   52.02    3.89
  -3   8  -1   50.23    3.86
   3  -8   1   46.80    4.04
   3  -8   1   54.03    3.94
  -4   8  -1   45.45    3.44
  -4   8  -1   41.43    3.36
  -4   8  -1   49.26    3.51
   4  -8   1   46.13    3.47
   4  -8   1   41.60    3.61
  -5   8  -1   44.86    3.43
  -5   8  -1   40.46    3.33
   5  -8   1   46.14    3.44
 -10  -7   1    4.76    0.59
   9   7  -1   21.58    2.07
   9   7  -1   23.43    1.81
  -9  -7   1   20.49    1.76
  -9  -7   1   22.56    1.86
   8   7  -1   28.17    2.36
   8   7  -1   29.60    2.16
  -8  -7   1   30.09    2.18
  -8  -7   1   28.49    2.18
  -8  -7   1   23.82    2.11
   7   7  -1   42.03    3.47
   7   7  -1   49.89    3.35
  -7  -7   1   47.13    3.37
  -7  -7   1   49.87    3.36
  -7  -7   1   38.51    3.33
   6   7  -1   69.90    4.78
   6   7  -1   62.43    4.87
   6   7  -1   61.62    4.76
  -6  -7   1   68.34    4.80
  -6  -7   1   71.05    4.81
  -6  -7   1   65.84    4.81
  -6  -7   1   62.36    4.78
   5   7  -1   16.16    1.34
   5   7  -1   16.43    1.51
   5   7  -1   18.71    1.46
  -5  -7   1   17.23    1.42
  -5  -7   1   16.78    1.33
  -5  -7   1   18.32    1.36
  -5  -7   1   17.05    1.36
  -5  -7   1   18.24    1.37
   4   7  -1   46.10    3.23
   4   7  -1   46.47    3.23
   4   7  -1   43.98    3.33
   4   7  -1   39.22    3.24
  -4  -7   1   43.11    3.22
  -4  -7   1   46.07    3.28
  -4  -7   1   42.46    3.22
  -4  -7   1   43.88    3.22
  -4  -7   1   44.40    3.22
  -4  -7   1   43.30    3.22
  -4  -7   1   45.71    3.30
  -4  -7   1   45.83    3.23
   3   7  -1  129.47    9.45
   3   7  -1  120.67    9.40
   3   7  -1  125.09    9.37
   3   7  -1  132.88    9.38
  -3  -7   1  127.01    9.37
  -3  -7   1  130.69    9.37
  -3  -7   1  127.55    9.36
  -3  -7   1  133.88    9.43
  -3  -7   1  146.99    9.49
  -3  -7   1  147.18    9.37
  -3  -7   1  129.92    9.36
  -3  -7   1  117.35    9.43
  -3  -7   1  129.93    9.37
   2   7  -1   99.31    7.36
   2   7  -1  113.47    7.25
   2   7  -1   99.48    7.25
   2   7  -1   89.31    7.29
   2   7  -1   98.61    7.24
  -2  -7   1  101.02    7.32
  -2  -7   1  103.10    7.24
  -2  -7   1   97.05    7.24
  -2  -7   1   93.19    7.24
  -2  -7   1  101.07    7.24
  -2  -7   1  110.62    7.25
  -2  -7   1   94.08    7.24
  -2  -7   1   97.34    7.34
  -2  -7   1   94.60    7.24
  -2  -7   1  108.93    7.24
  -2  -7   1  113.81    7.32
   1   7  -1   44.84    3.10
   1   7  -1   43.16    3.10
   1   7  -1   39.20    3.08
   1   7  -1   47.32    3.17
   1   7  -1   44.43    3.11
  -1  -7   1   45.67    3.11
  -1  -7   1   37.06    3.07
  -1  -7   1   49.02    3.19
  -1  -7   1   38.60    3.07
  -1  -7   1   40.27    3.08
  -1  -7   1   45.74    3.08
  -1  -7   1   41.60    3.22
  -1  -7   1   40.64    3.20
  -1  -7   1   37.91    3.09
   0   7  -1    1.10    0.29
   0   7  -1    1.13    0.18
   0   7  -1    1.21    0.29
   0   7  -1    0.86    0.31
   0   7  -1    1.08    0.40
   0  -7   1    1.06    0.19
   0  -7   1    1.74    0.51
   0  -7   1    1.01    0.30
   0  -7   1    1.19    0.49
   0  -7   1    1.11    0.29
   0  -7   1    0.51    0.32
   0  -7   1    1.09    0.18
   0  -7   1    1.02    0.25
  -1   7  -1    4.19    0.47
  -1   7  -1    3.84    0.55
  -1   7  -1    4.70    0.68
   1  -7   1    3.82    0.66
   1  -7   1    3.60    0.60
   1  -7   1    3.29    0.67
   1  -7   1    3.46    0.43
  -2   7  -1    0.00    0.34
  -2   7  -1    0.32    0.37
   2  -7   1   -0.17    0.29
   2  -7   1   -0.82    0.58
  -3   7  -1    3.43    0.59
  -3   7  -1    4.03    0.53
  -3   7  -1    3.39    0.57
   3  -7   1    3.77    0.77
   3  -7   1    5.03    0.74
  -4   7  -1   38.84    3.13
  -4   7  -1   46.43    3.20
  -4   7  -1   37.64    3.07
   4  -7   1   37.97    3.26
   4  -7   1   44.31    3.17
  -5   7  -1   10.20    1.09
  -5   7  -1    7.87    1.27
   5  -7   1    9.75    1.52
   5  -7   1   10.98    1.18
  -6   7  -1    7.00    0.87
   6  -7   1    9.00    1.23
  10   6  -1   25.95    2.01
  10   6  -1   21.64    2.27
 -10  -6   1   21.77    2.02
 -10  -6   1   24.33    1.87
   9   6  -1    5.55    0.69
   9   6  -1    4.56    0.86
  -9  -6   1    5.69    0.72
  -9  -6   1    7.82    0.90
  -9  -6   1    6.22    0.74
   7   6  -1    1.03    0.35
  -7  -6   1    0.43    0.23
   6   6  -1   10.60    1.11
   6   6  -1   10.83    0.90
  -6  -6   1    8.41    1.10
  -6  -6   1   11.16    0.92
  -6  -6   1    9.52    0.85
  -6  -6   1   10.89    0.90
   5   6  -1   36.60    2.61
   5   6  -1   36.12    2.69
   5   6  -1   37.41    2.59
   5   6  -1   31.93    2.58
  -5  -6   1   37.60    2.67
  -5  -6   1   33.11    2.59
  -5  -6   1   34.58    2.62
  -5  -6   1   36.26    2.59
  -5  -6   1   36.06    2.59
  -5  -6   1   38.01    2.61
  -5  -6   1   30.91    2.58
   4   6  -1  106.52    7.49
   4   6  -1  107.25    7.44
   4   6  -1   99.79    7.43
   4   6  -1   90.74    7.44
  -4  -6   1  107.89    7.48
  -4  -6   1   89.38    7.42
  -4  -6   1  108.07    7.43
  -4  -6   1  103.44    7.43
  -4  -6   1  116.68    7.44
  -4  -6   1  106.11    7.44
  -4  -6   1  102.18    7.52
   3   6  -1   78.19    5.42
   3   6  -1   67.23    5.37
   3   6  -1   80.92    5.35
  -3  -6   1   71.69    5.34
  -3  -6   1   77.08    5.40
  -3  -6   1   73.96    5.35
  -3  -6   1   64.63    5.34
  -3  -6   1   79.47    5.35
  -3  -6   1   75.47    5.34
   2   6  -1  158.68   11.68
   2   6  -1  165.80   11.61
   2   6  -1  160.01   11.65
   2   6  -1  164.51   11.61
  -2  -6   1  163.70   11.61
  -2  -6   1  180.35   11.66
  -2  -6   1  164.77   11.60
  -2  -6   1  163.63   11.67
  -2  -6   1  158.28   11.60
  -2  -6   1  150.41   11.60
  -2  -6   1  160.94   11.67
  -2  -6   1  148.19   11.60
  -2  -6   1  150.74   11.60
  -2  -6   1  180.97   11.61
   1   6  -1  107.01    7.22
   1   6  -1  110.63    7.21
   1   6  -1  115.09    7.28
   1   6  -1   99.67    7.21
   1   6  -1   93.14    7.21
  -1  -6   1  104.14    7.21
  -1  -6   1   87.18    7.20
  -1  -6   1  110.27    7.23
  -1  -6   1  100.71    7.29
  -1  -6   1   87.63    7.20
  -1  -6   1   91.44    7.20
  -1  -6   1  105.49    7.20
  -1  -6   1   93.99    7.28
  -1  -6   1   97.13    7.21
  -1  -6   1  104.90    7.20
   0   6  -1  109.96    8.14
   0   6  -1  106.09    8.19
   0   6  -1  125.41    8.20
   0   6  -1  114.86    8.14
   0   6  -1  118.45    8.12
   0  -6   1  126.71    8.21
   0  -6   1  112.10    8.11
   0  -6   1  102.93    8.20
   0  -6   1  107.98    8.22
   0  -6   1  100.69    8.13
   0  -6   1  118.77    8.15
   0  -6   1  116.90    8.12
  -1   6  -1   80.41    5.79
  -1   6  -1   91.30    5.85
  -1   6  -1   80.28    5.78
  -1   6  -1   77.18    5.84
   1  -6   1   84.62    5.83
   1  -6   1   86.04    5.84
   1  -6   1   74.04    5.86
   1  -6   1   69.57    5.77
   1  -6   1   86.40    5.79
   1  -6   1   71.58    5.86
  -2   6  -1   79.12    5.22
  -2   6  -1   69.79    5.16
  -2   6  -1   71.18    5.15
  -2   6  -1   65.92    5.21
   2  -6   1   74.10    5.17
   2  -6   1   67.39    5.24
   2  -6   1   75.17    5.22
   2  -6   1   75.72    5.21
   2  -6   1   62.34    5.15
  -3   6  -1   52.18    3.58
  -3   6  -1   46.31    3.50
   3  -6   1   42.67    3.61
   3  -6   1   49.32    3.55
  -4   6  -1    0.73    0.38
  -4   6  -1    1.63    0.49
  -4   6  -1    1.69    0.46
   4  -6   1    0.94    0.58
   4  -6   1    1.60    0.41
  -5   6  -1    3.48    0.65
  -5   6  -1    3.84    0.61
   5  -6   1    3.43    0.58
   5  -6   1    3.08    0.79
  -6   6  -1   25.18    2.09
  -6   6  -1   26.70    2.21
   6  -6   1   28.61    2.21
   6  -6   1   23.43    2.35
  -7   6  -1   20.21    1.79
   7  -6   1   20.75    1.94
  10   5  -1   33.36    2.36
  10   5  -1   25.32    2.60
 -10  -5   1   28.88    2.30
 -10  -5   1   31.72    2.42
 -10  -5   1   30.37    2.40
   9   5  -1   25.40    2.42
   9   5  -1   33.23    2.23
  -9  -5   1   26.07    2.18
  -9  -5   1   32.74    2.28
  -9  -5   1   31.70    2.29
  -9  -5   1   24.28    2.26
   8   5  -1   14.53    1.18
   8   5  -1   12.55    1.38
   8   5  -1   14.26    1.15
  -8  -5   1   12.77    1.18
  -8  -5   1   14.55    1.21
  -8  -5   1   12.91    1.19
  -8  -5   1   11.65    1.09
   7   5  -1    5.29    0.64
   7   5  -1    5.73    0.88
  -7  -5   1    5.82    0.71
   6   5  -1    3.53    0.47
   6   5  -1    2.64    0.48
   6   5  -1    3.03    0.37
  -6  -5   1    2.86    0.41
  -6  -5   1    3.06    0.47
  -6  -5   1    2.67    0.43
  -6  -5   1    2.11    0.31
   5   5  -1    6.96    0.78
   5   5  -1    7.06    0.61
   5   5  -1    6.43    0.62
  -5  -5   1    7.02    0.60
  -5  -5   1    5.33    0.57
  -5  -5   1    6.18    0.57
  -5  -5   1    6.49    0.63
  -5  -5   1    8.04    0.72
  -5  -5   1    6.05    0.68
   4   5  -1    0.68    0.32
   4   5  -1    0.24    0.17
   4   5  -1    0.44    0.15
   4   5  -1    0.18    0.21
  -4  -5   1    0.47    0.19
  -4  -5   1    0.17    0.16
  -4  -5   1    0.04    0.31
  -4  -5   1    0.39    0.20
  -4  -5   1    0.12    0.17
  -4  -5   1    0.29    0.13
  -4  -5   1    0.41    0.19
   3   5  -1   76.46    5.75
   3   5  -1   79.65    5.80
   3   5  -1   81.61    5.76
   3   5  -1   75.76    5.76
  -3  -5   1   86.54    5.77
  -3  -5   1   82.59    5.80
  -3  -5   1   74.35    5.75
  -3  -5   1   76.45    5.75
  -3  -5   1   90.23    5.79
  -3  -5   1   77.30    5.75
   2   5  -1  131.95    9.39
   2   5  -1  133.16    9.34
   2   5  -1  125.43    9.36
   2   5  -1  137.65    9.34
  -2  -5   1  125.86    9.33
  -2  -5   1  135.97    9.34
  -2  -5   1  119.22    9.34
  -2  -5   1  133.54    9.33
  -2  -5   1  123.32    9.33
  -2  -5   1  136.73    9.38
  -2  -5   1  134.79    9.33
  -2  -5   1  127.32    9.33
   1   5  -1  144.62    9.65
   1   5  -1  135.81    9.65
   1   5  -1  146.19    9.69
   1   5  -1  125.74    9.71
   1   5  -1  143.86    9.65
   1   5  -1  129.21    9.65
  -1  -5   1  133.78    9.65
  -1  -5   1  128.69    9.64
  -1  -5   1  118.39    9.64
  -1  -5   1  133.61    9.71
  -1  -5   1  143.36    9.64
  -1  -5   1  135.67    9.64
  -1  -5   1  119.97    9.64
  -1  -5   1  132.17    9.64
  -1  -5   1  146.35    9.65
  -1  -5   1  145.70    9.70
  -1  -5   1  128.89    9.70
   0   5  -1  143.56    9.77
   0   5  -1  132.67    9.84
   0   5  -1  150.33    9.84
   0   5  -1  140.47    9.79
   0   5  -1  130.92    9.79
   0  -5   1  124.40    9.78
   0  -5   1  119.34    9.83
   0  -5   1  126.46    9.77
   0  -5   1  151.61    9.83
   0  -5   1  136.85    9.77
   0  -5   1  129.40    9.77
   0  -5   1  131.62    9.85
   0  -5   1  153.76    9.84
   0  -5   1  142.76    9.77
  -1   5  -1   41.69    2.85
  -1   5  -1   37.14    2.80
  -1   5  -1   36.37    2.85
  -1   5  -1   38.07    2.80
   1  -5   1   39.46    2.83
   1  -5   1   40.98    2.81
   1  -5   1   33.73    2.79
   1  -5   1   35.47    2.88
   1  -5   1   42.27    2.86
  -2   5  -1  189.80   14.67
  -2   5  -1  199.65   14.63
  -2   5  -1  200.93   14.63
  -2   5  -1  222.44   14.68
   2  -5   1  189.56   14.68
   2  -5   1  223.38   14.64
   2  -5   1  225.06   14.69
   2  -5   1  173.73   14.62
   2  -5   1  215.13   14.67
  -3   5  -1  106.36    7.75
  -3   5  -1  105.30    7.73
  -3   5  -1   95.26    7.77
  -3   5  -1  118.89    7.80
   3  -5   1  113.51    7.76
   3  -5   1  103.64    7.81
   3  -5   1   95.28    7.74
   3  -5   1  114.20    7.79
   3  -5   1  115.45    7.80
  -4   5  -1   14.35    1.31
  -4   5  -1   11.55    1.21
  -4   5  -1   12.95    1.11
   4  -5   1   12.59    1.32
   4  -5   1   13.71    1.18
   4  -5   1   14.14    1.21
  -5   5  -1   21.22    1.82
  -5   5  -1   20.86    1.73
   5  -5   1   24.69    1.82
   5  -5   1   20.67    1.94
  -6   5  -1   30.92    2.42
  -6   5  -1   32.74    2.53
   6  -5   1   31.70    2.66
   6  -5   1   31.09    2.50
  -7   5  -1    0.28    0.68
  -7   5  -1    0.53    0.52
   7  -5   1    1.42    0.79
   7  -5   1    0.85    0.53
  -8   5  -1    0.73    0.58
   8  -5   1    0.72    0.63
  10   4  -1   31.74    2.18
  10   4  -1   24.35    2.43
 -10  -4   1   22.44    2.21
 -10  -4   1   30.70    2.25
 -10  -4   1   28.62    2.24
 -10  -4   1   26.30    2.11
   9   4  -1   20.97    1.50
   9   4  -1   18.48    1.77
  -9  -4   1   15.33    1.53
  -9  -4   1   19.34    1.58
  -9  -4   1   16.71    1.43
   8   4  -1    6.27    0.69
   8   4  -1    3.52    0.71
   8   4  -1    5.57    0.77
  -8  -4   1    5.24    0.74
  -8  -4   1    5.42    0.60
  -8  -4   1    7.03    0.82
   7   4  -1  103.22    7.44
   7   4  -1  109.79    7.45
   7   4  -1  100.28    7.51
  -7  -4   1   98.26    7.43
  -7  -4   1   98.72    7.45
  -7  -4   1  108.05    7.48
  -7  -4   1  104.65    7.45
   6   4  -1   86.55    6.16
   6   4  -1   84.87    6.17
   6   4  -1   88.50    6.23
  -6  -4   1   88.25    6.17
  -6  -4   1   91.55    6.22
  -6  -4   1   74.35    6.16
  -6  -4   1   84.63    6.18
  -6  -4   1   85.84    6.16
   5   4  -1   36.97    2.72
   5   4  -1   38.07    2.73
   5   4  -1   40.23    2.73
   5   4  -1   39.44    2.79
  -5  -4   1   32.24    2.72
  -5  -4   1   40.28    2.75
  -5  -4   1   36.52    2.74
  -5  -4   1   36.90    2.72
  -5  -4   1   39.49    2.78
  -5  -4   1   33.65    2.71
   4   4  -1    2.98    0.37
   4   4  -1    1.29    0.35
   4   4  -1    2.05    0.26
  -4  -4   1    2.11    0.24
  -4  -4   1    2.78    0.35
  -4  -4   1    2.79    0.43
  -4  -4   1    2.16    0.27
  -4  -4   1    2.36    0.28
  -4  -4   1    1.98    0.27
   3   4  -1    1.36    0.29
   3   4  -1    1.38    0.22
   3   4  -1    1.19    0.18
   3   4  -1    0.84    0.19
   3   4  -1    1.03    0.18
  -3  -4   1    1.09    0.16
  -3  -4   1    1.31    0.20
  -3  -4   1    1.32    0.21
  -3  -4   1    1.87    0.26
  -3  -4   1    1.13    0.19
  -3  -4   1    0.89    0.19
   2   4  -1   32.74    2.31
   2   4  -1   26.76    2.27
   2   4  -1   31.11    2.26
   2   4  -1   31.00    2.26
   2   4  -1   32.79    2.26
  -2  -4   1   30.97    2.26
  -2  -4   1   30.70    2.25
  -2  -4   1   33.50    2.28
  -2  -4   1   30.57    2.25
  -2  -4   1   31.18    2.25
  -2  -4   1   32.10    2.25
  -2  -4   1   30.12    2.25
   1   4  -1   11.64    0.83
   1   4  -1   10.06    0.82
   1   4  -1   10.68    0.97
   1   4  -1   10.80    0.82
   1   4  -1   10.96    0.81
   1   4  -1   10.13    0.86
  -1  -4   1   10.15    0.82
  -1  -4   1   12.22    0.87
  -1  -4   1   10.25    0.81
  -1  -4   1    9.18    0.82
  -1  -4   1   10.63    0.82
  -1  -4   1   12.30    0.83
  -1  -4   1   11.33    0.81
  -1  -4   1   11.94    0.92
  -1  -4   1   10.85    0.81
  -1  -4   1   11.11    0.82
   0   4  -1    9.75    0.78
   0   4  -1    9.45    0.84
   0   4  -1   11.00    0.82
   0   4  -1    8.96    0.74
   0   4  -1   10.12    0.78
   0   4  -1   10.70    0.74
   0  -4   1    8.55    0.87
   0  -4   1    9.73    0.89
   0  -4   1   11.24    0.83
   0  -4   1    9.54    0.75
   0  -4   1   10.28    0.75
   0  -4   1    9.42    0.77
   0  -4   1    9.72    0.74
   0  -4   1   10.42    0.74
   0  -4   1   10.65    0.78
  -1   4  -1   55.38    4.04
  -1   4  -1   53.59    4.04
  -1   4  -1   54.12    4.08
  -1   4  -1   61.34    4.08
   1  -4   1   62.05    4.09
   1  -4   1   58.02    4.09
   1  -4   1   51.44    4.09
   1  -4   1   58.83    4.07
   1  -4   1   49.52    4.03
  -2   4  -1   71.55    5.70
  -2   4  -1   75.98    5.70
  -2   4  -1   83.97    5.74
   2  -4   1   87.55    5.81
   2  -4   1   71.41    5.74
   2  -4   1   81.73    5.73
   2  -4   1   82.51    5.71
  -3   4  -1  114.08    8.42
  -3   4  -1  131.31    8.48
  -3   4  -1  110.35    8.43
  -3   4  -1  106.38    8.45
   3  -4   1  101.75    8.42
   3  -4   1  128.01    8.48
   3  -4   1  130.00    8.44
   3  -4   1  111.60    8.48
   3  -4   1  122.69    8.47
  -4   4  -1  164.86   10.60
  -4   4  -1  136.08   10.61
  -4   4  -1  143.75   10.56
  -4   4  -1  145.44   10.54
   4  -4   1  148.37   10.66
   4  -4   1  128.40   10.55
   4  -4   1  139.00   10.61
   4  -4   1  148.78   10.59
   4  -4   1  168.06   10.61
  -5   4  -1   72.28    5.28
  -5   4  -1   74.01    5.24
   5  -4   1   69.33    5.34
   5  -4   1   70.42    5.52
   5  -4   1   75.14    5.31
  -6   4  -1   17.40    1.40
  -6   4  -1   18.29    1.45
  -6   4  -1   18.44    1.60
   6  -4   1   16.98    1.52
   6  -4   1   18.09    1.68
  -7   4  -1   19.71    1.54
  -7   4  -1   17.26    1.77
  -7   4  -1   19.82    1.61
   7  -4   1   19.15    1.71
   7  -4   1   19.77    1.88
  -8   4  -1   29.63    2.24
   8  -4   1   26.74    2.37
  10   3  -1    5.99    1.00
 -10  -3   1    6.76    0.85
 -10  -3   1    5.56    0.75
 -10  -3   1    5.42    0.79
   9   3  -1    7.01    1.21
   9   3  -1   10.25    0.90
  -9  -3   1    7.15    0.96
  -9  -3   1    7.86    1.06
  -9  -3   1    7.04    0.76
   8   3  -1   55.08    4.19
   8   3  -1   62.77    4.15
   8   3  -1   55.90    4.27
  -8  -3   1   52.52    4.17
  -8  -3   1   55.95    4.16
  -8  -3   1   58.66    4.26
   7   3  -1  117.71    8.16
   7   3  -1  115.05    8.32
   7   3  -1  114.28    8.18
  -7  -3   1  101.33    8.16
  -7  -3   1  119.51    8.19
  -7  -3   1  122.68    8.28
  -7  -3   1  109.30    8.18
  -7  -3   1  112.76    8.16
  -7  -3   1  109.84    8.17
   6   3  -1  130.23    9.11
   6   3  -1  129.22    9.15
   6   3  -1  123.83    9.09
   6   3  -1  132.15    9.16
  -6  -3   1  134.56    9.15
  -6  -3   1  124.92    9.09
  -6  -3   1  125.09    9.09
  -6  -3   1  130.32    9.11
  -6  -3   1  113.55    9.09
  -6  -3   1  124.07    9.11
   5   3  -1  141.18    9.88
   5   3  -1  146.40    9.88
   5   3  -1  147.01    9.92
   5   3  -1  131.61    9.86
  -5  -3   1  145.46    9.91
  -5  -3   1  132.67    9.86
  -5  -3   1  139.05    9.87
  -5  -3   1  143.86    9.88
  -5  -3   1  117.00    9.86
  -5  -3   1  133.40    9.88
   4   3  -1   51.94    3.93
   4   3  -1   59.38    3.95
   4   3  -1   58.88    3.98
   4   3  -1   56.74    3.94
   4   3  -1   49.95    3.93
  -4  -3   1   48.41    3.93
  -4  -3   1   54.20    3.93
  -4  -3   1   53.41    3.94
  -4  -3   1   58.36    3.97
   3   3  -1  111.10    8.21
   3   3  -1  114.05    8.21
   3   3  -1  124.10    8.24
   3   3  -1  124.89    8.22
   3   3  -1  122.49    8.21
  -3  -3   1  115.46    8.21
  -3  -3   1  114.54    8.20
  -3  -3   1  101.08    8.21
  -3  -3   1  111.33    8.21
  -3  -3   1  102.82    8.29
  -3  -3   1  119.07    8.21
   2   3  -1   68.12    5.38
   2   3  -1   73.59    5.42
   2   3  -1   79.94    5.41
   2   3  -1   74.74    5.38
   2   3  -1   77.60    5.37
   2   3  -1   79.69    5.38
  -2  -3   1   74.51    5.38
  -2  -3   1   76.13    5.38
  -2  -3   1   65.95    5.38
  -2  -3   1   81.23    5.40
  -2  -3   1   79.54    5.38
  -2  -3   1   72.65    5.39
  -2  -3   1   74.88    5.38
  -2  -3   1   72.04    5.39
   1   3  -1   23.60    2.02
   1   3  -1   27.09    2.00
   1   3  -1   27.35    2.01
   1   3  -1   27.70    2.00
   1   3  -1   26.71    2.00
   1   3  -1   31.02    2.00
   1   3  -1   27.64    2.05
  -1  -3   1   27.93    2.04
  -1  -3   1   27.56    2.03
  -1  -3   1   30.66    2.00
  -1  -3   1   24.55    2.00
  -1  -3   1   26.59    2.00
  -1  -3   1   31.57    2.00
  -1  -3   1   27.12    2.00
  -1  -3   1   29.67    2.00
  -1  -3   1   30.34    2.05
  -1  -3   1   26.34    2.00
  -1  -3   1   27.12    2.00
  -1  -3   1   26.59    2.00
   0   3  -1    7.08    0.58
   0   3  -1    7.16    0.65
   0   3  -1    7.87    0.59
   0   3  -1    7.32    0.59
   0   3  -1    8.31    0.63
   0   3  -1    7.99    0.57
   0  -3   1    7.33    0.69
   0  -3   1    7.00    0.67
   0  -3   1    7.30    0.59
   0  -3   1    7.66    0.57
   0  -3   1    8.48    0.63
   0  -3   1    7.11    0.59
   0  -3   1    7.68    0.57
   0  -3   1    7.64    0.58
   0  -3   1    8.13    0.59
  -1   3  -1    0.10    0.15
  -1   3  -1    0.08    0.17
  -1   3  -1    0.24    0.15
  -1   3  -1    0.13    0.13
   1  -3   1    0.21    0.12
   1  -3   1    0.36    0.13
   1  -3   1    0.31    0.18
   1  -3   1    0.18    0.22
   1  -3   1    0.10    0.13
  -2   3  -1  264.68   20.50
  -2   3  -1  266.36   20.53
  -2   3  -1  281.54   20.50
  -2   3  -1  315.32   20.54
   2  -3   1  248.89   20.50
   2  -3   1  322.43   20.54
   2  -3   1  265.35   20.53
   2  -3   1  317.52   20.51
   2  -3   1  301.26   20.53
  -3   3  -1  120.04    9.46
  -3   3  -1  148.71    9.50
  -3   3  -1  132.99    9.53
  -3   3  -1  131.48    9.46
   3  -3   1  145.83    9.47
   3  -3   1  113.53    9.48
   3  -3   1  149.54    9.51
   3  -3   1  120.61    9.43
   3  -3   1  136.39    9.49
   3  -3   1  120.74    9.51
  -4   3  -1   68.41    4.99
  -4   3  -1   66.88    4.92
  -4   3  -1   65.86    4.96
  -4   3  -1   68.78    4.94
   4  -3   1   61.10    4.95
   4  -3   1   75.94    4.99
   4  -3   1   65.51    4.91
   4  -3   1   67.53    4.98
   4  -3   1   67.38    5.06
   4  -3   1   76.46    4.96
  -5   3  -1   62.24    4.45
  -5   3  -1   65.27    4.47
  -5   3  -1   60.08    4.53
   5  -3   1   57.88    4.51
   5  -3   1   69.56    4.53
   5  -3   1   61.13    4.44
   5  -3   1   55.00    4.49
  -6   3  -1   94.84    6.78
  -6   3  -1   99.89    6.82
  -6   3  -1   96.84    6.84
   6  -3   1   96.00    6.86
   6  -3   1   94.44    6.85
   6  -3   1   83.47    6.81
   6  -3   1   93.71    6.89
  -7   3  -1  100.98    6.93
  -7   3  -1  101.36    7.00
  -7   3  -1  100.60    6.94
   7  -3   1   94.80    7.06
   7  -3   1   83.76    6.99
   7  -3   1   94.17    6.92
  -8   3  -1   34.73    2.60
  -8   3  -1   36.64    2.78
   8  -3   1   33.13    2.85
   8  -3   1   31.81    2.71
  -9   3  -1   40.22    3.12
   9  -3   1   41.74    3.26
  10   2  -1    0.56    0.83
 -10  -2   1    0.15    0.31
 -10  -2   1    0.67    0.66
 -10  -2   1    0.85    0.57
   9   2  -1    2.72    0.71
  -9  -2   1    1.75    0.33
  -9  -2   1    2.26    0.62
  -9  -2   1    2.34    0.52
   8   2  -1    1.03    0.55
  -8  -2   1    0.84    0.40
  -8  -2   1    0.81    0.25
  -8  -2   1    1.14    0.50
   7   2  -1   88.50    6.56
   7   2  -1   98.28    6.69
   7   2  -1   88.72    6.55
   7   2  -1   93.95    6.53
  -7  -2   1   91.47    6.74
  -7  -2   1   85.23    6.52
  -7  -2   1   89.63    6.52
  -7  -2   1   85.48    6.53
  -7  -2   1   95.62    6.57
   6   2  -1  136.91    9.82
   6   2  -1  147.42    9.87
   6   2  -1  138.32    9.81
   6   2  -1  133.96    9.79
  -6  -2   1  131.56    9.81
  -6  -2   1  145.61    9.86
  -6  -2   1  143.41    9.80
  -6  -2   1  118.98    9.79
  -6  -2   1  139.16    9.82
  -6  -2   1  132.01    9.79
   5   2  -1  169.54   12.40
   5   2  -1  156.27   12.40
   5   2  -1  182.99   12.42
   5   2  -1  179.31   12.42
   5   2  -1  194.20   12.46
  -5  -2   1  190.56   12.49
  -5  -2   1  176.95   12.42
  -5  -2   1  147.43   12.40
  -5  -2   1  179.44   12.42
  -5  -2   1  157.74   12.40
   4   2  -1  154.28   10.39
   4   2  -1  161.32   10.42
   4   2  -1  140.81   10.37
   4   2  -1  121.99   10.37
  -4  -2   1  131.97   10.38
  -4  -2   1  148.54   10.39
  -4  -2   1  142.66   10.38
  -4  -2   1  162.33   10.42
  -4  -2   1  142.04   10.37
   3   2  -1   29.34    2.42
   3   2  -1   36.46    2.46
   3   2  -1   36.91    2.44
   3   2  -1   31.65    2.42
  -3  -2   1   29.64    2.42
  -3  -2   1   33.72    2.43
  -3  -2   1   36.48    2.44
  -3  -2   1   31.53    2.42
  -3  -2   1   33.49    2.42
  -3  -2   1   36.59    2.46
   2   2  -1  265.05   18.22
   2   2  -1  274.98   18.24
   2   2  -1  250.23   18.22
   2   2  -1  225.19   18.22
   2   2  -1  278.95   18.23
  -2  -2   1  251.69   18.23
  -2  -2   1  258.17   18.22
  -2  -2   1  248.17   18.22
  -2  -2   1  255.46   18.23
  -2  -2   1  241.83   18.22
  -2  -2   1  283.67   18.24
  -2  -2   1  229.84   18.22
   1   2  -1   46.99    3.87
   1   2  -1   47.78    3.86
   1   2  -1   53.29    3.86
   1   2  -1   57.79    3.86
   1   2  -1   56.61    3.86
  -1  -2   1   46.21    3.87
  -1  -2   1   54.24    3.86
  -1  -2   1   55.91    3.86
  -1  -2   1   53.99    3.86
  -1  -2   1   57.64    3.86
  -1  -2   1   58.28    3.86
  -1  -2   1   52.32    3.86
  -1  -2   1   56.61    3.88
  -1  -2   1   55.90    3.86
  -1  -2   1   54.47    3.86
   0   2  -1   14.00    1.11
   0   2  -1   15.56    1.10
   0   2  -1   15.42    1.12
   0   2  -1   16.06    1.09
   0   2  -1   13.63    1.13
   0   2  -1   15.00    1.09
   0  -2   1   15.48    1.10
   0  -2   1   16.43    1.13
   0  -2   1   14.02    1.15
   0  -2   1   14.68    1.13
   0  -2   1   14.43    1.10
   0  -2   1   15.44    1.12
   0  -2   1   15.41    1.09
   0  -2   1   15.30    1.09
   0  -2   1   15.30    1.10
  -1   2  -1    9.09    0.78
  -1   2  -1    9.34    0.76
  -1   2  -1   11.18    0.78
  -1   2  -1    9.73    0.75
  -1   2  -1    9.72    0.73
   1  -2   1   10.87    0.78
   1  -2   1    9.11    0.80
   1  -2   1    9.02    0.76
   1  -2   1    9.55    0.74
   1  -2   1   10.18    0.75
   1  -2   1   11.70    0.78
  -2   2  -1    8.64    0.71
  -2   2  -1    8.15    0.73
  -2   2  -1   10.69    0.75
  -2   2  -1    8.29    0.77
   2  -2   1    9.62    0.73
   2  -2   1    7.95    0.74
   2  -2   1   10.33    0.74
   2  -2   1    9.03    0.69
   2  -2   1    9.85    0.72
   2  -2   1    8.49    0.76
  -3   2  -1    3.18    0.35
  -3   2  -1    3.20    0.40
  -3   2  -1    2.42    0.44
  -3   2  -1    2.89    0.33
  -3   2  -1    2.50    0.36
   3  -2   1    3.48    0.37
   3  -2   1    2.68    0.31
   3  -2   1    2.51    0.40
   3  -2   1    2.81    0.49
   3  -2   1    3.33    0.37
   3  -2   1    2.83    0.37
  -4   2  -1   62.27    4.51
  -4   2  -1   61.51    4.54
  -4   2  -1   66.42    4.53
  -4   2  -1   63.44    4.57
   4  -2   1   60.01    4.53
   4  -2   1   59.95    4.54
   4  -2   1   58.27    4.56
   4  -2   1   61.25    4.58
   4  -2   1   71.27    4.57
  -5   2  -1   16.90    1.29
  -5   2  -1   16.99    1.39
  -5   2  -1   16.87    1.30
  -5   2  -1   15.02    1.36
   5  -2   1   18.53    1.32
   5  -2   1   15.95    1.33
   5  -2   1   17.26    1.34
   5  -2   1   17.54    1.41
   5  -2   1   16.81    1.27
   5  -2   1   14.94    1.33
  -6   2  -1   64.29    4.83
  -6   2  -1   65.91    4.78
  -6   2  -1   67.22    4.78
   6  -2   1   65.36    4.88
   6  -2   1   74.43    4.83
   6  -2   1   66.23    4.83
   6  -2   1   64.82    4.78
   6  -2   1   60.28    4.83
  -7   2  -1   50.78    3.77
  -7   2  -1   52.29    3.69
  -7   2  -1   50.88    3.70
   7  -2   1   48.22    3.68
   7  -2   1   48.91    3.76
   7  -2   1   50.36    3.83
   7  -2   1   51.12    3.76
  -8   2  -1   52.82    3.65
  -8   2  -1   45.88    3.54
   8  -2   1   47.16    3.63
   8  -2   1   46.72    3.72
   8  -2   1   46.15    3.90
  -9   2  -1   43.73    3.34
  -9   2  -1   53.07    3.97
   9  -2   1   39.90    3.41
 -10  -1   1   14.43    1.51
 -10  -1   1   16.88    1.67
 -10  -1   1   15.14    1.29
   9   1  -1    5.47    0.89
  -9  -1   1    5.95    0.73
  -9  -1   1    7.47    1.07
  -9  -1   1    5.31    0.62
   8   1  -1    0.52    0.53
  -8  -1   1    0.34    0.50
  -8  -1   1    0.41    0.38
  -8  -1   1   -0.39    0.22
  -8  -1   1    0.26    0.22
   7   1  -1   -0.02    0.42
   7   1  -1   -0.36    0.45
   7   1  -1   -0.03    0.42
  -7  -1   1    0.07    0.18
  -7  -1   1    0.15    0.23
  -7  -1   1   -0.18    0.29
  -7  -1   1   -0.60    0.47
  -7  -1   1   -0.03    0.17
   6   1  -1    6.89    0.66
   6   1  -1    6.76    0.75
   6   1  -1    7.71    0.86
  -6  -1   1    6.98    0.62
  -6  -1   1    7.07    0.62
  -6  -1   1    7.64    0.82
  -6  -1   1    7.26    0.70
  -6  -1   1    7.14    0.81
  -6  -1   1    7.65    0.61
   5   1  -1   50.18    3.34
   5   1  -1   41.49    3.25
   5   1  -1   44.93    3.26
  -5  -1   1   49.52    3.33
  -5  -1   1   37.83    3.25
  -5  -1   1   45.96    3.28
  -5  -1   1   46.42    3.30
   4   1  -1    2.88    0.39
   4   1  -1    2.30    0.31
   4   1  -1    2.04    0.30
   4   1  -1    2.14    0.30
   4   1  -1    2.71    0.36
  -4  -1   1    2.71    0.43
  -4  -1   1    2.21    0.26
  -4  -1   1    2.78    0.33
  -4  -1   1    2.35    0.26
  -4  -1   1    2.34    0.33
  -4  -1   1    2.12    0.27
   3   1  -1   39.45    2.56
   3   1  -1   33.72    2.52
   3   1  -1   35.93    2.53
   3   1  -1   38.95    2.54
   3   1  -1   29.72    2.52
  -3  -1   1   38.17    2.56
  -3  -1   1   31.43    2.52
  -3  -1   1   34.61    2.52
  -3  -1   1   32.28    2.52
  -3  -1   1   36.00    2.53
   2   1  -1  189.43   14.40
   2   1  -1  213.52   14.42
   2   1  -1  207.59   14.40
   2   1  -1  213.66   14.41
  -2  -1   1  215.74   14.42
  -2  -1   1  174.77   14.40
  -2  -1   1  215.67   14.41
  -2  -1   1  190.54   14.40
  -2  -1   1  194.51   14.40
   1   1  -1  162.79   12.22
   1   1  -1  173.63   12.22
   1   1  -1  178.42   12.23
   1   1  -1  167.13   12.22
   1   1  -1  153.05   12.22
  -1  -1   1  174.43   12.22
  -1  -1   1  176.87   12.22
  -1  -1   1  182.62   12.23
  -1  -1   1  169.42   12.22
  -1  -1   1  173.78   12.22
   1  -1   1  363.09   25.27
   1  -1   1  333.38   25.24
   1  -1   1  364.84   25.26
  -2   1  -1   43.49    3.02
  -2   1  -1   44.34    3.04
  -2   1  -1   38.76    3.03
  -2   1  -1   42.16    3.05
  -2   1  -1   41.29    3.03
   2  -1   1   46.85    3.05
   2  -1   1   45.12    3.05
   2  -1   1   39.59    3.02
   2  -1   1   39.68    3.05
   2  -1   1   39.22    3.03
  -3   1  -1   52.80    3.96
  -3   1  -1   53.21    3.97
  -3   1  -1   59.42    3.96
  -3   1  -1   55.11    3.95
  -3   1  -1   57.28    3.99
   3  -1   1   48.52    3.97
   3  -1   1   53.86    3.97
   3  -1   1   54.30    3.99
   3  -1   1   59.78    3.98
   3  -1   1   55.56    3.95
  -4   1  -1  171.97   11.73
  -4   1  -1  157.33   11.61
  -4   1  -1  157.78   11.60
   4  -1   1  157.67   11.64
   4  -1   1  166.09   11.62
  -5   1  -1   10.22    0.90
  -5   1  -1    9.95    0.93
  -5   1  -1   10.86    0.83
   5  -1   1   10.54    0.80
   5  -1   1    9.50    0.85
   5  -1   1    8.78    0.85
   5  -1   1    9.19    1.07
   5  -1   1    9.28    0.83
  -6   1  -1    8.27    0.77
  -6   1  -1    7.37    0.92
  -6   1  -1    8.36    0.88
   6  -1   1    9.07    0.75
   6  -1   1    7.15    0.79
  -7   1  -1   12.32    1.02
  -7   1  -1   10.50    1.14
   7  -1   1   10.04    1.03
   7  -1   1   11.83    1.24
   7  -1   1   12.90    1.00
   7  -1   1   10.45    1.04
  -8   1  -1   19.02    1.43
  -8   1  -1   16.65    1.56
   8  -1   1   14.79    1.46
   8  -1   1   17.89    1.68
   8  -1   1   16.38    1.47
  -9   1  -1   22.59    1.78
  -9   1  -1   21.07    1.94
   9  -1   1   18.83    2.06
   9  -1   1   21.58    2.00
 -10   0   1   32.55    2.60
   9   0  -1   72.50    5.53
  -9   0   1   82.65    5.47
  -9   0   1   71.47    5.41
  -9   0   1   69.02    5.33
   8   0  -1   30.27    2.49
   8   0  -1   34.95    2.68
   8   0  -1   33.33    2.58
  -8   0   1   32.76    2.53
  -8   0   1   30.72    2.45
  -8   0   1   35.42    2.61
  -8   0   1   36.43    2.45
   7   0  -1   33.49    2.53
   7   0  -1   37.05    2.67
   7   0  -1   29.73    2.51
  -7   0   1   35.10    2.61
  -7   0   1   34.94    2.55
  -7   0   1   34.70    2.49
  -7   0   1   34.42    2.50
   6   0  -1    4.23    0.70
   6   0  -1    3.05    0.37
   6   0  -1    3.74    0.46
   6   0  -1    3.45    0.44
   6   0  -1    2.71    0.41
   6   0  -1    3.07    0.41
  -6   0   1    3.46    0.49
  -6   0   1    3.51    0.36
  -6   0   1    3.28    0.39
  -6   0   1    2.43    0.49
  -6   0   1    4.72    0.54
   5   0  -1    2.95    0.36
   5   0  -1    2.59    0.31
   5   0  -1    2.63    0.35
   5   0  -1    4.06    0.48
   5   0  -1    3.29    0.49
  -5   0   1    3.45    0.44
  -5   0   1    2.71    0.33
  -5   0   1    3.73    0.45
  -5   0   1    3.11    0.41
  -5   0   1    3.03    0.32
   4   0  -1    0.50    0.16
   4   0  -1    0.52    0.25
   4   0  -1    0.47    0.13
   4   0  -1    0.69    0.22
   4   0  -1    0.52    0.11
   4   0  -1    0.46    0.11
   4   0  -1    0.37    0.17
  -4   0   1    0.50    0.11
  -4   0   1    0.62    0.17
  -4   0   1    0.61    0.26
  -4   0   1    0.73    0.15
  -4   0   1    0.50    0.12
  -4   0   1    0.40    0.24
   3   0  -1    0.80    0.14
   3   0  -1    1.08    0.19
   3   0  -1    0.64    0.12
   3   0  -1    1.11    0.15
   3   0  -1    0.66    0.11
   3   0  -1    0.73    0.20
   3   0  -1    0.75    0.14
  -3   0   1    0.96    0.21
  -3   0   1    0.78    0.13
  -3   0   1    0.74    0.11
  -3   0   1    0.87    0.16
  -3   0   1    1.06    0.21
  -3   0   1    0.82    0.11
   2   0  -1   26.38    1.97
   2   0  -1   25.64    1.97
   2   0  -1   25.20    1.97
   2   0  -1   28.99    1.99
   2   0  -1   28.72    1.99
  -2   0   1   26.88    1.97
  -2   0   1   29.99    1.99
  -2   0   1   25.44    1.97
  -2   0   1   28.95    1.99
   1   0  -1  183.52   12.91
   1   0  -1  170.26   12.90
   1   0  -1  185.22   12.90
  -1   0   1  184.01   12.91
  -1   0   1  168.88   12.90
  -1   0   1  180.15   12.90
  -1   0   1  193.59   12.91
  -1   0  -1  171.53   12.00
  -1   0  -1  169.60   12.00
  -1   0  -1  168.49   11.99
  -1   0  -1  172.06   12.01
  -1   0  -1  153.14   12.00
   1   0   1  176.12   12.00
   1   0   1  148.47   12.00
   1   0   1  181.97   12.00
   1   0   1  173.47   12.00
   1   0   1  166.09   12.01
  -2   0  -1  319.84   21.60
  -2   0  -1  294.88   21.60
  -2   0  -1  288.95   21.62
  -2   0  -1  275.66   21.61
  -2   0  -1  331.50   21.61
   2   0   1  320.35   21.61
   2   0   1  308.94   21.60
   2   0   1  281.47   21.62
  -3   0  -1  177.85   12.11
  -3   0  -1  184.16   12.07
  -3   0  -1  165.25   12.08
  -3   0  -1  179.79   12.07
  -3   0  -1  171.86   12.09
  -3   0  -1  151.24   12.09
   3   0   1  168.92   12.11
   3   0   1  170.04   12.07
   3   0   1  149.14   12.09
   3   0   1  170.51   12.09
   3   0   1  170.66   12.08
  -4   0  -1  179.48   12.36
  -4   0  -1  183.11   12.36
  -4   0  -1  163.33   12.39
  -4   0  -1  175.53   12.38
  -4   0  -1  183.19   12.41
  -4   0  -1  172.58   12.38
   4   0   1  180.32   12.38
   4   0   1  172.37   12.41
   4   0   1  148.09   12.38
   4   0   1  172.17   12.38
  -5   0  -1   55.53    3.89
  -5   0  -1   56.64    3.93
  -5   0  -1   56.16    3.88
  -5   0  -1   57.24    3.85
   5   0   1   58.51    3.88
   5   0   1   54.41    3.93
   5   0   1   45.43    3.89
   5   0   1   45.46    3.88
   5   0   1   52.51    3.89
  -6   0  -1    3.92    0.36
  -6   0  -1    3.79    0.37
  -6   0  -1    3.47    0.51
  -6   0  -1    3.79    0.60
  -6   0  -1    3.80    0.66
   6   0   1    3.75    0.45
   6   0   1    2.89    0.47
   6   0   1    4.40    0.69
   6   0   1    3.43    0.50
   6   0   1    4.21    0.47
  -7   0  -1   -0.40    0.40
  -7   0  -1   -0.02    0.16
  -7   0  -1   -0.12    0.33
   7   0   1    0.23    0.47
   7   0   1    0.25    0.27
   7   0   1    0.06    0.28
  -8   0  -1    0.38    0.41
  -8   0  -1    0.43    0.51
  -8   0  -1    0.39    0.19
  -8   0  -1    0.30    0.20
   8   0   1    0.62    0.59
   8   0   1    0.16    0.34
   8   0   1    0.31    0.35
  -9   0  -1    5.78    0.82
  -9   0  -1    6.74    0.75
  -9   0  -1    4.48    0.58
   9   0   1    5.61    0.94
   9   0   1    5.92    0.92
 -10   0  -1    4.68    0.77
 -10   0  -1    4.39    1.16
   9  -1  -1   62.59    4.89
  -9   1   1   67.33    4.81
  -9   1   1   62.28    4.72
   8  -1  -1   58.96    4.94
   8  -1  -1   63.12    4.89
   8  -1  -1   70.68    5.03
  -8   1   1   62.60    4.83
  -8   1   1   72.40    4.97
  -8   1   1   71.25    4.84
  -8   1   1   70.29    4.90
   7  -1  -1   39.01    2.94
   7  -1  -1   37.87    2.80
   7  -1  -1   35.70    2.82
   7  -1  -1   40.98    2.83
  -7   1   1   36.60    2.76
  -7   1   1   36.69    2.76
  -7   1   1   39.23    2.82
  -7   1   1   37.39    2.90
   6  -1  -1   45.10    3.30
   6  -1  -1   44.59    3.28
   6  -1  -1   46.75    3.40
   6  -1  -1   40.69    3.32
   6  -1  -1   40.45    3.32
  -6   1   1   47.01    3.28
  -6   1   1   45.87    3.37
  -6   1   1   49.97    3.28
  -6   1   1   48.01    3.32
   5  -1  -1   61.26    4.71
   5  -1  -1   66.19    4.69
   5  -1  -1   61.81    4.68
   5  -1  -1   59.76    4.71
   5  -1  -1   64.64    4.72
   5  -1  -1   67.35    4.76
  -5   1   1   67.68    4.75
  -5   1   1   67.67    4.74
  -5   1   1   67.15    4.68
  -5   1   1   68.44    4.70
  -5   1   1   66.51    4.70
  -5   1   1   62.93    4.67
   4  -1  -1   20.71    1.59
   4  -1  -1   19.21    1.58
   4  -1  -1   21.10    1.64
   4  -1  -1   24.97    1.61
   4  -1  -1   20.25    1.55
  -4   1   1   20.90    1.63
  -4   1   1   21.95    1.58
  -4   1   1   21.97    1.55
  -4   1   1   18.56    1.60
  -4   1   1   21.61    1.58
  -4   1   1   24.00    1.67
   3  -1  -1   25.30    1.77
   3  -1  -1   25.53    1.79
   3  -1  -1   20.94    1.78
   3  -1  -1   24.74    1.80
   3  -1  -1   25.36    1.82
  -3   1   1   21.14    1.78
  -3   1   1   24.37    1.76
  -3   1   1   24.65    1.81
  -3   1   1   24.90    1.78
  -3   1   1   27.30    1.79
   2  -1  -1    0.41    0.14
   2  -1  -1    0.24    0.15
   2  -1  -1    0.32    0.14
   2  -1  -1    0.25    0.10
   2  -1  -1    0.14    0.10
   2  -1  -1    0.19    0.06
   2  -1  -1    0.16    0.09
  -2   1   1    0.11    0.19
  -2   1   1    0.19    0.10
  -2   1   1    0.13    0.13
  -2   1   1    0.20    0.16
  -2   1   1    0.19    0.06
  -2   1   1    0.21    0.14
   1  -1  -1    4.79    0.38
   1  -1  -1    5.25    0.39
   1  -1  -1    5.22    0.41
   1  -1  -1    5.19    0.38
  -1   1   1    4.99    0.43
  -1   1   1    4.32    0.37
  -1   1   1    5.66    0.42
  -1   1   1    5.19    0.38
  -1  -1  -1  117.73    8.96
   1   1   1  133.28    8.97
  -2  -1  -1   58.28    4.15
  -2  -1  -1   56.62    4.15
  -2  -1  -1   55.58    4.17
  -2  -1  -1   61.91    4.16
   2   1   1   52.63    4.15
   2   1   1   56.92    4.17
   2   1   1   62.92    4.16
   2   1   1   58.82    4.16
  -3  -1  -1   46.16    3.39
  -3  -1  -1   50.56    3.38
  -3  -1  -1   49.30    3.39
  -3  -1  -1   45.94    3.41
   3   1   1   41.70    3.37
   3   1   1   48.98    3.39
   3   1   1   48.17    3.39
   3   1   1   45.68    3.41
  -4  -1  -1  106.12    7.48
  -4  -1  -1  107.45    7.47
  -4  -1  -1  114.70    7.47
  -4  -1  -1  104.23    7.48
  -4  -1  -1  106.15    7.51
  -4  -1  -1   93.65    7.48
   4   1   1  107.47    7.52
   4   1   1  108.03    7.48
   4   1   1   98.03    7.46
   4   1   1   97.60    7.49
  -5  -1  -1   93.12    6.41
  -5  -1  -1   91.41    6.41
  -5  -1  -1   93.02    6.43
  -5  -1  -1   90.30    6.44
  -5  -1  -1   94.65    6.47
  -5  -1  -1   85.79    6.43
   5   1   1   82.39    6.44
   5   1   1   91.69    6.44
   5   1   1   96.43    6.48
   5   1   1   76.00    6.42
  -6  -1  -1   32.25    2.38
  -6  -1  -1   30.58    2.42
  -6  -1  -1   34.53    2.36
  -6  -1  -1   33.16    2.47
  -6  -1  -1   32.91    2.41
   6   1   1   33.93    2.49
   6   1   1   31.64    2.41
   6   1   1   29.73    2.41
   6   1   1   33.47    2.40
  -7  -1  -1   19.96    1.64
  -7  -1  -1   20.90    1.54
  -7  -1  -1   21.13    1.54
  -7  -1  -1   21.70    1.62
   7   1   1   19.13    1.59
   7   1   1   23.03    1.76
   7   1   1   18.53    1.67
   7   1   1   21.34    1.63
   7   1   1   20.98    1.62
  -8  -1  -1    6.64    0.86
  -8  -1  -1    4.96    0.77
  -8  -1  -1    5.90    0.58
  -8  -1  -1    7.19    0.58
   8   1   1    5.22    0.73
   8   1   1    6.54    1.02
   8   1   1    5.55    0.69
  -9  -1  -1   11.74    1.17
  -9  -1  -1   10.32    0.97
  -9  -1  -1   13.82    1.28
   9   1   1   12.73    1.60
   9   1   1   11.46    1.14
 -10  -1  -1    0.21    0.67
 -10  -1  -1   -1.12    0.56
  -9   2   1   27.12    2.83
  -9   2   1   24.29    2.04
   8  -2  -1   15.25    1.43
   8  -2  -1   17.07    1.69
   8  -2  -1   15.98    1.44
  -8   2   1   18.44    1.63
  -8   2   1   15.79    1.49
   7  -2  -1   19.83    1.64
   7  -2  -1   16.90    1.46
   7  -2  -1   18.01    1.40
   7  -2  -1   15.48    1.46
  -7   2   1   18.86    1.44
  -7   2   1   17.93    1.61
  -7   2   1   18.25    1.44
   6  -2  -1   29.13    2.39
   6  -2  -1   30.58    2.30
   6  -2  -1   30.17    2.33
   6  -2  -1   33.50    2.48
   6  -2  -1   30.32    2.38
   6  -2  -1   34.81    2.49
  -6   2   1   30.97    2.44
  -6   2   1   34.11    2.36
   5  -2  -1   90.67    7.45
   5  -2  -1  105.82    7.50
   5  -2  -1   98.48    7.46
   5  -2  -1  103.51    7.43
   5  -2  -1  108.99    7.47
   5  -2  -1  102.73    7.47
   5  -2  -1   96.51    7.40
  -5   2   1  107.09    7.43
  -5   2   1  110.52    7.45
  -5   2   1  101.83    7.47
  -5   2   1   94.70    7.46
  -5   2   1  106.40    7.49
  -5   2   1  118.94    7.45
   4  -2  -1  239.26   14.80
   4  -2  -1  201.78   14.75
   4  -2  -1  195.75   14.78
   4  -2  -1  190.71   14.74
   4  -2  -1  209.89   14.81
   4  -2  -1  173.45   14.77
  -4   2   1  226.84   14.77
  -4   2   1  205.85   14.75
  -4   2   1  218.12   14.74
  -4   2   1  216.02   14.80
  -4   2   1  203.87   14.78
  -4   2   1  195.61   14.78
   3  -2  -1  119.35    8.56
   3  -2  -1  111.33    8.54
   3  -2  -1  113.74    8.52
   3  -2  -1  127.74    8.56
  -3   2   1  113.20    8.55
  -3   2   1  116.96    8.55
  -3   2   1  122.82    8.56
  -3   2   1  131.38    8.54
  -3   2   1  115.60    8.52
   2  -2  -1    6.41    0.57
   2  -2  -1    7.85    0.59
   2  -2  -1    5.94    0.53
   2  -2  -1    6.10    0.48
  -2   2   1    6.03    0.48
  -2   2   1    6.34    0.57
  -2   2   1    6.01    0.56
  -2   2   1    7.40    0.53
  -2   2   1    5.95    0.54
   1  -2  -1    0.42    0.18
   1  -2  -1    0.80    0.09
   1  -2  -1    0.73    0.15
   1  -2  -1    0.62    0.11
   1  -2  -1    0.42    0.13
   1  -2  -1    0.52    0.14
  -1   2   1    0.45    0.14
  -1   2   1    0.74    0.16
  -1   2   1    0.56    0.11
  -1   2   1    0.56    0.08
  -1   2   1    0.46    0.13
  -1   2   1    0.27    0.14
   0  -2  -1   24.49    1.74
   0  -2  -1   23.16    1.74
   0  -2  -1   23.72    1.77
   0  -2  -1   23.97    1.74
   0  -2  -1   25.72    1.78
   0   2   1   24.66    1.77
   0   2   1   23.88    1.74
  -1  -2  -1   12.56    0.92
  -1  -2  -1   13.09    0.95
  -1  -2  -1   12.37    0.92
  -1  -2  -1   12.39    0.92
   1   2   1   13.14    0.95
  -2  -2  -1    0.54    0.15
  -2  -2  -1    0.39    0.09
  -2  -2  -1    0.61    0.13
  -2  -2  -1    0.42    0.11
  -2  -2  -1    0.46    0.10
  -2  -2  -1    0.32    0.09
   2   2   1    0.60    0.14
   2   2   1    0.26    0.11
   2   2   1    0.46    0.11
   2   2   1    0.25    0.15
   2   2   1    0.31    0.10
  -3  -2  -1    6.48    0.52
  -3  -2  -1    6.04    0.51
  -3  -2  -1    6.51    0.58
  -3  -2  -1    6.85    0.51
  -3  -2  -1    6.70    0.53
  -3  -2  -1    5.94    0.51
   3   2   1    6.15    0.51
   3   2   1    7.45    0.53
   3   2   1    6.97    0.53
   3   2   1    6.51    0.51
   3   2   1    6.85    0.59
  -4  -2  -1  165.37   11.75
  -4  -2  -1  143.13   11.73
  -4  -2  -1  142.27   11.73
  -4  -2  -1  161.65   11.73
  -4  -2  -1  171.19   11.77
  -4  -2  -1  165.42   11.74
   4   2   1  176.50   11.75
   4   2   1  170.05   11.74
   4   2   1  167.52   11.74
   4   2   1  178.68   11.78
  -5  -2  -1   86.25    6.72
  -5  -2  -1   96.70    6.72
  -5  -2  -1   94.84    6.74
  -5  -2  -1   87.37    6.72
  -5  -2  -1   91.47    6.73
  -5  -2  -1   95.55    6.77
   5   2   1   97.26    6.78
   5   2   1   96.00    6.74
   5   2   1   88.23    6.72
   5   2   1  103.89    6.75
  -6  -2  -1  169.35   12.55
  -6  -2  -1  170.40   12.55
  -6  -2  -1  179.68   12.61
  -6  -2  -1  169.50   12.56
  -6  -2  -1  174.88   12.57
  -6  -2  -1  180.79   12.58
   6   2   1  197.98   12.67
   6   2   1  184.68   12.58
   6   2   1  153.45   12.55
   6   2   1  170.50   12.61
   6   2   1  179.52   12.58
  -7  -2  -1   79.50    5.59
  -7  -2  -1   72.82    5.53
  -7  -2  -1   81.05    5.54
  -7  -2  -1   79.55    5.57
   7   2   1   78.80    5.63
   7   2   1   75.88    5.57
   7   2   1   76.66    5.58
   7   2   1   80.21    5.64
   7   2   1   67.83    5.54
  -8  -2  -1   70.92    4.93
  -8  -2  -1   68.40    4.84
  -8  -2  -1   69.07    4.84
  -8  -2  -1   68.48    4.90
   8   2   1   63.66    4.86
   8   2   1   69.05    4.99
   8   2   1   61.19    4.88
   8   2   1   65.45    5.11
  -9  -2  -1   47.41    3.24
  -9  -2  -1   41.81    3.21
  -9  -2  -1   41.66    3.12
   9   2   1   39.03    3.18
   9   2   1   43.40    3.34
 -10  -2  -1   61.63    4.64
 -10  -2  -1   71.88    4.76
 -10  -2  -1   61.42    4.74
  10   2   1   59.85    5.24
   8  -3  -1    1.40    0.74
  -8   3   1    1.06    0.45
  -8   3   1    0.62    0.70
  -8   3   1    0.21    0.47
   7  -3  -1    7.28    1.15
   7  -3  -1    7.12    0.91
   7  -3  -1    6.60    0.93
   7  -3  -1    7.59    0.74
  -7   3   1    8.09    0.81
  -7   3   1    7.54    0.86
  -7   3   1    9.04    1.12
   6  -3  -1   36.00    2.88
   6  -3  -1   42.52    2.81
   6  -3  -1   31.64    2.78
   6  -3  -1   38.47    2.80
  -6   3   1   37.11    2.73
  -6   3   1   36.72    2.83
   5  -3  -1   97.73    6.82
   5  -3  -1   81.45    6.91
   5  -3  -1  101.84    6.87
   5  -3  -1   93.94    6.76
   5  -3  -1   91.92    6.82
  -5   3   1   98.84    6.82
  -5   3   1   88.17    6.82
  -5   3   1   99.01    6.77
   4  -3  -1  159.96   11.79
   4  -3  -1  141.50   11.83
   4  -3  -1  154.51   11.83
   4  -3  -1  165.03   11.86
   4  -3  -1  183.69   11.84
  -4   3   1  179.72   11.86
  -4   3   1  178.42   11.83
  -4   3   1  155.64   11.84
  -4   3   1  159.21   11.79
  -4   3   1  172.33   11.86
   3  -3  -1  153.01    9.63
   3  -3  -1  131.24    9.68
   3  -3  -1  126.55    9.62
  -3   3   1  132.07    9.61
  -3   3   1  138.41    9.60
  -3   3   1  121.54    9.60
   2  -3  -1  265.92   19.84
   2  -3  -1  243.78   19.81
   2  -3  -1  317.45   19.82
  -2   3   1  247.94   19.81
  -2   3   1  291.24   19.82
  -2   3   1  294.26   19.84
  -2   3   1  280.77   19.84
   1  -3  -1  189.38   12.91
   1  -3  -1  154.84   12.91
   1  -3  -1  158.77   12.92
   1  -3  -1  204.63   12.95
  -1   3   1  197.38   12.93
  -1   3   1  198.23   12.95
  -1   3   1  158.40   12.92
  -1   3   1  191.17   12.90
  -1   3   1  174.64   12.94
   0  -3  -1  100.58    7.82
   0  -3  -1  120.79    7.82
   0  -3  -1  102.82    7.79
   0  -3  -1   96.90    7.78
   0  -3  -1  123.71    7.80
   0  -3  -1   95.77    7.82
   0  -3  -1  114.45    7.78
   0   3   1  101.77    7.78
   0   3   1  118.66    7.82
   0   3   1  111.24    7.78
   0   3   1  101.49    7.81
   0   3   1  118.61    7.80
  -1  -3  -1  181.52   13.81
  -1  -3  -1  185.42   13.81
  -1  -3  -1  201.07   13.84
   1   3   1  193.91   13.81
   1   3   1  200.82   13.82
   1   3   1  199.66   13.82
   1   3   1  192.22   13.84
  -2  -3  -1   13.95    1.04
  -2  -3  -1   14.72    1.07
  -2  -3  -1   13.47    1.04
  -2  -3  -1   12.67    1.04
  -2  -3  -1   14.43    1.04
   2   3   1   14.53    1.04
   2   3   1   15.12    1.05
   2   3   1   14.57    1.08
   2   3   1   13.93    1.04
  -3  -3  -1   26.83    1.97
  -3  -3  -1   25.64    1.96
  -3  -3  -1   24.12    1.96
  -3  -3  -1   28.85    2.01
  -3  -3  -1   28.01    1.96
   3   3   1   28.64    1.97
   3   3   1   26.95    1.96
   3   3   1   25.83    1.96
   3   3   1   28.73    2.00
  -4  -3  -1    4.19    0.49
  -4  -3  -1    3.50    0.39
  -4  -3  -1    3.62    0.38
  -4  -3  -1    3.92    0.37
  -4  -3  -1    4.24    0.39
  -4  -3  -1    4.35    0.37
  -4  -3  -1    4.58    0.42
   4   3   1    4.35    0.37
   4   3   1    3.66    0.39
   4   3   1    4.36    0.53
   4   3   1    4.55    0.41
  -5  -3  -1   72.23    5.23
  -5  -3  -1   73.63    5.23
  -5  -3  -1   74.49    5.25
  -5  -3  -1   68.56    5.23
  -5  -3  -1   70.41    5.22
  -5  -3  -1   65.71    5.22
  -5  -3  -1   77.68    5.25
  -5  -3  -1   74.92    5.28
   5   3   1   79.39    5.25
   5   3   1   63.62    5.24
   5   3   1   79.08    5.30
   5   3   1   76.82    5.26
   5   3   1   69.30    5.22
  -6  -3  -1   49.43    3.64
  -6  -3  -1   43.33    3.57
  -6  -3  -1   51.02    3.60
  -6  -3  -1   48.65    3.57
  -6  -3  -1   47.34    3.57
  -6  -3  -1   49.45    3.59
   6   3   1   49.69    3.58
   6   3   1   46.85    3.64
   6   3   1   54.73    3.60
   6   3   1   53.04    3.60
   6   3   1   49.67    3.68
  -7  -3  -1   41.86    3.16
  -7  -3  -1   42.22    3.13
  -7  -3  -1   42.52    3.13
  -7  -3  -1   45.88    3.13
   7   3   1   42.86    3.16
   7   3   1   46.53    3.30
   7   3   1   41.89    3.17
   7   3   1   40.46    3.18
  -8  -3  -1   57.06    4.09
  -8  -3  -1   58.76    4.12
  -8  -3  -1   56.64    4.13
  -8  -3  -1   56.14    4.08
   8   3   1   57.59    4.23
   8   3   1   50.73    4.18
  -9  -3  -1   89.32    6.99
  -9  -3  -1  108.43    7.01
   9   3   1   91.24    7.08
 -10  -3  -1   48.20    3.63
 -10  -3  -1   45.21    3.73
 -10  -3  -1   55.97    3.74
  10   3   1   48.63    3.90
   8  -4  -1    0.49    0.51
   8  -4  -1   -0.30    0.81
  -8   4   1    0.09    0.52
   7  -4  -1    1.48    0.43
   7  -4  -1    1.06    0.70
  -7   4   1    1.19    0.38
  -7   4   1    0.50    0.46
  -7   4   1    0.82    0.65
   6  -4  -1    6.10    1.06
   6  -4  -1    5.96    0.91
   6  -4  -1    5.56    0.78
  -6   4   1    6.26    0.64
  -6   4   1    6.51    0.76
  -6   4   1    4.89    0.73
  -6   4   1    5.41    0.84
   5  -4  -1   14.21    1.35
   5  -4  -1   15.76    1.24
   5  -4  -1   11.22    1.19
  -5   4   1   14.65    1.17
  -5   4   1   14.47    1.24
  -5   4   1   14.18    1.29
   4  -4  -1  105.67    6.74
   4  -4  -1   88.14    6.71
   4  -4  -1   89.18    6.74
   4  -4  -1   93.45    6.70
   4  -4  -1   81.78    6.68
  -4   4   1  102.42    6.73
  -4   4   1   92.07    6.73
  -4   4   1   90.63    6.70
  -4   4   1   91.14    6.68
   3  -4  -1   90.07    7.38
   3  -4  -1  110.38    7.40
   3  -4  -1   99.22    7.43
  -3   4   1  101.51    7.42
  -3   4   1  101.50    7.40
  -3   4   1  114.26    7.43
  -3   4   1  102.08    7.39
   2  -4  -1   17.98    1.26
   2  -4  -1   13.86    1.24
   2  -4  -1   18.34    1.29
   2  -4  -1   14.92    1.33
  -2   4   1   16.61    1.25
  -2   4   1   18.44    1.30
  -2   4   1   16.11    1.28
  -2   4   1   14.19    1.26
   1  -4  -1   25.82    1.70
   1  -4  -1   24.41    1.74
   1  -4  -1   24.42    1.77
  -1   4   1   19.22    1.73
  -1   4   1   23.85    1.78
  -1   4   1   23.69    1.70
  -1   4   1   23.50    1.77
  -1   4   1   23.23    1.74
   0  -4  -1   78.75    4.96
   0  -4  -1   77.83    4.99
   0  -4  -1   72.27    5.01
   0  -4  -1   61.95    4.98
   0  -4  -1   62.36    4.93
   0  -4  -1   61.21    4.94
   0  -4  -1   60.12    4.93
   0   4   1   74.89    4.93
   0   4   1   63.06    4.93
   0   4   1   64.27    4.94
   0   4   1   76.32    4.98
   0   4   1   68.36    5.01
   0   4   1   74.54    4.95
  -1  -4  -1   80.42    5.96
  -1  -4  -1   78.30    5.96
  -1  -4  -1   93.44    5.97
  -1  -4  -1   85.72    5.92
  -1  -4  -1   84.51    5.93
  -1  -4  -1   72.29    5.92
   1   4   1   94.27    5.97
   1   4   1   76.70    5.96
   1   4   1   76.29    5.91
   1   4   1   81.98    5.92
   1   4   1   78.88    5.92
   1   4   1   89.48    5.92
  -2  -4  -1  159.27   11.63
  -2  -4  -1  153.65   11.63
  -2  -4  -1  172.82   11.66
  -2  -4  -1  154.44   11.63
   2   4   1  166.81   11.63
   2   4   1  164.57   11.63
   2   4   1  167.34   11.63
   2   4   1  162.95   11.66
  -3  -4  -1   38.73    2.43
  -3  -4  -1   28.49    2.37
  -3  -4  -1   30.89    2.37
  -3  -4  -1   34.62    2.38
  -3  -4  -1   34.49    2.42
  -3  -4  -1   33.08    2.38
   3   4   1   28.12    2.40
   3   4   1   33.27    2.42
   3   4   1   35.51    2.38
   3   4   1   31.11    2.38
  -4  -4  -1   56.05    4.00
  -4  -4  -1   55.30    4.02
  -4  -4  -1   57.21    4.03
  -4  -4  -1   53.88    4.03
  -4  -4  -1   51.57    4.00
  -4  -4  -1   58.65    4.09
  -4  -4  -1   46.88    4.00
   4   4   1   58.52    4.06
   4   4   1   62.95    4.04
   4   4   1   59.64    4.02
   4   4   1   52.15    4.03
   4   4   1   54.83    4.00
  -5  -4  -1    8.15    0.66
  -5  -4  -1    8.81    0.70
  -5  -4  -1    6.83    0.65
  -5  -4  -1    7.52    0.68
  -5  -4  -1    9.00    0.77
  -5  -4  -1    7.98    0.65
   5   4   1    7.84    0.66
   5   4   1    8.29    0.68
   5   4   1    8.65    0.72
   5   4   1    7.22    0.69
   5   4   1    8.40    0.81
  -6  -4  -1   25.91    1.84
  -6  -4  -1   25.98    1.82
  -6  -4  -1   25.24    1.85
  -6  -4  -1   21.09    1.86
  -6  -4  -1   22.57    1.80
  -6  -4  -1   25.27    1.91
  -6  -4  -1   22.92    1.83
  -6  -4  -1   23.23    1.81
   6   4   1   24.80    1.83
   6   4   1   26.40    1.84
   6   4   1   22.83    1.82
   6   4   1   25.74    1.84
   6   4   1   27.50    1.95
  -7  -4  -1    3.99    0.56
  -7  -4  -1    4.99    0.54
  -7  -4  -1    6.87    0.66
  -7  -4  -1    6.86    0.63
  -7  -4  -1    4.78    0.54
  -7  -4  -1    5.09    0.54
   7   4   1    6.36    0.85
   7   4   1    4.00    0.60
   7   4   1    6.47    0.65
  -8  -4  -1    2.73    0.43
  -8  -4  -1    2.45    0.41
  -8  -4  -1    2.04    0.32
  -8  -4  -1    2.79    0.44
   8   4   1    2.08    0.41
   8   4   1    3.10    0.41
   8   4   1    1.48    0.60
  -9  -4  -1    2.42    0.39
  -9  -4  -1    5.05    0.73
  -9  -4  -1    3.33    0.51
   9   4   1    2.96    0.72
 -10  -4  -1   31.63    2.70
 -10  -4  -1   35.89    2.61
 -10  -4  -1   39.31    2.70
  10   4   1   31.52    2.89
   8  -5  -1   38.50    2.98
  -8   5   1   35.31    2.89
   7  -5  -1   56.27    4.40
   7  -5  -1   60.76    4.30
  -7   5   1   54.26    4.22
  -7   5   1   55.65    4.31
   6  -5  -1   20.73    1.89
   6  -5  -1   18.15    1.65
  -6   5   1   19.29    1.76
  -6   5   1   18.45    1.61
  -6   5   1   21.06    1.73
   5  -5  -1   13.13    1.26
   5  -5  -1   13.73    1.33
   5  -5  -1   13.97    1.42
  -5   5   1   13.41    1.32
  -5   5   1   13.09    1.17
   4  -5  -1    4.73    0.61
   4  -5  -1    3.92    0.65
   4  -5  -1    2.82    0.46
  -4   5   1    2.92    0.48
  -4   5   1    2.96    0.43
  -4   5   1    3.18    0.52
   3  -5  -1    0.07    0.26
   3  -5  -1    0.14    0.43
   3  -5  -1   -0.20    0.27
   3  -5  -1   -0.41    0.26
  -3   5   1   -0.10    0.24
  -3   5   1    0.20    0.27
  -3   5   1    0.12    0.30
  -3   5   1    0.23    0.33
   2  -5  -1   19.96    1.50
   2  -5  -1   15.98    1.51
   2  -5  -1   21.39    1.54
   2  -5  -1   18.46    1.59
  -2   5   1   22.50    1.55
  -2   5   1   18.57    1.50
  -2   5   1   19.46    1.49
  -2   5   1   19.45    1.53
   1  -5  -1   72.98    6.09
   1  -5  -1   92.93    6.02
   1  -5  -1   91.99    6.06
   1  -5  -1   71.76    6.03
  -1   5   1   91.07    6.09
  -1   5   1   88.09    6.02
  -1   5   1   87.00    6.05
  -1   5   1   76.53    6.04
   0  -5  -1  106.16    7.08
   0  -5  -1   87.92    7.13
   0  -5  -1   88.27    7.08
   0  -5  -1  111.09    7.10
   0  -5  -1   95.85    7.15
   0  -5  -1  108.23    7.14
   0  -5  -1   88.10    7.08
   0   5   1   89.61    7.08
   0   5   1   97.80    7.14
   0   5   1  106.20    7.08
   0   5   1   96.66    7.08
   0   5   1  104.71    7.10
   0   5   1  104.78    7.14
  -1  -5  -1  263.70   20.73
  -1  -5  -1  331.32   20.75
  -1  -5  -1  332.69   20.79
  -1  -5  -1  268.44   20.72
  -1  -5  -1  289.56   20.79
  -1  -5  -1  272.99   20.73
  -1  -5  -1  291.84   20.79
   1   5   1  290.54   20.73
   1   5   1  314.94   20.74
   1   5   1  268.52   20.72
   1   5   1  277.52   20.79
   1   5   1  282.99   20.73
  -2  -5  -1  228.52   15.46
  -2  -5  -1  203.97   15.41
  -2  -5  -1  206.74   15.41
  -2  -5  -1  187.59   15.41
   2   5   1  242.14   15.42
   2   5   1  217.95   15.41
   2   5   1  219.05   15.46
   2   5   1  219.97   15.41
  -3  -5  -1  193.70   13.69
  -3  -5  -1  219.78   13.71
  -3  -5  -1  189.94   13.65
  -3  -5  -1  179.24   13.65
  -3  -5  -1  176.89   13.64
  -3  -5  -1  164.24   13.65
   3   5   1  215.36   13.72
   3   5   1  180.07   13.68
   3   5   1  201.50   13.65
   3   5   1  196.59   13.66
   3   5   1  183.95   13.68
  -4  -5  -1   79.52    5.67
  -4  -5  -1   78.09    5.66
  -4  -5  -1   79.81    5.67
  -4  -5  -1   68.94    5.66
  -4  -5  -1   86.41    5.71
   4   5   1   77.74    5.69
   4   5   1   84.06    5.71
   4   5   1   75.88    5.67
  -5  -5  -1   49.55    3.68
  -5  -5  -1   46.36    3.68
  -5  -5  -1   50.79    3.69
  -5  -5  -1   53.66    3.74
  -5  -5  -1   52.54    3.70
  -5  -5  -1   50.05    3.71
  -5  -5  -1   52.06    3.68
   5   5   1   48.76    3.69
   5   5   1   49.10    3.71
   5   5   1   50.54    3.71
   5   5   1   54.93    3.71
   5   5   1   53.10    3.75
  -6  -5  -1   76.39    5.90
  -6  -5  -1   84.31    5.90
  -6  -5  -1   85.23    5.97
  -6  -5  -1   82.25    5.91
  -6  -5  -1   85.77    5.93
  -6  -5  -1   82.34    5.91
  -6  -5  -1   81.11    5.93
   6   5   1   83.99    5.91
   6   5   1   84.43    5.98
   6   5   1   74.76    5.92
   6   5   1   86.90    5.93
   6   5   1   77.43    5.92
  -7  -5  -1   47.66    3.72
  -7  -5  -1   53.73    3.70
  -7  -5  -1   52.97    3.68
  -7  -5  -1   44.92    3.66
   7   5   1   53.82    3.68
   7   5   1   49.41    3.78
  -8  -5  -1    5.36    0.62
  -8  -5  -1    5.20    0.74
  -8  -5  -1    7.92    0.77
   8   5   1    6.34    0.74
   8   5   1    5.83    0.73
   8   5   1    6.12    0.97
  -9  -5  -1    5.43    0.79
  -9  -5  -1    4.80    0.63
  -9  -5  -1    4.72    0.75
   9   5   1    4.31    0.82
   9   5   1    6.03    0.76
   9   5   1    4.88    0.82
 -10  -5  -1   13.34    1.28
 -10  -5  -1   14.02    1.26
 -10  -5  -1   12.16    1.12
  10   5   1    8.94    1.56
  10   5   1   14.44    1.26
   7  -6  -1   59.83    4.25
  -7   6   1   50.57    4.13
   6  -6  -1   99.39    7.49
   6  -6  -1   93.50    7.29
  -6   6   1   87.86    7.23
  -6   6   1  113.30    7.35
  -6   6   1  104.63    7.30
   5  -6  -1   52.72    4.16
   5  -6  -1   56.47    4.07
  -5   6   1   47.41    4.00
  -5   6   1   59.53    4.10
  -5   6   1   55.46    4.07
   4  -6  -1    4.55    0.75
   4  -6  -1    4.57    0.74
  -4   6   1    4.30    0.56
  -4   6   1    5.04    0.66
  -4   6   1    4.93    0.82
   3  -6  -1   10.35    1.01
  -3   6   1    9.77    1.04
  -3   6   1   10.31    1.04
  -3   6   1   10.43    0.94
   2  -6  -1    2.19    0.40
   2  -6  -1    2.78    0.58
   2  -6  -1    2.29    0.43
   2  -6  -1    2.66    0.37
  -2   6   1    2.34    0.37
  -2   6   1    3.28    0.44
  -2   6   1    3.69    0.60
  -2   6   1    2.58    0.43
   1  -6  -1    4.59    0.72
   1  -6  -1    4.01    0.63
   1  -6  -1    5.70    0.45
   1  -6  -1    5.34    0.56
   1  -6  -1    5.40    0.62
  -1   6   1    5.44    0.43
  -1   6   1    5.51    0.63
  -1   6   1    5.21    0.66
  -1   6   1    4.70    0.56
  -1   6   1    4.41    0.61
   0  -6  -1   47.12    3.20
   0  -6  -1   43.29    3.28
   0  -6  -1   45.26    3.25
   0  -6  -1   39.08    3.17
   0  -6  -1   40.77    3.26
   0  -6  -1   38.78    3.17
   0  -6  -1   47.02    3.17
   0   6   1   47.65    3.16
   0   6   1   38.58    3.16
   0   6   1   43.87    3.26
   0   6   1   44.51    3.18
   0   6   1   47.05    3.20
   0   6   1   47.41    3.25
  -1  -6  -1   91.47    7.30
  -1  -6  -1   98.16    7.37
  -1  -6  -1  109.99    7.32
  -1  -6  -1  107.14    7.30
  -1  -6  -1   96.06    7.39
   1   6   1  109.68    7.37
   1   6   1   95.30    7.39
   1   6   1  112.48    7.31
   1   6   1   96.69    7.30
  -2  -6  -1  101.97    7.20
  -2  -6  -1   98.99    7.27
  -2  -6  -1  116.42    7.39
  -2  -6  -1  109.97    7.27
  -2  -6  -1   89.38    7.19
  -2  -6  -1   88.87    7.19
   2   6   1  111.01    7.26
   2   6   1   92.64    7.26
   2   6   1   96.34    7.20
  -3  -6  -1  221.98   16.39
  -3  -6  -1  258.50   16.46
  -3  -6  -1  231.76   16.39
  -3  -6  -1  214.42   16.39
  -3  -6  -1  248.49   16.48
  -3  -6  -1  193.43   16.38
   3   6   1  242.25   16.39
   3   6   1  220.02   16.43
   3   6   1  233.16   16.39
   3   6   1  220.67   16.42
   3   6   1  237.55   16.40
  -4  -6  -1   67.70    4.63
  -4  -6  -1   65.43    4.61
  -4  -6  -1   64.28    4.58
  -4  -6  -1   57.10    4.57
  -4  -6  -1   62.69    4.57
  -4  -6  -1   67.92    4.66
  -4  -6  -1   60.13    4.58
   4   6   1   61.83    4.62
   4   6   1   66.31    4.64
   4   6   1   61.67    4.58
   4   6   1   63.56    4.61
  -5  -6  -1  117.18    8.57
  -5  -6  -1  112.32    8.57
  -5  -6  -1  117.68    8.61
  -5  -6  -1  125.67    8.56
  -5  -6  -1  123.24    8.62
  -5  -6  -1  121.22    8.58
  -5  -6  -1  116.00    8.56
   5   6   1  123.74    8.63
   5   6   1  107.09    8.58
   5   6   1  129.83    8.58
  -6  -6  -1   82.54    5.67
  -6  -6  -1   81.69    5.67
  -6  -6  -1   81.59    5.75
  -6  -6  -1   74.85    5.69
  -6  -6  -1   76.20    5.68
  -6  -6  -1   81.47    5.69
   6   6   1   81.35    5.76
   6   6   1   80.00    5.72
   6   6   1   69.32    5.68
  -7  -6  -1   23.55    1.82
  -7  -6  -1   23.05    1.77
  -7  -6  -1   24.46    1.79
   7   6   1   23.83    1.79
   7   6   1   23.15    1.93
  -8  -6  -1   14.64    1.14
  -8  -6  -1   10.69    1.08
  -8  -6  -1   14.76    1.18
   8   6   1   14.15    1.14
   8   6   1   12.56    1.33
  -9  -6  -1   17.62    1.38
  -9  -6  -1   14.49    1.31
  -9  -6  -1   17.50    1.40
   9   6   1   17.70    1.36
   9   6   1   12.15    1.60
 -10  -6  -1    0.49    0.33
 -10  -6  -1    0.63    0.47
  10   6   1   -0.13    0.70
  10   6   1    0.99    0.47
   6  -7  -1   50.49    3.54
   6  -7  -1   43.08    3.69
  -6   7   1   44.59    3.54
  -6   7   1   50.71    3.58
  -6   7   1   36.97    3.42
   5  -7  -1   10.80    1.24
   5  -7  -1    9.88    1.54
  -5   7   1   13.64    1.35
  -5   7   1   10.58    1.35
  -5   7   1    9.28    1.13
   4  -7  -1   58.08    4.12
   4  -7  -1   52.24    4.20
  -4   7   1   48.58    4.04
  -4   7   1   60.16    4.16
  -4   7   1   55.39    4.10
   3  -7  -1   57.30    4.59
   3  -7  -1   63.20    4.51
  -3   7   1   69.03    4.56
  -3   7   1   54.57    4.45
  -3   7   1   60.64    4.48
   2  -7  -1   34.95    2.78
   2  -7  -1   39.46    2.87
  -2   7   1   35.44    2.92
  -2   7   1   37.83    2.79
  -2   7   1   40.00    2.82
   1  -7  -1   73.20    5.92
   1  -7  -1   91.99    5.90
   1  -7  -1   73.95    6.03
   1  -7  -1   71.29    6.07
   1  -7  -1   83.79    6.01
   1  -7  -1   76.53    6.03
  -1   7   1   84.44    5.94
  -1   7   1   86.47    5.94
  -1   7   1   91.47    6.02
  -1   7   1   82.38    6.01
  -1   7   1   86.59    5.89
   0  -7  -1   28.87    2.24
   0  -7  -1   29.88    2.18
   0  -7  -1   31.45    2.12
   0  -7  -1   24.95    2.14
   0  -7  -1   30.32    2.31
   0  -7  -1   25.99    2.28
   0   7   1   30.31    2.18
   0   7   1   30.59    2.25
   0   7   1   29.86    2.17
   0   7   1   26.72    2.25
   0   7   1   31.08    2.12
  -1  -7  -1   13.57    1.19
  -1  -7  -1   13.66    0.99
  -1  -7  -1   11.29    1.00
  -1  -7  -1   13.57    1.04
  -1  -7  -1   13.54    1.19
  -1  -7  -1   12.15    1.11
   1   7   1   13.72    1.02
   1   7   1   11.62    1.00
   1   7   1   14.02    1.13
  -2  -7  -1    0.83    0.34
  -2  -7  -1    0.95    0.32
  -2  -7  -1    0.94    0.19
  -2  -7  -1    0.47    0.24
  -2  -7  -1    0.72    0.18
  -2  -7  -1    0.68    0.28
  -2  -7  -1    0.48    0.32
   2   7   1    0.70    0.27
   2   7   1    0.95    0.17
   2   7   1    0.29    0.23
   2   7   1    1.05    0.20
   2   7   1    1.31    0.47
  -3  -7  -1   13.82    1.00
  -3  -7  -1   13.29    1.12
  -3  -7  -1   12.10    1.00
  -3  -7  -1   12.46    0.99
  -3  -7  -1   12.42    1.00
   3   7   1   12.43    0.99
   3   7   1   12.39    0.99
   3   7   1   13.59    1.08
   3   7   1   13.48    1.01
   3   7   1   12.22    1.17
  -4  -7  -1    2.10    0.28
  -4  -7  -1    3.19    0.53
  -4  -7  -1    2.38    0.33
  -4  -7  -1    2.16    0.27
  -4  -7  -1    2.67    0.43
  -4  -7  -1    2.53    0.30
  -4  -7  -1    2.54    0.30
   4   7   1    2.19    0.29
   4   7   1    2.68    0.32
   4   7   1    2.04    0.46
   4   7   1    2.81    0.47
   4   7   1    2.72    0.32
  -5  -7  -1    6.78    0.65
  -5  -7  -1    6.80    0.75
  -5  -7  -1    6.98    0.60
  -5  -7  -1    6.34    0.61
  -5  -7  -1    5.49    0.58
  -5  -7  -1    6.56    0.75
  -5  -7  -1    6.41    0.60
   5   7   1    5.85    0.59
   5   7   1    6.44    0.66
   5   7   1    5.80    0.83
   5   7   1    7.23    0.64
  -6  -7  -1   69.16    5.50
  -6  -7  -1   78.05    5.50
  -6  -7  -1   85.87    5.60
  -6  -7  -1   77.69    5.55
   6   7   1   78.79    5.52
   6   7   1   69.62    5.51
   6   7   1   75.11    5.59
  -7  -7  -1   77.72    6.02
  -7  -7  -1   88.06    6.04
  -7  -7  -1   87.61    6.07
  -7  -7  -1   89.76    6.02
   7   7   1   80.32    6.12
   7   7   1   76.62    6.01
  -8  -7  -1   65.15    4.61
  -8  -7  -1   62.80    4.58
  -8  -7  -1   65.59    4.58
   8   7   1   57.69    4.70
  -9  -7  -1   40.31    3.06
  -9  -7  -1   46.94    3.10
   9   7   1   36.32    3.24
 -10  -7  -1   26.06    1.94
 -10  -7  -1   21.91    1.86
   6  -8  -1   15.91    1.68
  -6   8   1   16.03    2.08
  -6   8   1   16.06    1.84
   5  -8  -1    9.60    1.21
   5  -8  -1    7.09    1.16
  -5   8   1    7.55    0.99
  -5   8   1    5.74    0.84
  -5   8   1    8.30    1.36
   4  -8  -1   36.91    3.00
   4  -8  -1   37.07    3.19
  -4   8   1   43.39    3.09
  -4   8   1   36.26    2.99
   3  -8  -1   59.99    4.75
   3  -8  -1   64.22    4.66
  -3   8   1   67.21    4.62
  -3   8   1   56.97    4.58
  -3   8   1   63.91    4.71
   2  -8  -1  113.51    8.76
   2  -8  -1  118.29    8.89
  -2   8   1  116.90    8.76
  -2   8   1  137.80    8.86
   1  -8  -1   82.24    6.64
   1  -8  -1   86.21    6.77
   1  -8  -1  101.77    6.61
  -1   8   1   93.40    6.61
  -1   8   1   93.11    6.66
  -1   8   1   95.78    6.66
  -1   8   1   91.93    6.74
   0  -8  -1   78.38    6.08
   0  -8  -1   94.09    6.04
   0  -8  -1   79.80    6.05
   0  -8  -1   75.67    6.04
   0  -8  -1   81.12    6.19
   0  -8  -1   71.80    6.14
   0  -8  -1   85.84    6.23
   0   8   1   93.18    6.16
   0   8   1   76.80    6.04
   0   8   1   87.71    6.07
   0   8   1   90.67    6.08
   0   8   1   83.96    6.16
   0   8   1   92.48    6.07
  -1  -8  -1   19.04    1.61
  -1  -8  -1   16.58    1.57
  -1  -8  -1   17.58    1.44
  -1  -8  -1   16.23    1.39
  -1  -8  -1   20.63    1.38
  -1  -8  -1   16.42    1.52
   1   8   1   19.43    1.45
   1   8   1   20.76    1.38
   1   8   1   20.85    1.54
   1   8   1   15.81    1.38
  -2  -8  -1   45.04    3.55
  -2  -8  -1   48.88    3.55
  -2  -8  -1   44.98    3.65
  -2  -8  -1   49.08    3.69
  -2  -8  -1   48.53    3.67
  -2  -8  -1   48.59    3.56
  -2  -8  -1   49.70    3.58
  -2  -8  -1   47.78    3.56
   2   8   1   54.77    3.57
   2   8   1   48.46    3.57
   2   8   1   48.27    3.73
   2   8   1   49.35    3.55
   2   8   1   55.55    3.67
  -3  -8  -1   36.38    2.68
  -3  -8  -1   31.85    2.77
  -3  -8  -1   41.59    2.68
  -3  -8  -1   35.78    2.78
  -3  -8  -1   36.62    2.67
  -3  -8  -1   35.14    2.67
  -3  -8  -1   32.38    2.76
   3   8   1   41.90    2.68
   3   8   1   36.97    2.76
   3   8   1   36.93    2.69
   3   8   1   36.16    2.83
  -4  -8  -1    5.45    0.53
  -4  -8  -1    6.65    0.73
  -4  -8  -1    5.65    0.55
  -4  -8  -1    4.12    0.52
  -4  -8  -1    6.15    0.57
  -4  -8  -1    4.86    0.72
   4   8   1    4.41    0.65
   4   8   1    5.51    0.54
   4   8   1    5.77    0.55
   4   8   1    5.78    0.86
  -5  -8  -1   17.51    1.32
  -5  -8  -1   18.07    1.78
  -5  -8  -1   16.16    1.29
  -5  -8  -1   16.31    1.64
  -5  -8  -1   17.50    1.30
   5   8   1   16.41    1.31
   5   8   1   15.86    1.51
   5   8   1   15.81    1.34
  -6  -8  -1   15.88    1.38
  -6  -8  -1   16.59    1.28
  -6  -8  -1   15.84    1.24
  -6  -8  -1   16.53    1.25
   6   8   1   13.96    1.26
   6   8   1   15.00    1.43
  -7  -8  -1   31.23    2.43
  -7  -8  -1   36.15    2.48
  -7  -8  -1   34.62    2.43
  -7  -8  -1   34.75    2.50
   7   8   1   28.06    2.58
   7   8   1   30.75    2.43
  -8  -8  -1   74.22    4.97
  -8  -8  -1   71.95    4.93
  -8  -8  -1   69.78    4.93
   8   8   1   58.97    5.05
   8   8   1   63.14    4.90
  -9  -8  -1   26.37    1.87
  -9  -8  -1   22.48    1.82
   9   8   1   20.70    2.11
 -10  -8  -1   47.02    3.58
 -10  -8  -1   49.40    3.62
   5  -9  -1    1.55    1.36
   4  -9  -1   14.65    1.94
   4  -9  -1   14.46    1.56
  -4   9   1   16.55    1.69
  -4   9   1   15.79    1.58
  -4   9   1   12.28    1.41
   3  -9  -1   44.49    3.71
   3  -9  -1   46.18    3.58
  -3   9   1   49.71    3.65
  -3   9   1   50.01    3.53
  -3   9   1   41.90    3.48
   2  -9  -1   37.14    3.32
  -2   9   1   45.17    3.12
  -2   9   1   38.96    3.09
  -2   9   1   42.61    3.22
   1  -9  -1  109.96    7.29
   1  -9  -1   95.42    7.47
  -1   9   1  109.10    7.34
  -1   9   1   92.55    7.42
  -1   9   1   99.56    7.34
   0  -9  -1   36.08    2.98
   0  -9  -1   46.10    2.96
   0  -9  -1   41.61    3.21
   0   9   1   33.44    3.07
   0   9   1   44.57    3.02
   0   9   1   34.91    2.97
   0   9   1   45.33    2.95
   0   9   1   41.38    3.12
  -1  -9  -1   75.07    5.58
  -1  -9  -1   64.40    5.47
  -1  -9  -1   66.19    5.43
  -1  -9  -1   83.27    5.43
   1   9   1   80.39    5.46
   1   9   1   76.11    5.55
   1   9   1   81.27    5.43
  -2  -9  -1   44.33    3.27
  -2  -9  -1   42.49    3.32
  -2  -9  -1   39.41    3.29
  -2  -9  -1   44.90    3.27
  -2  -9  -1   42.83    3.30
  -2  -9  -1   50.57    3.29
  -2  -9  -1   41.91    3.43
   2   9   1   51.75    3.33
   2   9   1   50.66    3.29
   2   9   1   43.93    3.27
   2   9   1   46.69    3.41
   2   9   1   42.09    3.29
  -3  -9  -1   10.75    1.21
  -3  -9  -1   12.23    1.09
  -3  -9  -1   11.68    1.25
  -3  -9  -1   11.75    1.08
  -3  -9  -1   14.47    1.06
  -3  -9  -1   13.65    1.05
  -3  -9  -1   13.59    1.05
   3   9   1   14.33    1.06
   3   9   1   12.76    1.11
   3   9   1   14.73    1.20
   3   9   1   12.47    1.40
   3   9   1   14.38    1.07
  -4  -9  -1   11.49    0.96
  -4  -9  -1   12.20    0.97
  -4  -9  -1   10.38    1.14
  -4  -9  -1   12.43    0.98
   4   9   1   12.28    0.97
   4   9   1   10.80    1.08
   4   9   1   10.84    1.27
  -5  -9  -1    7.65    0.74
  -5  -9  -1    8.81    0.81
  -5  -9  -1    7.53    0.95
  -5  -9  -1    8.63    0.77
   5   9   1    8.61    0.87
   5   9   1    7.78    1.10
  -6  -9  -1    1.42    0.37
  -6  -9  -1    1.71    0.29
  -6  -9  -1    1.05    0.45
  -6  -9  -1    1.96    0.35
   6   9   1    1.53    0.53
   6   9   1    1.45    0.34
  -7  -9  -1   12.28    1.05
  -7  -9  -1   11.06    1.02
  -7  -9  -1   14.24    1.13
   7   9   1    9.78    1.31
   7   9   1   11.91    1.07
  -8  -9  -1    0.60    0.39
  -8  -9  -1    0.60    0.28
  -8  -9  -1    1.40    0.45
   8   9   1    0.40    0.36
   8   9   1    0.70    0.61
  -9  -9  -1    4.30    0.53
  -9  -9  -1    5.16    0.61
  -9  -9  -1    4.40    0.72
   9   9   1    3.88    0.83
  -4  10   1    5.41    0.97
   3 -10  -1   -0.01    0.93
   3 -10  -1   -0.84    0.57
  -3  10   1    0.07    0.53
  -3  10   1   -0.55    0.62
  -3  10   1   -0.07    0.69
   2 -10  -1    6.09    0.88
   2 -10  -1    5.88    1.12
  -2  10   1    9.97    1.10
  -2  10   1    7.61    0.97
  -2  10   1    7.79    1.23
   1 -10  -1   26.51    2.26
   1 -10  -1   30.33    2.66
  -1  10   1   34.51    2.41
  -1  10   1   34.32    2.39
  -1  10   1   29.12    2.52
   0 -10  -1   11.59    0.86
   0 -10  -1    9.35    1.39
   0 -10  -1    8.01    0.83
   0 -10  -1    8.51    0.97
   0  10   1   11.43    1.19
   0  10   1   10.24    1.02
   0  10   1   10.71    1.04
   0  10   1    9.70    0.83
  -1 -10  -1   33.99    2.66
  -1 -10  -1   31.22    2.68
  -1 -10  -1   40.39    2.67
  -1 -10  -1   32.01    2.68
  -1 -10  -1   34.49    2.91
   1  10   1   37.18    2.66
   1  10   1   40.40    2.78
   1  10   1   39.63    2.72
   1  10   1   37.72    2.85
  -2 -10  -1   69.50    5.93
  -2 -10  -1   89.27    5.79
  -2 -10  -1   73.73    5.78
  -2 -10  -1   76.36    5.79
   2  10   1   82.61    5.91
   2  10   1   88.89    5.82
   2  10   1   80.70    5.80
  -3 -10  -1  158.52   11.31
  -3 -10  -1  133.19   11.40
  -3 -10  -1  178.87   11.31
  -3 -10  -1  160.26   11.29
  -3 -10  -1  153.99   11.29
   3  10   1  146.90   11.44
   3  10   1  168.72   11.41
   3  10   1  159.82   11.30
  -4 -10  -1   73.92    5.25
  -4 -10  -1   77.96    5.25
  -4 -10  -1   75.00    5.25
  -4 -10  -1   79.01    5.26
  -4 -10  -1   61.46    5.37
  -4 -10  -1   65.42    5.37
   4  10   1   75.48    5.25
   4  10   1   70.52    5.42
  -5 -10  -1   46.70    3.41
  -5 -10  -1   46.85    3.54
  -5 -10  -1   45.55    3.36
  -5 -10  -1   49.50    3.36
   5  10   1   41.24    3.53
   5  10   1   44.53    3.42
   5  10   1   45.73    3.44
  -6 -10  -1   25.66    1.99
  -6 -10  -1   29.68    2.04
  -6 -10  -1   24.07    2.19
  -6 -10  -1   28.41    2.01
   6  10   1   22.57    2.25
   6  10   1   26.15    2.07
  -7 -10  -1   21.98    1.81
  -7 -10  -1   24.84    1.83
  -7 -10  -1   27.82    1.89
  -7 -10  -1   23.73    2.04
   7  10   1   22.49    1.87
   7  10   1   19.61    2.06
  -8 -10  -1    7.07    0.83
  -8 -10  -1    6.80    0.92
  -8 -10  -1    6.39    0.76
   8  10   1    6.55    0.93
  -9 -10  -1    2.57    0.43
  -3  11   1   12.18    1.53
   2 -11  -1   -0.27    1.00
  -2  11   1    0.79    0.64
  -2  11   1    0.09    0.60
   1 -11  -1    4.41    1.02
   1 -11  -1    3.59    0.71
  -1  11   1    5.23    0.69
  -1  11   1    4.31    0.78
  -1  11   1    4.87    0.69
   0 -11  -1   10.62    1.63
   0 -11  -1   10.93    0.93
   0  11   1   11.56    1.12
   0  11   1   11.24    1.12
   0  11   1    8.11    1.30
  -1 -11  -1   11.64    1.53
  -1 -11  -1   11.79    1.07
  -1 -11  -1    9.74    1.02
  -1 -11  -1    9.37    1.09
  -1 -11  -1   13.95    0.99
   1  11   1   11.66    1.13
   1  11   1   10.70    1.31
   1  11   1   13.60    1.17
   1  11   1   11.91    1.07
  -2 -11  -1   27.39    2.08
  -2 -11  -1   24.97    2.10
  -2 -11  -1   25.34    2.38
   2  11   1   32.63    2.17
   2  11   1   27.93    2.30
  -3 -11  -1   38.68    2.90
  -3 -11  -1   41.38    2.93
  -3 -11  -1   34.19    3.12
  -3 -11  -1   37.03    2.90
  -3 -11  -1   40.89    2.91
   3  11   1   43.97    3.09
  -4 -11  -1   82.63    5.53
  -4 -11  -1   77.55    5.52
  -4 -11  -1   79.44    5.54
  -4 -11  -1   79.52    5.53
  -4 -11  -1   63.96    5.66
   4  11   1   77.68    5.53
   4  11   1   69.88    5.72
   4  11   1   77.98    5.64
  -5 -11  -1   61.84    4.40
  -5 -11  -1   62.59    4.40
  -5 -11  -1   66.56    4.41
  -5 -11  -1   54.06    4.55
   5  11   1   64.08    4.51
   5  11   1   50.94    4.59
  -6 -11  -1   39.41    3.06
  -6 -11  -1   44.18    3.09
  -6 -11  -1   37.97    3.06
  -6 -11  -1   44.30    3.43
   6  11   1   41.14    3.15
  -7 -11  -1   54.50    4.14
  -7 -11  -1   54.70    4.14
  -7 -11  -1   61.80    4.19
   7  11   1   54.69    4.19
  -8 -11  -1   38.00    2.86
  -1  12   1    6.14    0.78
  -1  12   1    5.27    0.82
   0 -12  -1    7.20    1.20
   0 -12  -1    8.20    1.45
   0  12   1    7.11    1.03
   0  12   1    8.26    1.11
   0  12   1    7.81    1.10
  -1 -12  -1    7.80    1.24
  -1 -12  -1   10.54    0.98
  -1 -12  -1    8.97    1.00
   1  12   1    7.33    1.32
   1  12   1   10.00    1.11
  -2 -12  -1    6.40    0.71
  -2 -12  -1    4.35    0.94
  -2 -12  -1    5.59    0.65
   2  12   1    6.18    0.70
   2  12   1    5.13    0.81
  -3 -12  -1   13.67    1.16
  -3 -12  -1   15.08    1.17
  -3 -12  -1   10.05    1.59
  -3 -12  -1   12.72    1.23
   3  12   1   15.99    1.29
   3  12   1   13.14    1.48
  -4 -12  -1    7.50    1.33
  -4 -12  -1    9.50    0.89
  -4 -12  -1    7.93    0.98
  -4 -12  -1    9.86    0.97
   4  12   1   10.00    1.62
   4  12   1   10.21    1.21
  -5 -12  -1    4.75    0.79
  -5 -12  -1    6.27    0.71
  -5 -12  -1    4.86    0.62
  -5 -12  -1    5.09    0.82
   5  12   1    4.89    0.72
   5  12   1    5.65    1.01
  -6 -12  -1   20.17    1.51
  -6 -12  -1   16.90    1.46
  -6 -12  -1   16.68    1.41
  -6 -12  -1   16.14    1.78
   6  12   1   14.03    1.96
   6  12   1   18.22    1.61
  -7 -12  -1   23.22    1.75
  -7 -12  -1   21.03    1.86
   7  12   1   20.87    1.86
  -8 -12  -1   39.73    3.43
  -1 -13  -1   24.47    1.91
   1  13   1   22.87    2.04
  -2 -13  -1   22.93    1.93
  -2 -13  -1   24.70    1.86
   2  13   1   26.53    2.01
   2  13   1   19.71    2.35
  -3 -13  -1   15.54    1.54
  -3 -13  -1   19.09    1.48
   3  13   1   18.58    1.62
   3  13   1   18.25    1.83
  -4 -13  -1   -0.11    0.34
  -4 -13  -1    1.08    0.46
   4  13   1   -0.19    0.54
  -5 -13  -1   -0.18    0.35
  -5 -13  -1   -0.23    0.58
   5  13   1   -0.11    0.54
  -6 -13  -1   -0.59    0.61
  -6 -13  -1    0.58    0.37
   6  13   1    0.68    0.53
  -6 -12   2   15.38    1.42
  -6 -12   2   13.11    1.30
   5  12  -2   23.42    3.35
   5  12  -2   24.60    2.18
  -5 -12   2   26.80    2.03
  -5 -12   2   25.59    2.15
  -5 -12   2   26.12    2.08
   4  12  -2   56.51    4.34
  -4 -12   2   53.22    4.21
  -4 -12   2   62.46    4.21
  -4 -12   2   62.32    4.23
  -4 -12   2   48.32    4.46
  -4 -12   2   58.86    4.32
   3  12  -2   15.72    1.55
  -3 -12   2   14.26    1.37
  -3 -12   2   16.44    1.26
  -3 -12   2   12.16    1.44
  -3 -12   2   11.62    1.91
   2  12  -2   46.63    3.56
   2  12  -2   45.19    3.69
   2  12  -2   52.96    3.57
  -2 -12   2   50.71    3.49
  -2 -12   2   35.44    4.57
  -2 -12   2   49.70    3.55
  -2 -12   2   45.21    3.65
  -2 -12   2   45.63    3.56
   1  12  -2   54.87    4.12
   1  12  -2   55.90    4.13
  -1 -12   2   57.08    4.14
  -1 -12   2   52.45    4.14
   0  12  -2   62.83    4.65
   0  12  -2   61.76    4.64
   7  11  -2   -0.47    0.99
  -7 -11   2    0.24    0.37
  -7 -11   2   -0.52    0.52
   6  11  -2    1.13    0.98
   6  11  -2    1.17    0.44
  -6 -11   2    1.24    0.45
  -6 -11   2    0.67    0.49
  -6 -11   2    2.23    0.76
  -6 -11   2    1.61    0.40
  -6 -11   2    1.03    0.46
   5  11  -2    9.59    1.37
   5  11  -2   10.40    1.16
  -5 -11   2   10.61    1.10
  -5 -11   2   10.61    1.07
  -5 -11   2   12.49    1.03
  -5 -11   2   10.74    1.45
  -5 -11   2    9.68    1.11
   4  11  -2   17.14    1.56
   4  11  -2   13.33    2.02
  -4 -11   2   17.48    1.53
  -4 -11   2   15.06    1.80
  -4 -11   2   17.64    1.45
  -4 -11   2   18.26    1.45
  -4 -11   2   17.91    1.41
   3  11  -2   39.56    3.21
   3  11  -2   44.61    3.12
  -3 -11   2   43.30    3.22
  -3 -11   2   43.85    3.08
  -3 -11   2   39.07    3.19
  -3 -11   2   42.99    3.23
  -3 -11   2   37.63    3.10
   2  11  -2   88.13    5.70
   2  11  -2   76.91    5.80
   2  11  -2   71.85    5.78
  -2 -11   2   79.95    5.65
  -2 -11   2   70.97    5.76
  -2 -11   2   88.04    5.71
  -2 -11   2   69.25    5.64
  -2 -11   2   79.82    5.83
   1  11  -2   79.90    5.77
   1  11  -2   83.49    5.90
   1  11  -2   84.53    5.77
  -1 -11   2   77.20    5.77
  -1 -11   2   76.36    5.85
  -1 -11   2   65.34    5.98
  -1 -11   2   85.14    5.76
   0  11  -2   58.35    4.34
   0  11  -2   58.12    4.18
   0  11  -2   59.09    4.18
   0 -11   2   52.54    4.28
   0 -11   2   51.73    4.49
  -1  11  -2   70.61    5.12
  -1  11  -2   67.88    5.11
  -2  11  -2   18.54    1.74
   8  10  -2   14.72    1.95
  -8 -10   2   16.31    1.44
   7  10  -2    4.93    1.05
  -7 -10   2    7.71    0.80
  -7 -10   2    7.60    0.96
  -7 -10   2    5.96    0.86
   6  10  -2    0.23    0.78
   6  10  -2    0.72    0.35
  -6 -10   2    0.68    0.46
  -6 -10   2    0.72    0.41
  -6 -10   2    1.18    0.37
  -6 -10   2    0.89    0.31
   5  10  -2    0.21    0.32
   5  10  -2    1.87    0.82
  -5 -10   2    0.59    0.36
  -5 -10   2    0.10    0.65
  -5 -10   2    0.17    0.39
  -5 -10   2    0.54    0.29
  -5 -10   2    0.14    0.31
  -5 -10   2   -0.18    0.57
   4  10  -2   -0.04    0.33
   4  10  -2   -0.36    0.80
  -4 -10   2    0.12    0.35
  -4 -10   2   -0.10    0.28
  -4 -10   2    0.16    0.33
  -4 -10   2    0.06    0.34
  -4 -10   2    0.16    0.56
   3  10  -2   31.25    2.47
  -3 -10   2   26.83    2.59
  -3 -10   2   32.19    2.45
  -3 -10   2   33.77    2.35
  -3 -10   2   31.01    2.37
  -3 -10   2   31.27    2.36
  -3 -10   2   32.56    2.45
   2  10  -2    7.82    1.03
   2  10  -2    9.40    1.04
   2  10  -2    9.38    0.94
  -2 -10   2    8.87    0.91
  -2 -10   2    9.84    0.82
  -2 -10   2    8.89    0.93
  -2 -10   2    8.87    0.88
  -2 -10   2    9.65    0.89
  -2 -10   2    6.92    0.83
  -2 -10   2    8.83    0.85
  -2 -10   2    8.35    0.99
   1  10  -2   55.51    4.04
   1  10  -2   57.82    4.04
   1  10  -2   59.44    4.15
  -1 -10   2   56.16    4.12
  -1 -10   2   54.43    4.04
  -1 -10   2   50.93    3.98
  -1 -10   2   49.75    4.26
  -1 -10   2   51.91    4.15
  -1 -10   2   56.99    4.00
   0  10  -2   72.55    5.17
   0  10  -2   69.75    5.05
   0  10  -2   67.69    5.06
   0 -10   2   68.60    5.14
   0 -10   2   71.67    4.99
   0 -10   2   63.09    5.26
  -1  10  -2   54.43    4.14
  -1  10  -2   56.07    4.15
  -1  10  -2   61.79    4.30
   1 -10   2   51.14    4.37
   1 -10   2   55.77    4.25
  -2  10  -2    9.76    1.15
  -2  10  -2   11.37    1.21
  -2  10  -2   10.75    1.38
   2 -10   2    8.42    1.29
   2 -10   2    9.54    1.28
  -3  10  -2   26.70    2.22
   8   9  -2   52.21    4.70
  -8  -9   2   63.97    4.52
  -8  -9   2   61.80    4.50
  -8  -9   2   66.05    4.55
  -7  -9   2   51.58    3.55
  -7  -9   2   43.81    3.49
  -7  -9   2   46.44    3.50
   6   9  -2   23.18    2.30
   6   9  -2   25.50    2.01
  -6  -9   2   24.55    2.00
  -6  -9   2   28.84    2.06
  -6  -9   2   26.07    2.15
  -6  -9   2   25.41    2.01
  -6  -9   2   28.67    2.01
   5   9  -2   49.48    3.73
   5   9  -2   45.43    3.88
  -5  -9   2   47.54    3.80
  -5  -9   2   57.68    3.73
  -5  -9   2   53.29    3.70
  -5  -9   2   48.58    3.70
  -5  -9   2   50.64    3.73
   4   9  -2   66.38    5.02
   4   9  -2   63.64    4.87
  -4  -9   2   63.81    4.91
  -4  -9   2   66.53    4.82
  -4  -9   2   62.82    4.95
  -4  -9   2   71.88    4.82
  -4  -9   2   66.90    4.86
  -4  -9   2   68.67    4.82
   3   9  -2    9.54    1.42
   3   9  -2    8.83    0.99
  -3  -9   2    9.18    1.06
  -3  -9   2    9.88    0.96
  -3  -9   2    9.55    0.89
  -3  -9   2    8.61    1.17
  -3  -9   2   10.17    0.87
  -3  -9   2   10.58    0.85
  -3  -9   2    9.86    0.89
   2   9  -2   -0.09    0.31
   2   9  -2   -0.23    0.32
   2   9  -2   -0.43    0.33
  -2  -9   2    0.53    0.30
  -2  -9   2   -0.27    0.20
  -2  -9   2   -0.15    0.30
  -2  -9   2    0.00    0.27
  -2  -9   2   -0.49    0.29
  -2  -9   2    0.12    0.23
  -2  -9   2    0.53    0.32
  -2  -9   2   -0.03    0.26
  -2  -9   2   -0.10    0.53
  -2  -9   2    0.35    0.28
   1   9  -2    2.76    0.44
   1   9  -2    2.26    0.47
  -1  -9   2    2.18    0.37
  -1  -9   2    2.50    0.34
  -1  -9   2    2.21    0.31
  -1  -9   2    4.10    0.66
  -1  -9   2    2.52    0.35
  -1  -9   2    2.58    0.70
   0   9  -2    5.58    0.77
   0   9  -2    5.23    0.88
   0   9  -2    4.91    0.61
   0  -9   2    4.89    0.88
   0  -9   2    6.18    0.57
   0  -9   2    6.23    0.82
   0  -9   2    3.88    0.59
  -1   9  -2    1.64    0.52
  -1   9  -2    1.64    0.46
  -1   9  -2    1.21    0.46
   1  -9   2    1.24    0.48
   1  -9   2    2.24    0.77
  -2   9  -2   43.56    3.32
  -2   9  -2   50.27    3.48
  -2   9  -2   43.15    3.34
   2  -9   2   39.67    3.59
   2  -9   2   44.77    3.42
  -3   9  -2   57.91    4.15
  -3   9  -2   52.76    4.01
  -3   9  -2   53.63    4.05
   3  -9   2   52.68    4.33
   3  -9   2   52.20    4.10
  -4   9  -2   52.65    3.88
  -4   9  -2   48.82    3.81
   9   8  -2   15.34    1.92
  -9  -8   2   17.99    1.46
   8   8  -2   25.33    1.91
   8   8  -2   21.17    2.19
  -8  -8   2   22.66    1.94
  -8  -8   2   23.64    1.94
  -8  -8   2   26.02    1.89
   7   8  -2   55.71    3.98
  -7  -8   2   51.52    3.99
  -7  -8   2   55.53    4.01
  -7  -8   2   54.04    3.98
   6   8  -2   48.76    3.70
   6   8  -2   45.34    3.85
  -6  -8   2   48.49    3.77
  -6  -8   2   55.24    3.71
  -6  -8   2   54.29    3.75
  -6  -8   2   52.00    3.72
  -6  -8   2   50.47    3.72
   5   8  -2   60.72    4.67
   5   8  -2   59.44    4.79
  -5  -8   2   60.47    4.66
  -5  -8   2   69.73    4.86
  -5  -8   2   65.21    4.67
  -5  -8   2   64.54    4.66
  -5  -8   2   69.28    4.68
   4   8  -2   95.75    7.12
   4   8  -2   93.98    7.12
   4   8  -2  101.08    7.32
  -4  -8   2   96.22    7.08
  -4  -8   2  100.68    7.12
  -4  -8   2   98.91    7.08
  -4  -8   2  108.56    7.11
  -4  -8   2  103.75    7.16
  -4  -8   2   97.71    7.22
  -4  -8   2   97.61    7.12
  -4  -8   2   87.26    7.24
   3   8  -2   99.25    7.33
  -3  -8   2  103.12    7.28
  -3  -8   2   96.10    7.27
  -3  -8   2   95.14    7.32
  -3  -8   2  100.84    7.28
  -3  -8   2  103.32    7.28
  -3  -8   2  114.48    7.37
  -3  -8   2  102.97    7.27
  -3  -8   2   92.60    7.31
  -3  -8   2  102.45    7.37
  -3  -8   2  102.40    7.28
   2   8  -2   94.13    6.17
   2   8  -2   84.45    6.16
   2   8  -2   75.40    6.22
  -2  -8   2   85.23    6.15
  -2  -8   2   77.85    6.21
  -2  -8   2   82.50    6.16
  -2  -8   2   95.64    6.26
  -2  -8   2   79.77    6.15
  -2  -8   2   78.79    6.15
  -2  -8   2   88.75    6.15
  -2  -8   2   81.90    6.15
  -2  -8   2   91.42    6.17
  -2  -8   2   80.18    6.26
  -2  -8   2   92.19    6.17
  -2  -8   2   94.22    6.17
   1   8  -2   20.38    1.58
   1   8  -2   21.46    1.58
  -1  -8   2   18.69    1.54
  -1  -8   2   22.26    1.55
  -1  -8   2   18.49    1.52
  -1  -8   2   22.33    1.52
  -1  -8   2   19.18    1.50
  -1  -8   2   18.51    1.78
   0   8  -2    2.45    0.40
   0   8  -2    2.55    0.45
   0   8  -2    2.36    0.41
   0  -8   2    1.57    0.29
   0  -8   2    2.31    0.65
   0  -8   2    2.43    0.43
   0  -8   2    2.57    0.36
   0  -8   2    2.15    0.28
  -1   8  -2   -0.84    0.35
  -1   8  -2   -0.10    0.39
  -1   8  -2   -0.17    0.34
   1  -8   2    0.31    0.66
   1  -8   2    0.20    0.34
   1  -8   2   -1.03    0.41
  -2   8  -2    4.02    0.60
  -2   8  -2    3.96    0.64
  -2   8  -2    4.94    0.57
   2  -8   2    4.26    0.63
   2  -8   2    5.76    0.91
  -3   8  -2   11.59    1.23
  -3   8  -2   12.98    1.30
  -3   8  -2   10.91    1.12
   3  -8   2   11.43    1.56
   3  -8   2   10.68    1.21
  -4   8  -2   54.43    4.00
  -4   8  -2   53.57    3.94
   4  -8   2   54.73    4.05
   4  -8   2   48.98    4.14
  -5   8  -2   38.38    3.12
   5  -8   2   43.67    3.40
 -10  -7   2    1.44    0.63
   9   7  -2   10.43    1.43
   9   7  -2    6.89    0.99
  -9  -7   2    9.16    1.04
  -9  -7   2    5.45    0.82
  -9  -7   2    6.95    0.86
   8   7  -2    1.29    0.43
  -8  -7   2    0.84    0.47
  -8  -7   2    0.17    0.28
   7   7  -2   18.39    1.60
   7   7  -2   15.38    1.31
  -7  -7   2   13.40    1.27
  -7  -7   2   17.15    1.36
  -7  -7   2   16.02    1.34
   6   7  -2    3.86    0.63
   6   7  -2    4.12    0.59
  -6  -7   2    4.03    0.62
  -6  -7   2    3.52    0.50
   5   7  -2   39.27    3.06
   5   7  -2   45.08    3.07
   5   7  -2   43.41    3.21
   5   7  -2   39.33    3.08
  -5  -7   2   43.59    3.07
  -5  -7   2   38.65    3.06
  -5  -7   2   39.26    3.11
  -5  -7   2   44.89    3.27
  -5  -7   2   43.62    3.07
   4   7  -2   84.42    6.67
   4   7  -2   95.54    6.75
   4   7  -2   91.61    6.66
  -4  -7   2   90.03    6.67
  -4  -7   2   89.28    6.65
  -4  -7   2   97.43    6.72
  -4  -7   2   87.13    6.69
  -4  -7   2   92.09    6.70
  -4  -7   2   92.21    6.65
  -4  -7   2   97.53    6.66
  -4  -7   2   91.66    6.65
  -4  -7   2   99.84    6.71
   3   7  -2   71.78    5.11
   3   7  -2   62.93    5.02
   3   7  -2   72.49    4.99
  -3  -7   2   64.91    5.02
  -3  -7   2   68.16    5.08
  -3  -7   2   68.53    4.98
  -3  -7   2   68.97    4.99
  -3  -7   2   70.89    4.99
  -3  -7   2   67.79    4.98
  -3  -7   2   70.51    4.98
  -3  -7   2   70.02    4.98
  -3  -7   2   73.69    5.07
  -3  -7   2   67.15    4.98
   2   7  -2   30.82    2.54
   2   7  -2   31.05    2.33
   2   7  -2   34.28    2.34
   2   7  -2   29.47    2.39
  -2  -7   2   34.41    2.33
  -2  -7   2   32.85    2.31
  -2  -7   2   30.71    2.44
  -2  -7   2   29.14    2.32
  -2  -7   2   31.70    2.46
  -2  -7   2   29.44    2.37
  -2  -7   2   36.65    2.42
  -2  -7   2   30.15    2.33
  -2  -7   2   27.82    2.31
  -2  -7   2   31.61    2.32
  -2  -7   2   29.98    2.32
  -2  -7   2   35.54    2.34
  -2  -7   2   32.49    2.32
   1   7  -2   38.30    2.84
   1   7  -2   36.72    2.78
   1   7  -2   39.29    2.79
  -1  -7   2   36.07    2.77
  -1  -7   2   39.58    2.79
  -1  -7   2   39.77    2.77
  -1  -7   2   37.00    2.75
  -1  -7   2   42.85    2.87
  -1  -7   2   37.42    2.83
  -1  -7   2   35.13    2.89
  -1  -7   2   37.36    2.91
  -1  -7   2   34.49    2.76
  -1  -7   2   38.62    2.75
   0   7  -2   33.39    2.47
   0   7  -2   37.05    2.54
   0   7  -2   33.27    2.47
   0   7  -2   31.13    2.56
   0  -7   2   29.77    2.45
   0  -7   2   31.80    2.61
   0  -7   2   31.69    2.48
   0  -7   2   35.73    2.52
   0  -7   2   37.04    2.56
   0  -7   2   31.74    2.60
   0  -7   2   32.67    2.40
   0  -7   2   36.28    2.42
   0  -7   2   29.74    2.46
  -1   7  -2   51.23    3.39
  -1   7  -2   44.36    3.30
  -1   7  -2   41.13    3.39
  -1   7  -2   46.78    3.31
   1  -7   2   49.18    3.56
   1  -7   2   40.71    3.44
   1  -7   2   39.41    3.29
   1  -7   2   47.08    3.36
  -2   7  -2   29.62    2.12
  -2   7  -2   25.34    2.01
  -2   7  -2   25.39    2.05
   2  -7   2   23.76    2.22
   2  -7   2   26.78    2.10
  -3   7  -2    1.63    0.46
  -3   7  -2    0.86    0.38
  -3   7  -2    0.62    0.45
   3  -7   2    1.13    0.66
   3  -7   2    0.96    0.41
  -4   7  -2    4.14    0.60
  -4   7  -2    6.11    0.72
   4  -7   2    5.09    0.85
   4  -7   2    5.79    0.89
  -5   7  -2    4.03    0.70
  -5   7  -2    3.46    0.58
   5  -7   2    3.93    0.68
   5  -7   2    3.19    0.89
  -6   7  -2   14.03    1.42
   6  -7   2   14.71    1.59
  10   6  -2   10.68    1.90
 -10  -6   2   10.03    1.07
 -10  -6   2   11.57    1.48
   9   6  -2   24.88    1.79
   9   6  -2   20.23    2.03
  -9  -6   2   20.78    1.83
  -9  -6   2   20.48    1.73
  -9  -6   2   22.07    1.86
   8   6  -2   11.17    1.06
   8   6  -2   13.58    1.07
   8   6  -2   10.89    1.34
  -8  -6   2   11.19    1.09
  -8  -6   2   10.76    1.01
  -8  -6   2   10.04    1.13
   7   6  -2   12.17    1.26
   7   6  -2   11.03    0.99
  -7  -6   2   11.10    1.04
  -7  -6   2   12.87    1.03
  -7  -6   2    8.86    0.95
   6   6  -2    1.13    0.32
  -6  -6   2    1.03    0.24
  -6  -6   2    1.29    0.45
   5   6  -2    5.62    0.80
   5   6  -2    4.16    0.46
   5   6  -2    4.43    0.56
  -5  -6   2    4.55    0.58
  -5  -6   2    5.81    0.80
  -5  -6   2    5.12    0.71
  -5  -6   2    5.32    0.56
  -5  -6   2    4.37    0.59
  -5  -6   2    4.07    0.51
  -5  -6   2    4.19    0.52
  -5  -6   2    4.91    0.46
   4   6  -2   22.26    1.71
   4   6  -2   22.30    1.58
   4   6  -2   20.90    1.58
   4   6  -2   18.85    1.57
  -4  -6   2   18.86    1.57
  -4  -6   2   18.85    1.57
  -4  -6   2   21.76    1.59
  -4  -6   2   21.88    1.65
  -4  -6   2   22.58    1.57
  -4  -6   2   21.20    1.57
  -4  -6   2   21.52    1.57
  -4  -6   2   19.81    1.57
  -4  -6   2   20.73    1.61
  -4  -6   2   21.19    1.58
   3   6  -2   65.56    5.36
   3   6  -2   73.58    5.51
   3   6  -2   77.51    5.34
  -3  -6   2   70.97    5.33
  -3  -6   2   73.04    5.34
  -3  -6   2   81.95    5.34
  -3  -6   2   75.79    5.34
  -3  -6   2   72.78    5.37
  -3  -6   2   64.96    5.33
  -3  -6   2   74.19    5.33
  -3  -6   2   84.77    5.33
  -3  -6   2   68.61    5.36
  -3  -6   2   76.13    5.34
  -3  -6   2   77.37    5.39
   2   6  -2   69.52    5.28
   2   6  -2   75.86    5.36
  -2  -6   2   67.95    5.24
  -2  -6   2   71.94    5.30
  -2  -6   2   68.08    5.23
  -2  -6   2   77.48    5.24
  -2  -6   2   62.76    5.27
  -2  -6   2   73.96    5.24
  -2  -6   2   82.33    5.25
  -2  -6   2   70.79    5.24
  -2  -6   2   70.73    5.24
  -2  -6   2   79.17    5.44
  -2  -6   2   70.99    5.24
  -2  -6   2   78.29    5.24
  -2  -6   2   73.48    5.33
   1   6  -2  143.13   10.11
   1   6  -2  147.84   10.06
   1   6  -2  135.79   10.06
  -1  -6   2  132.09   10.12
  -1  -6   2  145.52   10.12
  -1  -6   2  137.66   10.06
  -1  -6   2  139.47   10.05
  -1  -6   2  147.10   10.10
  -1  -6   2  147.88   10.06
  -1  -6   2  135.56   10.10
  -1  -6   2  129.30   10.05
  -1  -6   2  145.28   10.06
  -1  -6   2  138.69   10.13
   0   6  -2  111.84    7.34
   0   6  -2   99.11    7.34
   0   6  -2  101.40    7.28
   0   6  -2   93.28    7.25
   0   6  -2  104.11    7.28
   0  -6   2   96.86    7.27
   0  -6   2   93.98    7.29
   0  -6   2   93.99    7.35
   0  -6   2   96.93    7.26
   0  -6   2   98.69    7.25
   0  -6   2  104.74    7.28
   0  -6   2   98.61    7.36
   0  -6   2  112.22    7.35
   0  -6   2  106.94    7.33
   0  -6   2  106.46    7.25
  -1   6  -2  171.12   12.36
  -1   6  -2  190.15   12.42
  -1   6  -2  166.94   12.36
  -1   6  -2  165.66   12.42
   1  -6   2  159.89   12.42
   1  -6   2  185.88   12.41
   1  -6   2  161.74   12.44
   1  -6   2  189.53   12.43
   1  -6   2  181.46   12.38
   1  -6   2  152.57   12.35
  -2   6  -2  130.05    9.38
  -2   6  -2  128.66    9.39
  -2   6  -2  143.13    9.47
   2  -6   2  112.96    9.38
   2  -6   2  137.51    9.46
   2  -6   2  138.78    9.46
   2  -6   2  123.21    9.45
  -3   6  -2  101.34    7.47
  -3   6  -2  100.72    7.45
  -3   6  -2  110.61    7.53
   3  -6   2  108.38    7.52
   3  -6   2   95.56    7.54
  -4   6  -2   11.94    1.08
  -4   6  -2   11.00    1.19
   4  -6   2   12.69    1.17
   4  -6   2   11.82    1.35
  -5   6  -2    0.04    0.40
  -5   6  -2   -0.20    0.52
   5  -6   2    0.27    0.43
   5  -6   2    0.50    0.67
  -6   6  -2   16.15    1.47
  -6   6  -2   14.83    1.62
   6  -6   2   17.56    1.84
   6  -6   2   16.98    1.58
  -7   6  -2    0.88    0.59
   7  -6   2    0.59    0.61
  10   5  -2   65.67    4.45
  10   5  -2   52.97    4.62
 -10  -5   2   64.11    4.51
 -10  -5   2   57.17    4.42
   9   5  -2   41.43    3.52
   9   5  -2   52.13    3.37
  -9  -5   2   45.05    3.34
  -9  -5   2   47.33    3.40
  -9  -5   2   39.24    3.38
   8   5  -2   54.38    4.22
   8   5  -2   62.34    4.10
  -8  -5   2   51.95    4.12
  -8  -5   2   55.13    4.10
   7   5  -2   93.75    7.18
   7   5  -2   99.99    7.10
   7   5  -2  106.19    7.12
  -7  -5   2  103.96    7.13
  -7  -5   2   90.71    7.10
  -7  -5   2   96.44    7.13
   6   5  -2   31.65    2.42
   6   5  -2   30.29    2.44
   6   5  -2   33.21    2.53
  -6  -5   2   31.93    2.44
  -6  -5   2   36.19    2.51
  -6  -5   2   35.05    2.49
  -6  -5   2   32.20    2.43
  -6  -5   2   29.74    2.42
  -6  -5   2   35.26    2.48
   5   5  -2   13.79    1.15
   5   5  -2   13.37    0.99
   5   5  -2   11.61    1.00
   5   5  -2   12.38    1.01
  -5  -5   2   11.02    0.99
  -5  -5   2   14.40    1.10
  -5  -5   2   13.48    1.09
  -5  -5   2   12.50    0.99
  -5  -5   2   12.66    1.02
  -5  -5   2   12.94    1.02
  -5  -5   2   12.28    1.00
  -5  -5   2   10.40    0.97
   4   5  -2    9.05    0.82
   4   5  -2   11.58    0.84
   4   5  -2   12.01    1.00
   4   5  -2   10.12    0.85
   4   5  -2   11.40    0.86
  -4  -5   2    9.49    0.84
  -4  -5   2   10.08    0.86
  -4  -5   2   10.81    0.83
  -4  -5   2   10.46    0.87
  -4  -5   2   11.28    0.92
  -4  -5   2   10.09    0.84
  -4  -5   2   10.73    0.85
  -4  -5   2   11.20    0.87
  -4  -5   2   11.44    0.94
  -4  -5   2    9.89    0.83
   3   5  -2   21.57    1.81
   3   5  -2   26.00    1.90
   3   5  -2   24.75    1.81
   3   5  -2   25.32    1.84
   3   5  -2   27.42    1.89
  -3  -5   2   26.07    1.83
  -3  -5   2   24.34    1.80
  -3  -5   2   23.36    1.81
  -3  -5   2   25.94    1.82
  -3  -5   2   24.56    1.89
  -3  -5   2   24.31    1.81
  -3  -5   2   24.65    1.80
  -3  -5   2   21.36    1.82
  -3  -5   2   21.58    1.80
  -3  -5   2   27.12    1.88
   2   5  -2   40.03    3.36
   2   5  -2   48.54    3.43
  -2  -5   2   50.99    3.34
  -2  -5   2   44.32    3.34
  -2  -5   2   48.50    3.39
  -2  -5   2   40.80    3.36
  -2  -5   2   44.28    3.37
  -2  -5   2   45.50    3.34
  -2  -5   2   46.50    3.34
  -2  -5   2   46.56    3.33
  -2  -5   2   48.19    3.34
  -2  -5   2   50.47    3.42
   1   5  -2   38.94    2.90
   1   5  -2   42.93    2.90
   1   5  -2   35.73    2.93
  -1  -5   2   35.87    2.89
  -1  -5   2   37.57    2.89
  -1  -5   2   40.65    2.90
  -1  -5   2   42.57    2.89
  -1  -5   2   46.24    2.96
  -1  -5   2   38.95    2.90
  -1  -5   2   41.12    2.98
  -1  -5   2   41.75    2.88
  -1  -5   2   38.47    2.90
  -1  -5   2   36.27    2.93
  -1  -5   2   43.20    2.90
  -1  -5   2   39.53    2.97
   0   5  -2  336.61   23.14
   0   5  -2  343.76   23.18
   0   5  -2  301.48   23.12
   0   5  -2  315.66   23.14
   0  -5   2  323.32   23.13
   0  -5   2  312.90   23.13
   0  -5   2  341.59   23.18
   0  -5   2  345.15   23.14
   0  -5   2  327.61   23.12
   0  -5   2  299.61   23.18
   0  -5   2  314.79   23.12
  -1   5  -2   96.38    7.43
  -1   5  -2  100.18    7.38
  -1   5  -2  111.83    7.44
  -1   5  -2   99.70    7.39
   1  -5   2  109.23    7.43
   1  -5   2   89.95    7.39
   1  -5   2  113.95    7.44
   1  -5   2  105.17    7.39
   1  -5   2   98.61    7.44
  -2   5  -2  181.16   13.33
  -2   5  -2  173.42   13.37
  -2   5  -2  181.71   13.33
  -2   5  -2  207.96   13.39
   2  -5   2  204.31   13.39
   2  -5   2  161.22   13.32
   2  -5   2  202.92   13.39
   2  -5   2  171.54   13.38
   2  -5   2  190.91   13.34
  -3   5  -2   89.84    5.88
  -3   5  -2   73.63    5.90
  -3   5  -2   80.28    5.81
  -3   5  -2   74.92    5.91
   3  -5   2   77.28    5.90
   3  -5   2   72.58    5.83
   3  -5   2   90.00    5.91
   3  -5   2   85.24    5.87
  -4   5  -2   63.95    4.77
   4  -5   2   61.53    4.84
   4  -5   2   69.89    4.81
  -5   5  -2   18.93    1.64
  -5   5  -2   19.34    1.54
   5  -5   2   19.53    1.78
   5  -5   2   18.89    1.63
  -6   5  -2   13.28    1.36
  -6   5  -2   12.34    1.22
   6  -5   2   14.93    1.61
   6  -5   2   13.22    1.33
  -7   5  -2   19.99    1.72
  -7   5  -2   21.72    1.87
   7  -5   2   18.94    2.02
   7  -5   2   20.49    1.86
  10   4  -2   12.37    1.14
  10   4  -2    9.10    1.54
 -10  -4   2   10.38    1.34
 -10  -4   2    9.27    1.01
   9   4  -2   22.77    1.77
   9   4  -2   20.14    1.99
  -9  -4   2   23.71    1.89
  -9  -4   2   20.87    1.72
   8   4  -2   50.26    4.06
   8   4  -2   60.61    4.04
   8   4  -2   54.73    4.16
  -8  -4   2   62.35    4.16
  -8  -4   2   51.29    4.06
  -8  -4   2   51.95    4.02
   7   4  -2   38.03    2.98
   7   4  -2   40.69    2.89
   7   4  -2   40.32    2.86
  -7  -4   2   34.78    2.88
  -7  -4   2   40.28    2.91
   6   4  -2   47.91    3.32
   6   4  -2   43.96    3.31
   6   4  -2   46.27    3.30
   6   4  -2   45.33    3.38
  -6  -4   2   50.17    3.37
  -6  -4   2   47.97    3.34
  -6  -4   2   40.33    3.29
  -6  -4   2   42.29    3.30
  -6  -4   2   42.80    3.32
   5   4  -2   16.55    1.21
   5   4  -2   14.62    1.19
   5   4  -2   15.14    1.20
   5   4  -2   14.64    1.20
   5   4  -2   16.86    1.31
  -5  -4   2   14.68    1.20
  -5  -4   2   15.74    1.19
  -5  -4   2   14.40    1.18
  -5  -4   2   16.67    1.28
  -5  -4   2   16.34    1.22
   4   4  -2  111.25    7.75
   4   4  -2  117.56    7.79
   4   4  -2  112.45    7.74
   4   4  -2  100.01    7.74
   4   4  -2  107.45    7.74
  -4  -4   2  100.71    7.75
  -4  -4   2  109.09    7.74
  -4  -4   2  110.17    7.76
  -4  -4   2  117.29    7.81
  -4  -4   2  104.91    7.76
  -4  -4   2  104.27    7.74
  -4  -4   2  100.53    7.74
   3   4  -2   23.52    1.84
   3   4  -2   23.17    1.84
   3   4  -2   27.46    1.84
   3   4  -2   22.48    1.85
   3   4  -2   27.28    1.91
   3   4  -2   27.51    1.86
  -3  -4   2   26.87    1.86
  -3  -4   2   27.57    1.87
  -3  -4   2   22.75    1.85
  -3  -4   2   23.95    1.85
  -3  -4   2   25.49    1.85
  -3  -4   2   23.92    1.84
  -3  -4   2   23.56    1.85
  -3  -4   2   27.40    1.89
  -3  -4   2   25.92    1.85
  -3  -4   2   24.92    1.85
   2   4  -2  101.99    7.24
   2   4  -2  101.97    7.24
   2   4  -2  104.12    7.25
   2   4  -2  106.19    7.29
   2   4  -2   85.00    7.25
  -2  -4   2   96.35    7.24
  -2  -4   2  108.72    7.28
  -2  -4   2   98.14    7.24
  -2  -4   2  100.87    7.24
  -2  -4   2   99.95    7.24
  -2  -4   2  107.00    7.24
  -2  -4   2   98.88    7.24
  -2  -4   2   91.72    7.26
  -2  -4   2  101.92    7.25
  -2  -4   2  113.93    7.24
   1   4  -2   25.07    1.76
   1   4  -2   26.92    1.75
   1   4  -2   24.13    1.87
   1   4  -2   22.96    1.75
   1   4  -2   22.85    1.76
  -1  -4   2   25.19    1.75
  -1  -4   2   25.51    1.76
  -1  -4   2   24.14    1.77
  -1  -4   2   21.25    1.75
  -1  -4   2   25.09    1.83
  -1  -4   2   23.89    1.76
  -1  -4   2   25.87    1.75
  -1  -4   2   20.68    1.78
  -1  -4   2   24.43    1.75
  -1  -4   2   21.02    1.75
  -1  -4   2   25.77    1.76
  -1  -4   2   24.76    1.76
  -1  -4   2   23.56    1.85
   0   4  -2    0.10    0.15
   0   4  -2    0.43    0.14
   0   4  -2    0.09    0.15
   0   4  -2    0.31    0.21
   0   4  -2    0.21    0.16
   0  -4   2    0.26    0.14
   0  -4   2    0.32    0.14
   0  -4   2    0.14    0.15
   0  -4   2    0.33    0.15
   0  -4   2    0.27    0.29
   0  -4   2    0.20    0.28
   0  -4   2    0.23    0.09
   0  -4   2    0.37    0.14
   0  -4   2    0.36    0.18
   0  -4   2    0.13    0.08
  -1   4  -2   12.36    1.01
  -1   4  -2   12.41    1.00
  -1   4  -2   12.36    1.06
  -1   4  -2   14.43    1.06
  -1   4  -2   12.84    0.97
   1  -4   2   11.45    1.00
   1  -4   2   14.19    1.05
   1  -4   2   11.46    1.10
   1  -4   2   14.82    1.06
   1  -4   2   13.29    1.00
   1  -4   2   12.51    0.98
  -2   4  -2   34.17    2.72
  -2   4  -2   40.94    2.74
  -2   4  -2   35.47    2.68
  -2   4  -2   35.47    2.70
   2  -4   2   39.05    2.69
   2  -4   2   40.33    2.73
   2  -4   2   35.61    2.66
   2  -4   2   34.64    2.75
   2  -4   2   39.89    2.74
   2  -4   2   32.26    2.68
  -3   4  -2   44.09    3.18
  -3   4  -2   38.58    3.21
  -3   4  -2   42.13    3.20
  -3   4  -2   46.62    3.23
   3  -4   2   41.82    3.25
   3  -4   2   38.02    3.18
   3  -4   2   47.08    3.23
   3  -4   2   46.26    3.19
   3  -4   2   47.62    3.23
   3  -4   2   42.80    3.14
  -4   4  -2   34.69    2.48
  -4   4  -2   33.45    2.45
  -4   4  -2   32.13    2.51
   4  -4   2   31.14    2.57
   4  -4   2   35.71    2.54
   4  -4   2   28.03    2.52
   4  -4   2   36.32    2.54
   4  -4   2   35.24    2.50
  -5   4  -2   47.14    3.47
  -5   4  -2   46.92    3.39
   5  -4   2   50.99    3.51
   5  -4   2   41.21    3.59
   5  -4   2   44.71    3.38
   5  -4   2   47.86    3.50
  -6   4  -2  141.28    9.83
  -6   4  -2  136.67    9.84
  -6   4  -2  138.53    9.89
   6  -4   2  129.68    9.95
   6  -4   2  143.47    9.93
   6  -4   2  131.34    9.82
  -7   4  -2   99.53    6.92
  -7   4  -2   99.64    7.01
  -7   4  -2   95.62    6.94
   7  -4   2   93.01    7.03
   7  -4   2   90.54    7.08
  -8   4  -2   52.93    3.94
   8  -4   2   52.84    4.08
  10   3  -2    0.65    0.51
  10   3  -2    0.69    0.79
 -10  -3   2    0.74    0.61
 -10  -3   2    0.32    0.68
 -10  -3   2    0.55    0.34
   9   3  -2    1.93    0.47
   9   3  -2    1.25    0.68
  -9  -3   2    1.66    0.59
  -9  -3   2    0.86    0.48
  -9  -3   2    0.70    0.31
   8   3  -2    3.01    0.63
   8   3  -2    3.09    0.44
  -8  -3   2    2.64    0.56
  -8  -3   2    2.02    0.35
  -8  -3   2    2.75    0.48
   7   3  -2   69.40    4.93
   7   3  -2   64.82    5.25
   7   3  -2   71.28    4.96
  -7  -3   2   63.51    4.93
  -7  -3   2   72.43    4.97
  -7  -3   2   61.93    4.95
  -7  -3   2   73.17    5.06
   6   3  -2  147.00    9.84
   6   3  -2  132.82    9.84
   6   3  -2  144.51    9.89
   6   3  -2  138.08    9.82
   6   3  -2  124.67    9.82
  -6  -3   2  129.87    9.83
  -6  -3   2  148.12    9.85
  -6  -3   2  151.87    9.88
  -6  -3   2  133.90    9.84
  -6  -3   2  119.00    9.86
  -6  -3   2  136.67    9.82
   5   3  -2   90.23    6.01
   5   3  -2   72.09    5.98
   5   3  -2   81.22    5.99
   5   3  -2   77.11    6.00
   5   3  -2   88.86    6.05
  -5  -3   2   84.94    5.98
  -5  -3   2   93.50    6.04
  -5  -3   2   91.34    6.02
  -5  -3   2   82.52    6.00
  -5  -3   2   76.76    5.99
  -5  -3   2   77.88    5.99
   4   3  -2   90.17    7.33
   4   3  -2  100.74    7.34
   4   3  -2  108.81    7.34
   4   3  -2  111.01    7.37
  -4  -3   2  112.97    7.37
  -4  -3   2  101.55    7.35
  -4  -3   2   93.64    7.33
  -4  -3   2   92.17    7.34
  -4  -3   2  109.84    7.36
   3   3  -2  246.15   15.86
   3   3  -2  240.02   15.84
   3   3  -2  194.60   15.83
   3   3  -2  220.26   15.83
   3   3  -2  222.32   15.84
  -3  -3   2  237.94   15.85
  -3  -3   2  196.36   15.92
  -3  -3   2  228.84   15.84
  -3  -3   2  206.91   15.84
  -3  -3   2  200.36   15.84
  -3  -3   2  237.37   15.83
  -3  -3   2  227.78   15.84
   2   3  -2  150.54   10.33
   2   3  -2  148.57   10.35
   2   3  -2  139.41   10.33
   2   3  -2  158.26   10.36
   2   3  -2  127.23   10.33
   2   3  -2  128.59   10.33
  -2  -3   2  150.85   10.34
  -2  -3   2  126.00   10.34
  -2  -3   2  157.19   10.33
  -2  -3   2  146.84   10.34
  -2  -3   2  166.70   10.33
  -2  -3   2  156.62   10.35
  -2  -3   2  142.84   10.34
  -2  -3   2  128.23   10.33
  -2  -3   2  139.61   10.35
   1   3  -2  153.24   10.33
   1   3  -2  135.36   10.33
   1   3  -2  147.32   10.37
   1   3  -2  156.21   10.33
   1   3  -2  138.16   10.33
   1   3  -2  136.25   10.33
  -1  -3   2  156.95   10.37
  -1  -3   2  145.52   10.34
  -1  -3   2  126.52   10.35
  -1  -3   2  143.82   10.33
  -1  -3   2  158.48   10.33
  -1  -3   2  134.88   10.33
  -1  -3   2  126.50   10.35
  -1  -3   2  134.99   10.33
  -1  -3   2  161.66   10.33
  -1  -3   2  148.69   10.33
  -1  -3   2  149.20   10.33
  -1  -3   2  154.84   10.33
  -1  -3   2  135.61   10.32
  -1  -3   2  146.37   10.36
   0   3  -2   78.93    6.10
   0   3  -2   82.38    6.07
   0   3  -2   85.22    6.07
   0   3  -2   82.31    6.07
   0   3  -2   92.76    6.07
   0   3  -2   85.82    6.10
   0  -3   2   87.63    6.07
   0  -3   2   88.22    6.06
   0  -3   2   82.33    6.07
   0  -3   2   79.29    6.11
   0  -3   2   85.00    6.07
   0  -3   2   77.38    6.10
   0  -3   2   89.95    6.10
   0  -3   2   87.78    6.10
   0  -3   2   85.46    6.07
  -1   3  -2    0.50    0.18
  -1   3  -2    0.76    0.18
  -1   3  -2    0.55    0.16
  -1   3  -2    0.84    0.14
   1  -3   2    0.55    0.14
   1  -3   2    0.46    0.15
   1  -3   2    0.71    0.18
   1  -3   2    0.30    0.15
   1  -3   2    0.53    0.25
   1  -3   2    0.50    0.16
  -2   3  -2   26.18    2.00
  -2   3  -2   25.90    2.03
  -2   3  -2   26.58    1.98
  -2   3  -2   30.00    2.04
  -2   3  -2   25.59    2.01
   2  -3   2   27.60    1.98
   2  -3   2   29.60    2.04
   2  -3   2   30.89    2.04
   2  -3   2   24.02    2.00
   2  -3   2   25.85    2.05
  -3   3  -2   30.13    2.34
  -3   3  -2   27.96    2.36
  -3   3  -2   31.80    2.30
  -3   3  -2   31.39    2.32
   3  -3   2   30.58    2.38
   3  -3   2   33.50    2.36
   3  -3   2   34.47    2.33
   3  -3   2   31.08    2.29
   3  -3   2   36.89    2.37
   3  -3   2   27.65    2.32
  -4   3  -2   46.09    3.66
  -4   3  -2   49.00    3.64
  -4   3  -2   50.90    3.61
  -4   3  -2   50.42    3.59
   4  -3   2   47.66    3.59
   4  -3   2   54.07    3.67
   4  -3   2   52.26    3.67
   4  -3   2   44.50    3.62
   4  -3   2   54.38    3.63
   4  -3   2   47.19    3.67
  -5   3  -2   87.92    7.10
  -5   3  -2   99.52    7.03
  -5   3  -2   99.61    7.02
  -5   3  -2   96.57    7.08
   5  -3   2  105.42    7.10
   5  -3   2   92.62    7.07
   5  -3   2   98.97    7.08
   5  -3   2  108.07    7.06
   5  -3   2   93.83    7.01
   5  -3   2   92.96    7.31
  -6   3  -2  115.45    8.51
  -6   3  -2  121.82    8.48
  -6   3  -2  121.61    8.47
   6  -3   2  113.65    8.45
   6  -3   2  110.93    8.56
   6  -3   2  122.43    8.54
  -7   3  -2   73.88    5.26
  -7   3  -2   74.44    5.26
  -7   3  -2   74.25    5.34
   7  -3   2   68.90    5.40
   7  -3   2   69.76    5.25
   7  -3   2   72.72    5.36
  -8   3  -2   71.68    4.98
  -8   3  -2   58.31    4.91
  -8   3  -2   70.09    4.87
   8  -3   2   69.23    4.99
   8  -3   2   63.14    5.06
  -9   3  -2   35.54    2.64
   9  -3   2   31.79    2.79
  10   2  -2    8.44    1.29
  10   2  -2   11.19    1.14
 -10  -2   2    8.81    1.20
 -10  -2   2   13.02    1.39
 -10  -2   2    9.40    0.96
   9   2  -2    0.31    0.62
  -9  -2   2    0.73    0.67
  -9  -2   2    0.00    0.27
  -9  -2   2    0.39    0.46
   8   2  -2    0.08    0.36
   8   2  -2    0.29    0.52
  -8  -2   2    0.26    0.52
  -8  -2   2   -0.15    0.35
  -8  -2   2   -0.10    0.27
   7   2  -2   52.23    3.74
   7   2  -2   46.78    3.62
  -7  -2   2   46.78    3.50
  -7  -2   2   44.26    3.50
  -7  -2   2   52.68    3.58
  -7  -2   2   47.79    3.54
  -7  -2   2   44.84    3.50
  -7  -2   2   50.24    3.64
   6   2  -2   55.54    3.84
   6   2  -2   51.88    3.75
   6   2  -2   44.93    3.74
   6   2  -2   55.26    3.77
   6   2  -2   51.96    3.78
  -6  -2   2   51.46    3.74
  -6  -2   2   50.02    3.77
  -6  -2   2   53.84    3.79
  -6  -2   2   57.73    3.82
  -6  -2   2   47.94    3.74
  -6  -2   2   48.32    3.75
   5   2  -2   78.95    5.36
   5   2  -2   75.95    5.31
   5   2  -2   81.53    5.44
   5   2  -2   67.49    5.30
   5   2  -2   71.37    5.31
  -5  -2   2   77.97    5.34
  -5  -2   2   70.29    5.30
  -5  -2   2   65.13    5.30
  -5  -2   2   78.95    5.40
  -5  -2   2   72.52    5.32
  -5  -2   2   71.09    5.29
   4   2  -2   68.10    4.47
   4   2  -2   51.68    4.42
   4   2  -2   66.60    4.44
   4   2  -2   60.88    4.44
   4   2  -2   57.65    4.42
  -4  -2   2   61.29    4.44
  -4  -2   2   68.68    4.46
  -4  -2   2   60.16    4.42
  -4  -2   2   54.29    4.42
  -4  -2   2   65.82    4.45
   3   2  -2  326.56   21.38
   3   2  -2  325.03   21.37
   3   2  -2  294.24   21.36
   3   2  -2  281.96   21.35
   3   2  -2  268.30   21.36
  -3  -2   2  334.30   21.38
  -3  -2   2  264.87   21.35
  -3  -2   2  319.28   21.37
  -3  -2   2  301.02   21.35
  -3  -2   2  306.25   21.36
  -3  -2   2  268.21   21.36
   2   2  -2   23.74    1.75
   2   2  -2   25.24    1.73
   2   2  -2   22.18    1.72
   2   2  -2   22.41    1.72
   2   2  -2   23.80    1.73
  -2  -2   2   23.69    1.72
  -2  -2   2   25.23    1.73
  -2  -2   2   22.63    1.72
  -2  -2   2   25.26    1.74
  -2  -2   2   25.74    1.74
  -2  -2   2   20.70    1.72
  -2  -2   2   24.42    1.74
   1   2  -2  268.10   20.76
   1   2  -2  302.75   20.75
   1   2  -2  292.64   20.75
   1   2  -2  325.97   20.75
   1   2  -2  263.27   20.74
   1   2  -2  300.77   20.77
   1   2  -2  279.55   20.75
  -1  -2   2  277.84   20.75
  -1  -2   2  269.92   20.74
  -1  -2   2  302.14   20.75
  -1  -2   2  334.03   20.75
  -1  -2   2  301.54   20.75
  -1  -2   2  249.39   20.75
  -1  -2   2  249.66   20.76
  -1  -2   2  317.06   20.74
  -1  -2   2  295.06   20.76
  -1  -2   2  312.02   20.76
   0   2  -2   52.54    3.64
   0   2  -2   53.01    3.61
   0   2  -2   51.05    3.63
   0   2  -2   50.01    3.61
   0   2  -2   49.79    3.62
   0   2  -2   53.53    3.62
   0   2  -2   47.63    3.64
   0  -2   2   53.75    3.61
   0  -2   2   49.49    3.61
   0  -2   2   48.13    3.63
   0  -2   2   47.11    3.63
   0  -2   2   46.06    3.63
   0  -2   2   50.59    3.62
   0  -2   2   52.53    3.62
   0  -2   2   46.99    3.65
   0  -2   2   53.51    3.62
  -1   2  -2   22.88    1.68
  -1   2  -2   22.03    1.69
  -1   2  -2   22.59    1.68
  -1   2  -2   21.85    1.70
   1  -2   2   21.92    1.68
   1  -2   2   25.92    1.71
   1  -2   2   22.09    1.71
   1  -2   2   22.47    1.68
   1  -2   2   26.16    1.71
  -2   2  -2    2.09    0.29
  -2   2  -2    2.49    0.28
  -2   2  -2    2.25    0.34
  -2   2  -2    2.60    0.30
   2  -2   2    2.22    0.31
   2  -2   2    1.81    0.31
   2  -2   2    2.48    0.28
   2  -2   2    1.83    0.25
   2  -2   2    2.12    0.29
   2  -2   2    2.51    0.32
  -3   2  -2   13.94    1.14
  -3   2  -2   13.85    1.08
  -3   2  -2   14.11    1.07
  -3   2  -2   13.43    1.12
  -3   2  -2   15.80    1.12
   3  -2   2   13.70    1.10
   3  -2   2   15.27    1.12
   3  -2   2   13.63    1.06
   3  -2   2   13.04    1.15
   3  -2   2   14.78    1.12
  -4   2  -2   20.58    1.63
  -4   2  -2   20.62    1.57
  -4   2  -2   20.35    1.56
  -4   2  -2   20.40    1.61
   4  -2   2   20.87    1.55
   4  -2   2   24.21    1.58
   4  -2   2   21.18    1.61
   4  -2   2   19.36    1.59
   4  -2   2   20.19    1.64
  -5   2  -2    0.42    0.34
  -5   2  -2    0.32    0.25
  -5   2  -2    0.33    0.24
  -5   2  -2    0.64    0.35
   5  -2   2    0.12    0.25
   5  -2   2    0.46    0.22
   5  -2   2    0.13    0.26
   5  -2   2    0.07    0.36
   5  -2   2    0.31    0.28
   5  -2   2    0.66    0.28
  -6   2  -2   12.04    1.05
  -6   2  -2   11.95    1.14
  -6   2  -2   11.91    1.02
   6  -2   2   12.85    1.12
   6  -2   2   11.49    1.22
   6  -2   2   10.53    1.06
   6  -2   2   13.03    1.06
   6  -2   2   12.29    1.00
  -7   2  -2   21.27    1.59
  -7   2  -2   20.00    1.60
  -7   2  -2   21.01    1.73
   7  -2   2   19.96    1.81
   7  -2   2   18.91    1.67
   7  -2   2   19.24    1.59
   7  -2   2   20.30    1.69
  -8   2  -2   31.55    2.51
  -8   2  -2   31.02    2.37
  -8   2  -2   31.00    2.35
   8  -2   2   31.08    2.47
   8  -2   2   29.27    2.59
  -9   2  -2   14.97    1.43
   9  -2   2   15.34    1.58
 -10  -1   2   29.56    2.49
 -10  -1   2   30.47    2.35
 -10  -1   2   33.12    2.63
   9   1  -2   16.46    1.71
  -9  -1   2   19.58    1.63
  -9  -1   2   16.58    1.34
  -9  -1   2   14.90    1.48
   8   1  -2   31.13    2.48
  -8  -1   2   29.79    2.30
  -8  -1   2   28.05    2.35
  -8  -1   2   34.96    2.45
   7   1  -2   14.83    1.22
   7   1  -2   14.15    1.35
   7   1  -2   15.74    1.28
   7   1  -2   16.40    1.27
   7   1  -2   16.53    1.44
  -7  -1   2   17.27    1.45
  -7  -1   2   16.80    1.24
  -7  -1   2   15.19    1.23
  -7  -1   2   15.18    1.23
   6   1  -2    3.27    0.50
   6   1  -2    2.29    0.32
   6   1  -2    2.28    0.32
   6   1  -2    1.75    0.25
   6   1  -2    1.89    0.37
  -6  -1   2    1.54    0.24
  -6  -1   2    1.70    0.26
  -6  -1   2    2.09    0.43
  -6  -1   2    2.01    0.33
  -6  -1   2    2.29    0.28
  -6  -1   2    2.22    0.44
   5   1  -2   10.12    0.80
   5   1  -2   10.70    0.94
   5   1  -2   10.00    0.87
   5   1  -2    8.06    0.76
   5   1  -2   10.66    0.80
  -5  -1   2    9.87    0.77
  -5  -1   2    9.99    0.91
  -5  -1   2    8.89    0.76
  -5  -1   2    8.75    0.78
  -5  -1   2   10.23    0.82
  -5  -1   2   10.85    0.91
   4   1  -2    1.44    0.30
   4   1  -2    1.04    0.19
   4   1  -2    1.02    0.26
   4   1  -2    1.09    0.20
   4   1  -2    0.88    0.15
  -4  -1   2    0.52    0.28
  -4  -1   2    1.18    0.26
  -4  -1   2    0.63    0.13
  -4  -1   2    0.70    0.16
  -4  -1   2    1.16    0.18
  -4  -1   2    0.88    0.20
   3   1  -2   33.75    2.36
   3   1  -2   35.24    2.38
   3   1  -2   30.62    2.34
  -3  -1   2   29.36    2.34
  -3  -1   2   34.98    2.37
  -3  -1   2   31.89    2.35
  -3  -1   2   30.56    2.35
  -3  -1   2   32.85    2.37
   2   1  -2  112.93    8.55
   2   1  -2  114.48    8.55
   2   1  -2  131.01    8.56
   2   1  -2  105.87    8.55
   2   1  -2  130.14    8.56
  -2  -1   2  125.80    8.56
  -2  -1   2  120.48    8.55
  -2  -1   2  112.54    8.56
  -2  -1   2  133.78    8.56
  -2  -1   2  108.51    8.55
  -2  -1   2  120.14    8.55
   1   1  -2  209.36   14.05
   1   1  -2  227.60   14.05
   1   1  -2  172.94   14.05
   1   1  -2  201.50   14.05
   1   1  -2  180.02   14.05
   1   1  -2  197.17   14.05
   1   1  -2  207.76   14.05
  -1  -1   2  204.66   14.05
  -1  -1   2  186.68   14.05
  -1  -1   2  203.62   14.06
  -1  -1   2  172.69   14.05
  -1  -1   2  195.29   14.06
  -1  -1   2  192.40   14.05
  -1  -1   2  203.70   14.05
   0   1  -2  154.70   11.50
   0   1  -2  141.27   11.52
   0   1  -2  162.62   11.49
   0   1  -2  151.28   11.49
   0   1  -2  169.65   11.49
   0  -1   2  159.60   11.49
   0  -1   2  174.41   11.49
   0  -1   2  164.51   11.49
   0  -1   2  168.59   11.50
   0  -1   2  178.79   11.50
   0  -1   2  159.45   11.50
   0  -1   2  155.99   11.49
   0  -1   2  150.92   11.49
  -1   1  -2   50.01    3.24
  -1   1  -2   41.50    3.22
  -1   1  -2   47.53    3.24
  -1   1  -2   41.72    3.22
  -1   1  -2   45.63    3.23
   1  -1   2   43.61    3.22
   1  -1   2   41.60    3.22
   1  -1   2   44.04    3.22
   1  -1   2   44.57    3.22
   1  -1   2   46.60    3.24
   1  -1   2   46.70    3.24
  -2   1  -2  236.21   15.34
  -2   1  -2  201.64   15.31
  -2   1  -2  203.16   15.33
  -2   1  -2  204.76   15.31
  -2   1  -2  201.48   15.32
   2  -1   2  203.03   15.31
   2  -1   2  226.88   15.34
   2  -1   2  195.18   15.33
   2  -1   2  203.44   15.32
   2  -1   2  244.05   15.32
   2  -1   2  238.65   15.34
  -3   1  -2  242.34   18.09
  -3   1  -2  239.26   18.08
  -3   1  -2  249.05   18.08
  -3   1  -2  276.34   18.15
  -3   1  -2  246.48   18.11
   3  -1   2  231.24   18.10
   3  -1   2  240.86   18.08
   3  -1   2  246.01   18.09
   3  -1   2  291.80   18.09
   3  -1   2  248.01   18.11
   3  -1   2  273.13   18.13
  -4   1  -2   56.39    4.21
  -4   1  -2   58.76    4.19
  -4   1  -2   55.79    4.19
  -4   1  -2   63.15    4.23
   4  -1   2   56.37    4.19
   4  -1   2   66.31    4.21
   4  -1   2   52.84    4.23
   4  -1   2   53.88    4.24
   4  -1   2   60.23    4.22
  -5   1  -2   28.97    2.02
  -5   1  -2   27.44    2.06
  -5   1  -2   27.22    2.03
  -5   1  -2   26.92    2.10
  -5   1  -2   27.85    2.12
   5  -1   2   28.87    2.08
   5  -1   2   23.25    2.08
   5  -1   2   29.38    2.13
   5  -1   2   26.40    2.05
   5  -1   2   27.42    2.05
  -6   1  -2    3.89    0.54
  -6   1  -2    4.60    0.55
  -6   1  -2    2.76    0.54
  -6   1  -2    4.60    0.56
   6  -1   2    4.23    0.57
   6  -1   2    4.70    0.77
   6  -1   2    3.93    0.56
   6  -1   2    4.37    0.52
   6  -1   2    4.40    0.61
   6  -1   2    3.76    0.53
  -7   1  -2    0.76    0.36
  -7   1  -2    0.08    0.46
   7  -1   2    0.77    0.54
   7  -1   2    0.33    0.34
   7  -1   2    0.93    0.35
   7  -1   2    0.55    0.33
  -8   1  -2    0.72    0.62
  -8   1  -2    2.42    0.48
   8  -1   2    2.21    0.70
   8  -1   2    2.10    0.48
   8  -1   2    1.15    0.83
  -9   1  -2    0.38    0.52
  -9   1  -2   -0.21    0.70
   9  -1   2    1.47    0.79
   9  -1   2    1.46    0.59
 -10   0   2   42.98    3.32
   9   0  -2   54.97    4.18
  -9   0   2   52.50    3.97
  -9   0   2   59.26    4.13
  -9   0   2   50.88    4.04
   8   0  -2   29.66    2.41
  -8   0   2   31.45    2.37
  -8   0   2   28.81    2.19
  -8   0   2   29.24    2.19
  -8   0   2   28.09    2.27
   7   0  -2   72.07    5.13
   7   0  -2   63.73    5.00
  -7   0   2   67.17    5.05
  -7   0   2   70.65    5.02
  -7   0   2   71.23    5.01
  -7   0   2   71.90    5.09
   6   0  -2   65.79    4.60
   6   0  -2   55.21    4.50
   6   0  -2   63.40    4.52
   6   0  -2   62.24    4.53
   6   0  -2   61.83    4.56
  -6   0   2   67.99    4.60
  -6   0   2   61.17    4.51
  -6   0   2   66.19    4.58
  -6   0   2   65.30    4.54
  -6   0   2   61.01    4.51
  -6   0   2   58.16    4.50
   5   0  -2   93.39    6.79
   5   0  -2   90.66    6.75
   5   0  -2  100.68    6.82
  -5   0   2   96.86    6.79
  -5   0   2   94.83    6.77
  -5   0   2   93.35    6.75
  -5   0   2   99.74    6.81
  -5   0   2   83.54    6.75
   4   0  -2    3.45    0.39
   4   0  -2    5.01    0.51
   4   0  -2    5.00    0.56
   4   0  -2    4.12    0.43
   4   0  -2    4.60    0.42
  -4   0   2    5.00    0.53
  -4   0   2    3.88    0.38
  -4   0   2    4.50    0.41
  -4   0   2    4.84    0.56
  -4   0   2    4.53    0.44
   3   0  -2    3.62    0.34
   3   0  -2    3.81    0.36
   3   0  -2    4.28    0.45
   3   0  -2    3.99    0.37
  -3   0   2    4.33    0.47
  -3   0   2    4.36    0.44
  -3   0   2    4.15    0.37
   2   0  -2    0.85    0.12
   2   0  -2    1.01    0.17
   2   0  -2    0.55    0.10
   2   0  -2    0.65    0.16
   2   0  -2    0.65    0.11
  -2   0   2    0.81    0.12
  -2   0   2    0.85    0.16
  -2   0   2    0.71    0.12
  -2   0   2    0.57    0.10
  -2   0   2    0.71    0.12
  -2   0   2    0.85    0.18
   1   0  -2   21.40    1.62
   1   0  -2   23.94    1.62
   1   0  -2   23.25    1.63
   1   0  -2   21.18    1.62
  -1   0   2   22.83    1.64
  -1   0   2   21.87    1.62
   0   0  -2  126.36    8.42
   0   0  -2  125.50    8.43
   0   0  -2  120.07    8.43
   0   0  -2  113.30    8.44
   0   0  -2  107.12    8.42
   0   0   2  113.33    8.44
   0   0   2  133.88    8.43
   0   0   2  106.24    8.42
   0   0   2  119.17    8.43
   0   0   2  114.65    8.42
  -1   0  -2   87.94    6.92
  -1   0  -2   97.26    6.92
  -1   0  -2   92.23    6.93
  -1   0  -2  102.07    6.91
  -1   0  -2   96.35    6.93
   1   0   2   86.13    6.92
   1   0   2   97.88    6.92
   1   0   2   98.97    6.92
   1   0   2  101.93    6.92
   1   0   2   96.34    6.92
   1   0   2  107.68    6.91
  -2   0  -2  185.90   12.76
  -2   0  -2  159.13   12.75
  -2   0  -2  176.72   12.75
  -2   0  -2  184.95   12.73
  -2   0  -2  182.83   12.75
   2   0   2  186.06   12.74
   2   0   2  179.89   12.76
   2   0   2  153.69   12.75
   2   0   2  182.87   12.75
   2   0   2  180.38   12.75
   2   0   2  189.98   12.73
  -3   0  -2  270.73   18.28
  -3   0  -2  242.66   18.27
  -3   0  -2  257.09   18.26
  -3   0  -2  265.60   18.30
   3   0   2  277.04   18.28
   3   0   2  233.77   18.29
   3   0   2  225.73   18.29
   3   0   2  274.02   18.28
  -4   0  -2  375.65   27.20
  -4   0  -2  391.13   27.23
  -4   0  -2  331.72   27.29
  -4   0  -2  399.86   27.21
   4   0   2  407.00   27.20
   4   0   2  408.67   27.21
   4   0   2  356.30   27.22
   4   0   2  376.39   27.23
  -5   0  -2  101.12    7.34
  -5   0  -2  107.47    7.32
  -5   0  -2  107.72    7.33
  -5   0  -2  109.32    7.29
  -5   0  -2  104.38    7.37
   5   0   2  105.60    7.37
   5   0   2   94.85    7.34
   5   0   2   86.02    7.32
   5   0   2  100.18    7.33
  -6   0  -2   39.54    2.82
  -6   0  -2   38.78    2.88
  -6   0  -2   39.54    2.90
   6   0   2   40.17    2.87
   6   0   2   39.55    2.91
   6   0   2   38.68    2.95
   6   0   2   37.18    2.89
  -7   0  -2    5.02    0.46
  -7   0  -2    5.56    0.76
  -7   0  -2    5.40    0.45
  -7   0  -2    4.69    0.66
   7   0   2    4.73    0.67
   7   0   2    5.44    0.71
   7   0   2    4.24    0.62
   7   0   2    4.05    0.61
  -8   0  -2    8.09    1.05
  -8   0  -2   10.10    0.95
   8   0   2    8.15    0.95
   8   0   2    9.90    1.24
   8   0   2    9.46    1.02
  -9   0  -2    1.92    0.54
  -9   0  -2    1.28    0.66
   9   0   2    1.50    0.74
   9   0   2    1.86    0.53
 -10   0  -2    1.73    0.67
   9  -1  -2   24.21    2.21
  -9   1   2   24.05    1.96
  -9   1   2   22.30    1.82
  -9   1   2   25.54    2.18
   8  -1  -2   34.75    2.62
   8  -1  -2   34.90    2.77
  -8   1   2   34.45    2.60
  -8   1   2   31.38    2.52
  -8   1   2   36.13    2.72
  -8   1   2   33.91    2.52
   7  -1  -2   41.84    3.24
   7  -1  -2   46.43    3.36
   7  -1  -2   45.17    3.23
   7  -1  -2   41.76    3.23
   7  -1  -2   39.82    3.19
  -7   1   2   47.60    3.36
  -7   1   2   44.11    3.20
  -7   1   2   45.33    3.25
  -7   1   2   44.39    3.20
   6  -1  -2   58.42    4.22
   6  -1  -2   57.26    4.22
   6  -1  -2   62.84    4.31
   6  -1  -2   56.76    4.28
   6  -1  -2   52.92    4.19
  -6   1   2   58.49    4.20
  -6   1   2   60.85    4.23
  -6   1   2   57.42    4.20
  -6   1   2   59.37    4.39
   5  -1  -2   33.74    2.65
   5  -1  -2   37.92    2.71
   5  -1  -2   35.48    2.68
   5  -1  -2   32.23    2.61
   5  -1  -2   38.45    2.65
   5  -1  -2   34.88    2.65
  -5   1   2   37.32    2.64
  -5   1   2   35.31    2.70
  -5   1   2   39.82    2.70
  -5   1   2   38.57    2.61
  -5   1   2   32.84    2.64
   4  -1  -2   76.45    5.13
   4  -1  -2   68.41    5.11
   4  -1  -2   62.22    5.10
   4  -1  -2   75.45    5.17
   4  -1  -2   61.35    5.12
   4  -1  -2   71.16    5.11
  -4   1   2   72.15    5.12
  -4   1   2   62.52    5.12
  -4   1   2   74.46    5.11
  -4   1   2   71.21    5.11
  -4   1   2   75.96    5.16
  -4   1   2   73.66    5.15
  -4   1   2   81.02    5.14
   3  -1  -2   24.37    1.92
   3  -1  -2   27.54    1.96
   3  -1  -2   28.62    1.94
   3  -1  -2   24.75    1.92
   3  -1  -2   26.00    1.92
   3  -1  -2   27.76    1.97
  -3   1   2   27.48    1.96
  -3   1   2   26.77    1.93
  -3   1   2   26.88    1.92
  -3   1   2   22.39    1.93
  -3   1   2   29.08    1.95
   2  -1  -2   55.92    4.22
   2  -1  -2   60.79    4.24
   2  -1  -2   57.80    4.22
   2  -1  -2   62.05    4.24
  -2   1   2   56.90    4.21
  -2   1   2   53.52    4.23
  -2   1   2   59.33    4.22
  -2   1   2   60.00    4.24
  -2   1   2   63.44    4.24
  -2   1   2   61.52    4.22
  -2   1   2   56.22    4.22
   1  -1  -2   54.43    3.63
   1  -1  -2   48.71    3.62
   1  -1  -2   50.90    3.62
   1  -1  -2   51.08    3.62
  -1   1   2   54.51    3.64
  -1   1   2   46.64    3.62
  -1   1   2   50.55    3.62
  -1   1   2   47.65    3.62
   0  -1  -2    0.13    0.07
   0  -1  -2    0.13    0.05
   0  -1  -2    0.09    0.09
   0  -1  -2    0.24    0.06
   0  -1  -2    0.25    0.10
   0  -1  -2    0.12    0.06
   0   1   2    0.21    0.07
   0   1   2    0.12    0.06
   0   1   2    0.07    0.07
   0   1   2    0.11    0.09
   0   1   2    0.18    0.10
   0   1   2    0.17    0.06
  -1  -1  -2   35.22    2.80
  -1  -1  -2   36.30    2.79
  -1  -1  -2   45.56    2.82
  -1  -1  -2   44.04    2.80
  -1  -1  -2   36.16    2.80
  -1  -1  -2   36.72    2.79
   1   1   2   36.96    2.79
   1   1   2   45.22    2.82
   1   1   2   35.32    2.80
  -2  -1  -2   46.02    3.56
  -2  -1  -2   49.66    3.55
  -2  -1  -2   48.21    3.57
  -2  -1  -2   52.63    3.54
   2   1   2   50.09    3.55
   2   1   2   49.14    3.57
   2   1   2   42.90    3.56
   2   1   2   51.74    3.56
   2   1   2   54.80    3.55
  -3  -1  -2  106.17    8.09
  -3  -1  -2  108.63    8.08
  -3  -1  -2  116.90    8.07
  -3  -1  -2  106.42    8.06
  -3  -1  -2  109.10    8.07
   3   1   2  102.07    8.09
   3   1   2  128.04    8.07
   3   1   2  112.62    8.09
   3   1   2  116.20    8.07
   3   1   2  120.88    8.07
  -4  -1  -2  233.88   16.91
  -4  -1  -2  201.58   16.89
  -4  -1  -2  246.80   16.87
  -4  -1  -2  233.58   16.88
  -4  -1  -2  246.97   16.88
   4   1   2  227.26   16.90
   4   1   2  234.38   16.91
   4   1   2  234.65   16.88
   4   1   2  251.00   16.90
   4   1   2  251.88   16.87
  -5  -1  -2   64.51    4.77
  -5  -1  -2   64.02    4.81
  -5  -1  -2   69.19    4.75
  -5  -1  -2   66.27    4.77
  -5  -1  -2   71.90    4.75
   5   1   2   63.16    4.74
   5   1   2   66.92    4.78
   5   1   2   66.45    4.82
   5   1   2   62.29    4.79
  -6  -1  -2   65.71    4.69
  -6  -1  -2   60.00    4.69
  -6  -1  -2   67.58    4.65
  -6  -1  -2   63.36    4.69
  -6  -1  -2   61.11    4.74
  -6  -1  -2   69.02    4.66
   6   1   2   61.98    4.69
   6   1   2   65.51    4.72
   6   1   2   67.02    4.76
   6   1   2   65.90    4.69
  -7  -1  -2   62.22    3.98
  -7  -1  -2   54.33    4.02
  -7  -1  -2   59.65    4.11
  -7  -1  -2   53.13    4.02
  -7  -1  -2   53.77    3.97
   7   1   2   54.54    4.04
   7   1   2   54.33    4.11
   7   1   2   52.99    4.13
   7   1   2   49.51    4.07
  -8  -1  -2   66.53    4.80
  -8  -1  -2   69.93    4.80
  -8  -1  -2   69.74    4.88
  -8  -1  -2   69.36    4.88
   8   1   2   66.43    4.89
   8   1   2   58.38    4.85
   8   1   2   65.90    4.97
  -9  -1  -2   43.74    3.06
  -9  -1  -2   36.53    2.90
  -9  -1  -2   39.48    3.01
   9   1   2   37.36    3.16
   9   1   2   41.47    3.04
 -10  -1  -2   20.93    1.98
 -10  -1  -2   26.13    2.06
   9  -2  -2    2.16    1.04
  -9   2   2    2.36    0.56
   8  -2  -2    3.33    0.51
   8  -2  -2    3.87    0.78
  -8   2   2    3.47    0.51
  -8   2   2    5.12    0.74
  -8   2   2    3.89    0.79
   7  -2  -2    8.35    1.09
   7  -2  -2    7.04    0.81
   7  -2  -2    7.93    0.75
   7  -2  -2    7.03    0.66
   7  -2  -2    7.95    0.87
  -7   2   2    7.51    0.81
  -7   2   2    7.19    1.09
  -7   2   2    8.18    0.68
  -7   2   2    7.34    0.66
   6  -2  -2   45.93    3.92
   6  -2  -2   53.69    3.84
   6  -2  -2   52.46    3.86
   6  -2  -2   56.87    4.02
   6  -2  -2   54.09    3.91
   6  -2  -2   51.88    3.90
  -6   2   2   54.11    4.03
  -6   2   2   51.76    3.85
  -6   2   2   57.38    3.96
  -6   2   2   57.71    3.88
  -6   2   2   52.92    3.89
  -6   2   2   50.49    3.88
   5  -2  -2   92.89    6.54
   5  -2  -2   84.81    6.51
   5  -2  -2   90.35    6.47
   5  -2  -2   85.86    6.51
   5  -2  -2  104.08    6.52
   5  -2  -2   79.51    6.49
   5  -2  -2   87.40    6.46
  -5   2   2   91.24    6.49
  -5   2   2   78.23    6.50
  -5   2   2   92.17    6.48
  -5   2   2   91.28    6.53
  -5   2   2   95.99    6.54
  -5   2   2   97.36    6.46
   4  -2  -2  128.02    9.93
   4  -2  -2  146.35    9.97
   4  -2  -2  144.07    9.99
   4  -2  -2  136.79    9.94
   4  -2  -2  136.16    9.91
  -4   2   2  138.46    9.91
  -4   2   2  144.60    9.92
  -4   2   2  148.71    9.94
  -4   2   2  116.94    9.93
  -4   2   2  145.55    9.95
   3  -2  -2   78.53    6.26
   3  -2  -2   89.60    6.31
   3  -2  -2   81.87    6.26
   3  -2  -2   87.38    6.29
  -3   2   2  103.72    6.30
  -3   2   2   76.37    6.29
  -3   2   2   89.46    6.26
  -3   2   2   86.70    6.26
  -3   2   2   94.07    6.30
  -3   2   2   86.08    6.26
  -3   2   2   88.58    6.30
   2  -2  -2   83.30    6.23
   2  -2  -2   89.15    6.26
   2  -2  -2   77.87    6.22
   2  -2  -2   88.67    6.25
  -2   2   2   85.25    6.23
  -2   2   2   84.40    6.22
  -2   2   2   88.44    6.25
  -2   2   2   92.36    6.23
  -2   2   2   86.51    6.25
  -2   2   2   94.60    6.26
   1  -2  -2  518.82   37.16
  -1   2   2  526.18   37.17
  -1   2   2  517.46   37.17
   0  -2  -2   59.54    5.09
   0  -2  -2   75.31    5.08
   0  -2  -2   68.61    5.08
   0  -2  -2   78.95    5.10
   0  -2  -2   71.59    5.08
   0   2   2   77.30    5.09
   0   2   2   61.97    5.07
   0   2   2   69.73    5.08
   0   2   2   75.83    5.08
  -1  -2  -2    8.43    0.66
  -1  -2  -2    8.70    0.67
  -1  -2  -2    9.14    0.68
  -1  -2  -2    8.99    0.66
   1   2   2    9.31    0.68
   1   2   2    8.83    0.66
  -2  -2  -2   88.80    5.44
  -2  -2  -2   73.74    5.42
  -2  -2  -2   71.02    5.41
   2   2   2   71.91    5.41
   2   2   2   72.33    5.42
  -3  -2  -2   27.36    2.01
  -3  -2  -2   27.09    1.98
  -3  -2  -2   26.12    1.97
  -3  -2  -2   28.93    2.00
   3   2   2   26.58    2.01
   3   2   2   27.50    1.98
   3   2   2   28.62    1.97
   3   2   2   25.99    1.97
  -4  -2  -2   25.76    1.81
  -4  -2  -2   24.55    1.80
  -4  -2  -2   23.30    1.81
  -4  -2  -2   23.67    1.79
  -4  -2  -2   25.01    1.85
   4   2   2   25.36    1.86
   4   2   2   25.60    1.80
   4   2   2   25.71    1.81
   4   2   2   22.27    1.79
  -5  -2  -2   24.15    1.82
  -5  -2  -2   24.33    1.81
  -5  -2  -2   26.63    1.78
  -5  -2  -2   21.36    1.80
  -5  -2  -2   24.55    1.86
  -5  -2  -2   24.65    1.78
   5   2   2   26.28    1.84
   5   2   2   22.35    1.78
   5   2   2   23.48    1.81
   5   2   2   26.22    1.88
   5   2   2   24.11    1.86
  -6  -2  -2   40.92    2.94
  -6  -2  -2   39.53    2.97
  -6  -2  -2   37.89    3.01
  -6  -2  -2   41.20    2.98
  -6  -2  -2   39.73    3.03
   6   2   2   41.04    2.98
   6   2   2   40.23    3.01
   6   2   2   41.74    3.00
   6   2   2   42.83    3.06
  -7  -2  -2   29.32    2.14
  -7  -2  -2   33.17    2.09
  -7  -2  -2   27.28    2.11
  -7  -2  -2   25.36    2.22
  -7  -2  -2   29.41    2.08
   7   2   2   29.04    2.24
   7   2   2   25.64    2.15
   7   2   2   29.79    2.16
   7   2   2   29.17    2.20
   7   2   2   24.34    2.10
  -8  -2  -2  112.55    8.26
  -8  -2  -2  128.60    8.27
  -8  -2  -2  121.99    8.38
  -8  -2  -2  119.08    8.32
   8   2   2  106.07    8.37
   8   2   2  105.22    8.30
   8   2   2  113.12    8.33
   8   2   2  114.28    8.38
  -9  -2  -2  105.95    7.96
  -9  -2  -2  120.60    8.02
  -9  -2  -2  112.12    7.96
  -9  -2  -2  111.83    8.03
   9   2   2  104.94    8.03
   9   2   2  108.93    8.11
 -10  -2  -2   52.44    3.99
 -10  -2  -2   44.37    3.93
 -10  -2  -2   62.12    4.00
   8  -3  -2   -0.07    0.76
   8  -3  -2    0.22    0.40
  -8   3   2    0.25    0.47
  -8   3   2    0.22    0.58
  -8   3   2    0.14    0.70
   7  -3  -2    1.20    0.31
   7  -3  -2    1.30    0.38
   7  -3  -2    0.93    0.46
   7  -3  -2    2.25    0.66
  -7   3   2    1.00    0.38
  -7   3   2    1.01    0.64
  -7   3   2    0.98    0.41
   6  -3  -2   11.35    1.06
   6  -3  -2   11.61    1.14
   6  -3  -2   11.18    1.07
   6  -3  -2   13.10    1.25
  -6   3   2   12.98    1.00
  -6   3   2   11.09    0.93
  -6   3   2   12.24    1.05
  -6   3   2   13.77    1.25
  -6   3   2   10.95    1.10
   5  -3  -2   39.22    3.29
   5  -3  -2   48.21    3.36
   5  -3  -2   44.88    3.23
   5  -3  -2   44.33    3.31
   5  -3  -2   40.71    3.30
   5  -3  -2   42.48    3.22
  -5   3   2   47.79    3.28
  -5   3   2   48.14    3.33
  -5   3   2   40.03    3.30
  -5   3   2   47.54    3.35
  -5   3   2   47.98    3.25
   4  -3  -2  181.08   14.26
   4  -3  -2  215.69   14.32
   4  -3  -2  192.34   14.26
   4  -3  -2  201.11   14.31
   4  -3  -2  203.47   14.33
   4  -3  -2  191.84   14.30
  -4   3   2  196.68   14.27
  -4   3   2  203.54   14.34
  -4   3   2  206.64   14.30
  -4   3   2  206.86   14.33
  -4   3   2  196.68   14.31
   3  -3  -2  121.44   10.13
   3  -3  -2  130.18   10.05
   3  -3  -2  140.23   10.10
   3  -3  -2  134.51   10.04
   3  -3  -2  156.76   10.10
  -3   3   2  150.85   10.04
  -3   3   2  137.89   10.08
  -3   3   2  148.38   10.07
  -3   3   2  137.69   10.09
  -3   3   2  145.82   10.09
   2  -3  -2  130.51   11.00
   2  -3  -2  172.23   11.04
   2  -3  -2  136.65   11.02
   2  -3  -2  144.27   11.04
   2  -3  -2  174.71   11.05
  -2   3   2  130.30   11.00
  -2   3   2  163.77   11.00
  -2   3   2  168.70   11.03
  -2   3   2  170.96   11.05
  -2   3   2  143.40   11.02
  -2   3   2  159.12   11.05
   1  -3  -2   88.12    7.20
   1  -3  -2  104.51    7.20
   1  -3  -2   91.20    7.21
   1  -3  -2   96.05    7.23
  -1   3   2  113.99    7.25
  -1   3   2  102.28    7.23
  -1   3   2   94.47    7.21
  -1   3   2  109.56    7.20
  -1   3   2  115.92    7.23
  -1   3   2   91.31    7.20
   0  -3  -2  603.17   39.89
   0  -3  -2  496.55   39.89
   0  -3  -2  608.07   39.91
   0   3   2  487.96   39.89
   0   3   2  598.83   39.91
  -1  -3  -2  130.84    9.02
  -1  -3  -2  125.52    9.00
  -1  -3  -2  116.16    9.00
  -1  -3  -2  127.50    9.00
   1   3   2  123.13    9.00
   1   3   2  127.69    9.02
   1   3   2  130.63    9.00
  -2  -3  -2   85.32    6.06
  -2  -3  -2   83.77    6.05
  -2  -3  -2   78.93    6.05
  -2  -3  -2   90.50    6.08
   2   3   2   76.81    6.06
   2   3   2   91.56    6.05
   2   3   2   88.42    6.08
   2   3   2   81.48    6.06
  -3  -3  -2    4.65    0.44
  -3  -3  -2    5.79    0.51
  -3  -3  -2    5.23    0.47
  -3  -3  -2    5.47    0.44
  -3  -3  -2    6.33    0.51
  -3  -3  -2    4.72    0.43
   3   3   2    5.51    0.44
   3   3   2    5.58    0.46
   3   3   2    5.76    0.44
   3   3   2    5.47    0.53
  -4  -3  -2   22.27    1.62
  -4  -3  -2   22.39    1.64
  -4  -3  -2   22.53    1.67
  -4  -3  -2   19.99    1.61
  -4  -3  -2   23.44    1.64
   4   3   2   20.32    1.62
   4   3   2   23.00    1.64
   4   3   2   23.12    1.69
  -5  -3  -2    2.68    0.38
  -5  -3  -2    2.34    0.36
  -5  -3  -2    1.76    0.32
  -5  -3  -2    2.23    0.25
  -5  -3  -2    2.36    0.30
  -5  -3  -2    1.60    0.27
   5   3   2    2.69    0.41
   5   3   2    2.72    0.46
   5   3   2    2.00    0.27
   5   3   2    1.85    0.27
   5   3   2    2.12    0.28
  -6  -3  -2    3.29    0.37
  -6  -3  -2    3.16    0.40
  -6  -3  -2    2.94    0.38
  -6  -3  -2    2.75    0.37
  -6  -3  -2    3.09    0.46
  -6  -3  -2    2.86    0.46
   6   3   2    3.73    0.65
   6   3   2    3.32    0.37
   6   3   2    2.77    0.43
   6   3   2    3.48    0.55
   6   3   2    2.84    0.35
  -7  -3  -2   38.80    2.70
  -7  -3  -2   34.35    2.72
  -7  -3  -2   35.41    2.69
  -7  -3  -2   37.15    2.72
   7   3   2   37.24    2.73
   7   3   2   36.90    2.73
   7   3   2   34.93    2.70
   7   3   2   36.59    2.77
   7   3   2   40.74    2.84
  -8  -3  -2   16.29    1.24
  -8  -3  -2   15.54    1.26
  -8  -3  -2   17.37    1.34
  -8  -3  -2   16.17    1.24
  -8  -3  -2   17.40    1.33
   8   3   2   13.74    1.23
   8   3   2   16.70    1.51
   8   3   2   16.31    1.33
   8   3   2   13.96    1.36
  -9  -3  -2   35.52    2.78
  -9  -3  -2   41.55    2.88
  -9  -3  -2   37.12    2.88
   9   3   2   37.30    3.01
 -10  -3  -2   23.61    2.16
 -10  -3  -2   27.96    2.17
 -10  -3  -2   27.19    2.00
  10   3   2   25.78    2.35
   8  -4  -2   26.38    2.26
   8  -4  -2   29.09    2.51
  -8   4   2   27.05    2.22
   7  -4  -2   36.47    2.83
   7  -4  -2   31.40    2.73
  -7   4   2   36.88    2.77
  -7   4   2   36.60    2.59
  -7   4   2   31.88    2.64
   6  -4  -2    0.44    0.25
   6  -4  -2    0.16    0.32
   6  -4  -2   -0.42    0.38
   6  -4  -2    0.22    0.56
  -6   4   2   -0.01    0.39
  -6   4   2   -0.58    0.54
  -6   4   2    0.04    0.35
  -6   4   2    0.63    0.31
   5  -4  -2    0.36    0.48
   5  -4  -2    0.06    0.28
   5  -4  -2   -0.24    0.33
  -5   4   2    0.50    0.48
  -5   4   2    0.21    0.32
  -5   4   2    0.41    0.30
   4  -4  -2    1.99    0.37
   4  -4  -2    2.04    0.39
   4  -4  -2    2.69    0.41
   4  -4  -2    2.84    0.50
  -4   4   2    2.38    0.47
  -4   4   2    2.28    0.35
  -4   4   2    1.97    0.37
  -4   4   2    2.73    0.43
   3  -4  -2    5.89    0.64
   3  -4  -2    6.52    0.77
   3  -4  -2    6.87    0.66
  -3   4   2    6.65    0.68
  -3   4   2    6.52    0.86
  -3   4   2    5.61    0.64
  -3   4   2    6.68    0.69
  -3   4   2    6.97    0.52
   2  -4  -2   28.20    2.33
   2  -4  -2   33.79    2.36
   2  -4  -2   32.33    2.30
   2  -4  -2   34.86    2.38
   2  -4  -2   31.67    2.40
  -2   4   2   28.78    2.35
  -2   4   2   34.61    2.30
  -2   4   2   31.63    2.35
  -2   4   2   32.03    2.37
  -2   4   2   35.54    2.38
  -2   4   2   27.48    2.31
   1  -4  -2   83.82    5.58
   1  -4  -2   66.27    5.52
   1  -4  -2   68.24    5.52
   1  -4  -2   87.32    5.56
  -1   4   2   68.35    5.54
  -1   4   2   81.90    5.52
  -1   4   2   75.89    5.57
  -1   4   2   80.73    5.55
  -1   4   2   81.87    5.58
   0  -4  -2   90.86    6.80
   0  -4  -2   89.57    6.84
   0  -4  -2   98.99    6.86
   0  -4  -2   85.46    6.80
   0  -4  -2   93.32    6.80
   0   4   2   88.17    6.80
   0   4   2   99.69    6.85
   0   4   2   95.77    6.81
   0   4   2  112.54    6.86
   0   4   2   96.70    6.80
  -1  -4  -2  192.59   15.36
  -1  -4  -2  219.37   15.39
  -1  -4  -2  205.02   15.36
  -1  -4  -2  217.51   15.39
   1   4   2  213.76   15.36
   1   4   2  212.44   15.36
   1   4   2  210.97   15.39
   1   4   2  255.96   15.42
   1   4   2  208.36   15.35
  -2  -4  -2   63.97    4.36
  -2  -4  -2   55.35    4.33
  -2  -4  -2   59.39    4.33
  -2  -4  -2   58.85    4.32
   2   4   2   63.63    4.33
   2   4   2   60.84    4.36
   2   4   2   62.97    4.33
   2   4   2   57.22    4.33
  -3  -4  -2  109.06    7.97
  -3  -4  -2  113.65    8.00
  -3  -4  -2  112.18    7.98
  -3  -4  -2  113.28    7.97
  -3  -4  -2  106.20    7.98
   3   4   2  107.17    7.98
   3   4   2  114.31    7.98
   3   4   2  115.27    8.01
  -4  -4  -2   42.74    2.96
  -4  -4  -2   35.37    2.96
  -4  -4  -2   40.55    3.00
  -4  -4  -2   43.62    3.00
  -4  -4  -2   41.45    2.98
  -4  -4  -2   38.89    2.95
   4   4   2   42.81    2.98
   4   4   2   42.31    3.02
  -5  -4  -2   52.45    3.92
  -5  -4  -2   45.87    3.86
  -5  -4  -2   53.09    3.88
  -5  -4  -2   52.34    3.87
  -5  -4  -2   50.70    3.86
  -5  -4  -2   54.90    3.89
   5   4   2   56.81    3.94
   5   4   2   56.92    3.89
   5   4   2   51.48    3.87
   5   4   2   61.60    3.93
  -6  -4  -2   48.98    4.04
  -6  -4  -2   59.46    4.08
  -6  -4  -2   62.53    4.06
  -6  -4  -2   52.14    4.04
  -6  -4  -2   56.36    4.12
  -6  -4  -2   54.64    4.04
  -6  -4  -2   52.81    4.06
   6   4   2   53.02    4.05
   6   4   2   59.21    4.14
   6   4   2   57.80    4.10
   6   4   2   59.70    4.08
  -7  -4  -2   10.31    0.83
  -7  -4  -2    8.34    0.81
  -7  -4  -2   10.15    0.90
  -7  -4  -2    9.61    0.87
  -7  -4  -2   10.95    0.82
   7   4   2    9.85    0.94
   7   4   2    9.62    1.06
   7   4   2   10.43    1.03
   7   4   2    9.48    0.83
  -8  -4  -2   -0.02    0.33
  -8  -4  -2   -0.05    0.35
  -8  -4  -2    0.03    0.21
  -8  -4  -2   -0.01    0.24
   8   4   2    0.04    0.51
   8   4   2   -0.59    0.34
   8   4   2    0.04    0.31
  -9  -4  -2   26.79    1.93
  -9  -4  -2   24.51    1.81
  -9  -4  -2   25.05    1.94
   9   4   2   24.12    2.10
   9   4   2   20.69    2.03
   9   4   2   21.28    1.91
 -10  -4  -2   10.40    1.10
 -10  -4  -2    6.80    0.86
 -10  -4  -2    9.75    1.11
  10   4   2    8.58    1.39
   8  -5  -2   38.44    2.95
  -8   5   2   34.88    2.89
   7  -5  -2   19.77    1.77
   7  -5  -2   20.44    1.99
  -7   5   2   21.15    1.90
  -7   5   2   17.95    1.76
   6  -5  -2   42.09    3.35
   6  -5  -2   47.01    3.47
  -6   5   2   38.31    3.29
  -6   5   2   44.39    3.38
  -6   5   2   49.50    3.40
   5  -5  -2   21.94    1.91
   5  -5  -2   25.22    2.07
  -5   5   2   27.47    1.97
  -5   5   2   21.13    1.88
  -5   5   2   25.37    1.98
   4  -5  -2   29.27    2.48
   4  -5  -2   35.74    2.53
   4  -5  -2   30.23    2.68
  -4   5   2   35.87    2.52
  -4   5   2   31.44    2.46
  -4   5   2   34.06    2.54
   3  -5  -2   12.00    1.10
   3  -5  -2   11.00    1.07
   3  -5  -2   13.94    1.13
   3  -5  -2   12.79    1.22
  -3   5   2   15.34    1.15
  -3   5   2   12.61    1.14
  -3   5   2   11.92    1.08
  -3   5   2   13.95    1.14
   2  -5  -2    7.25    0.69
   2  -5  -2    7.48    0.89
   2  -5  -2    8.71    0.79
   2  -5  -2    7.95    0.76
   2  -5  -2    8.25    0.65
  -2   5   2    8.81    0.64
  -2   5   2    8.82    0.81
  -2   5   2    8.12    0.76
  -2   5   2    7.36    0.78
  -2   5   2    8.89    0.81
   1  -5  -2    1.96    0.29
   1  -5  -2    1.97    0.24
   1  -5  -2    1.83    0.21
   1  -5  -2    1.73    0.25
   1  -5  -2    1.45    0.29
   1  -5  -2    1.31    0.39
  -1   5   2    1.79    0.31
  -1   5   2    2.02    0.23
  -1   5   2    1.83    0.27
  -1   5   2    1.57    0.31
  -1   5   2    1.79    0.29
  -1   5   2    1.99    0.22
   0  -5  -2   46.90    3.22
   0  -5  -2   50.44    3.18
   0  -5  -2   44.30    3.23
   0  -5  -2   39.60    3.21
   0  -5  -2   40.52    3.15
   0  -5  -2   42.57    3.14
   0  -5  -2   38.48    3.14
   0   5   2   48.79    3.17
   0   5   2   41.53    3.15
   0   5   2   44.40    3.21
   0   5   2   39.21    3.15
   0   5   2   47.71    3.22
  -1  -5  -2  146.73   10.83
  -1  -5  -2  166.52   10.85
  -1  -5  -2  136.28   10.78
  -1  -5  -2  138.11   10.78
  -1  -5  -2  148.56   10.83
   1   5   2  144.63   10.78
   1   5   2  171.53   10.85
   1   5   2  145.72   10.77
   1   5   2  170.44   10.80
   1   5   2  142.65   10.84
   1   5   2  148.17   10.78
  -2  -5  -2   54.50    4.11
  -2  -5  -2   54.17    4.11
  -2  -5  -2   51.95    4.11
  -2  -5  -2   58.53    4.16
   2   5   2   56.94    4.16
   2   5   2   56.18    4.12
   2   5   2   58.52    4.12
   2   5   2   58.75    4.11
   2   5   2   65.80    4.19
  -3  -5  -2   65.48    4.87
  -3  -5  -2   68.43    4.91
  -3  -5  -2   64.94    4.86
  -3  -5  -2   78.10    4.94
  -3  -5  -2   63.15    4.86
  -3  -5  -2   61.80    4.87
   3   5   2   75.27    4.93
   3   5   2   66.38    4.91
   3   5   2   67.28    4.86
   3   5   2   66.97    4.87
  -4  -5  -2  131.38    8.76
  -4  -5  -2  121.57    8.71
  -4  -5  -2  117.77    8.69
  -4  -5  -2  132.97    8.76
  -4  -5  -2  107.30    8.70
   4   5   2  119.23    8.73
   4   5   2  130.59    8.73
   4   5   2  123.25    8.74
   4   5   2  109.29    8.70
  -5  -5  -2  244.54   16.85
  -5  -5  -2  227.59   16.88
  -5  -5  -2  241.84   16.86
  -5  -5  -2  227.02   16.84
  -5  -5  -2  224.28   16.85
  -5  -5  -2  242.05   16.90
   5   5   2  224.53   16.86
   5   5   2  247.93   16.90
   5   5   2  245.33   16.90
   5   5   2  231.99   16.87
  -6  -5  -2  147.29   10.93
  -6  -5  -2  149.21   10.91
  -6  -5  -2  153.13   10.91
  -6  -5  -2  135.67   10.92
  -6  -5  -2  170.90   10.93
  -6  -5  -2  161.68   10.94
  -6  -5  -2  151.38   10.98
   6   5   2  155.97   10.94
   6   5   2  148.17   10.93
   6   5   2  156.82   10.99
   6   5   2  146.70   10.96
  -7  -5  -2   84.60    6.20
  -7  -5  -2   87.71    6.20
  -7  -5  -2   93.12    6.24
  -7  -5  -2   87.80    6.22
  -7  -5  -2   82.92    6.18
  -7  -5  -2   86.06    6.19
   7   5   2   86.17    6.29
   7   5   2   87.76    6.19
   7   5   2   84.19    6.23
   7   5   2   79.43    6.23
  -8  -5  -2    6.12    0.64
  -8  -5  -2    4.74    0.72
   8   5   2    4.66    0.71
   8   5   2    6.65    0.81
  -9  -5  -2   28.91    1.89
  -9  -5  -2   26.33    1.95
  -9  -5  -2   21.24    1.84
   9   5   2   24.92    1.90
   9   5   2   19.19    2.08
 -10  -5  -2   -0.06    0.30
  10   5   2    0.13    0.70
   7  -6  -2   43.99    3.46
   7  -6  -2   49.80    4.19
  -7   6   2   41.77    3.40
   6  -6  -2   64.82    5.02
   6  -6  -2   70.78    4.93
  -6   6   2   60.61    4.95
  -6   6   2   67.14    4.96
   5  -6  -2   44.01    3.33
   5  -6  -2   41.76    3.44
  -5   6   2   45.76    3.35
  -5   6   2   43.82    3.36
   4  -6  -2   91.10    6.37
   4  -6  -2   85.66    6.33
  -4   6   2   91.34    6.30
  -4   6   2   77.72    6.26
   3  -6  -2  108.56    7.93
   3  -6  -2   99.43    7.85
   3  -6  -2  112.36    7.92
  -3   6   2  109.44    7.87
  -3   6   2   98.85    7.85
  -3   6   2  125.31    7.93
   2  -6  -2   25.48    2.13
   2  -6  -2   27.68    2.27
   2  -6  -2   29.34    2.21
   2  -6  -2   28.37    2.09
   2  -6  -2   27.54    2.17
  -2   6   2   27.37    2.15
  -2   6   2   27.92    2.17
  -2   6   2   32.08    2.22
  -2   6   2   32.01    2.23
   1  -6  -2    0.24    0.42
   1  -6  -2    0.16    0.44
   1  -6  -2    0.29    0.27
   1  -6  -2    0.43    0.15
   1  -6  -2    0.41    0.21
   1  -6  -2    0.26    0.22
   1  -6  -2    0.65    0.27
  -1   6   2    0.36    0.28
  -1   6   2    0.53    0.12
  -1   6   2    0.09    0.26
  -1   6   2   -0.13    0.22
  -1   6   2    0.34    0.29
   0  -6  -2    0.60    0.34
   0  -6  -2    1.02    0.17
   0  -6  -2    0.79    0.24
   0  -6  -2    1.05    0.30
   0  -6  -2    0.87    0.20
   0   6   2    0.50    0.25
   0   6   2    0.61    0.22
   0   6   2    0.88    0.15
   0   6   2    0.83    0.25
   0   6   2    1.08    0.18
  -1  -6  -2    4.62    0.41
  -1  -6  -2    4.77    0.64
  -1  -6  -2    4.50    0.56
  -1  -6  -2    4.97    0.49
  -1  -6  -2    3.85    0.43
   1   6   2    4.49    0.40
   1   6   2    3.99    0.42
   1   6   2    5.01    0.49
   1   6   2    4.83    0.60
   1   6   2    4.32    0.55
  -2  -6  -2   13.83    1.09
  -2  -6  -2   13.50    0.98
  -2  -6  -2   11.66    0.97
  -2  -6  -2   12.25    0.97
   2   6   2   14.85    1.08
   2   6   2   12.24    1.06
   2   6   2   12.20    1.02
   2   6   2   11.08    1.11
   2   6   2   13.90    1.01
  -3  -6  -2   88.65    6.81
  -3  -6  -2   89.79    6.81
  -3  -6  -2  105.12    6.90
  -3  -6  -2   84.54    6.81
   3   6   2   97.93    6.82
   3   6   2   99.42    6.82
   3   6   2  110.22    6.88
   3   6   2   84.67    6.86
  -4  -6  -2   66.90    4.80
  -4  -6  -2   64.29    4.74
  -4  -6  -2   59.79    4.74
  -4  -6  -2   64.19    4.75
  -4  -6  -2   71.64    4.82
  -4  -6  -2   66.34    4.74
   4   6   2   65.05    4.80
   4   6   2   67.32    4.75
   4   6   2   63.62    4.75
   4   6   2   69.42    4.80
  -5  -6  -2   50.24    4.12
  -5  -6  -2   56.15    4.12
  -5  -6  -2   59.27    4.12
  -5  -6  -2   58.78    4.19
  -5  -6  -2   56.03    4.14
  -5  -6  -2   57.12    4.19
   5   6   2   56.55    4.18
   5   6   2   60.82    4.22
   5   6   2   58.50    4.14
   5   6   2   57.69    4.14
  -6  -6  -2  132.81   10.33
  -6  -6  -2  125.32   10.36
  -6  -6  -2  145.74   10.32
  -6  -6  -2  150.34   10.33
  -6  -6  -2  136.96   10.33
  -6  -6  -2  153.55   10.35
   6   6   2  151.74   10.40
   6   6   2  139.59   10.37
   6   6   2  160.79   10.38
  -7  -6  -2   86.74    5.74
  -7  -6  -2   81.04    5.71
  -7  -6  -2   77.27    5.70
   7   6   2   77.22    5.80
   7   6   2   73.00    5.73
  -8  -6  -2   17.10    1.31
  -8  -6  -2   14.88    1.22
  -8  -6  -2   16.14    1.25
   8   6   2   14.01    1.27
   8   6   2   15.12    1.46
  -9  -6  -2    2.91    0.37
   9   6   2    1.93    0.66
 -10  -6  -2   20.48    1.55
 -10  -6  -2   13.45    1.37
 -10  -6  -2   17.80    1.45
   7  -7  -2   11.29    1.47
  -7   7   2    9.65    1.45
   6  -7  -2   29.89    2.42
   6  -7  -2   27.37    2.63
  -6   7   2   31.04    2.49
  -6   7   2   32.70    2.52
  -6   7   2   22.82    2.30
   5  -7  -2   47.38    3.70
   5  -7  -2   49.45    3.85
  -5   7   2   50.60    3.72
  -5   7   2   40.31    3.63
  -5   7   2   56.13    3.78
   4  -7  -2   39.32    2.97
   4  -7  -2   37.64    3.09
  -4   7   2   42.21    3.02
  -4   7   2   41.09    2.98
  -4   7   2   32.96    2.91
   3  -7  -2   78.98    5.85
  -3   7   2   68.24    5.73
  -3   7   2   80.86    5.75
  -3   7   2   87.57    5.82
   2  -7  -2   37.45    3.20
   2  -7  -2   41.22    3.06
   2  -7  -2   36.31    3.28
  -2   7   2   41.04    3.08
  -2   7   2   45.39    3.16
  -2   7   2   46.87    3.10
   1  -7  -2   37.56    2.89
   1  -7  -2   33.59    2.86
   1  -7  -2   34.81    2.90
   1  -7  -2   35.46    2.84
   1  -7  -2   43.48    2.73
   1  -7  -2   32.96    2.75
  -1   7   2   38.11    2.78
  -1   7   2   39.42    2.85
  -1   7   2   36.85    2.78
  -1   7   2   34.91    2.72
  -1   7   2   40.16    2.86
  -1   7   2   41.25    2.72
   0  -7  -2   33.65    2.24
   0  -7  -2   27.33    2.25
   0  -7  -2   30.66    2.36
   0  -7  -2   29.74    2.29
   0  -7  -2   28.82    2.25
   0  -7  -2   32.27    2.39
   0  -7  -2   29.54    2.38
   0   7   2   31.62    2.29
   0   7   2   28.22    2.24
   0   7   2   32.15    2.36
   0   7   2   30.21    2.27
   0   7   2   33.96    2.24
  -1  -7  -2    7.79    0.66
  -1  -7  -2    8.08    0.87
  -1  -7  -2    5.99    0.79
  -1  -7  -2    6.56    0.87
  -1  -7  -2    9.39    0.65
  -1  -7  -2    7.62    0.73
   1   7   2    8.34    0.81
   1   7   2    7.89    0.66
   1   7   2    7.81    0.80
   1   7   2    8.01    0.76
  -2  -7  -2   17.07    1.56
  -2  -7  -2   19.76    1.47
  -2  -7  -2   18.62    1.47
  -2  -7  -2   19.28    1.50
  -2  -7  -2   21.44    1.64
  -2  -7  -2   19.31    1.59
  -2  -7  -2   18.98    1.45
   2   7   2   19.18    1.50
   2   7   2   20.87    1.46
   2   7   2   20.13    1.66
   2   7   2   21.56    1.47
   2   7   2   19.41    1.47
   2   7   2   20.25    1.58
  -3  -7  -2   12.92    1.01
  -3  -7  -2   12.90    1.00
  -3  -7  -2   11.26    1.24
  -3  -7  -2   12.65    1.00
  -3  -7  -2   11.14    0.99
  -3  -7  -2   13.48    1.14
   3   7   2   13.89    1.01
   3   7   2   12.88    1.01
   3   7   2   14.10    1.00
   3   7   2   12.68    1.16
   3   7   2   14.37    1.12
  -4  -7  -2    0.11    0.25
  -4  -7  -2    0.01    0.14
  -4  -7  -2    0.01    0.18
  -4  -7  -2    0.16    0.22
  -4  -7  -2   -0.01    0.18
  -4  -7  -2    0.07    0.30
   4   7   2    0.35    0.19
   4   7   2    0.28    0.21
   4   7   2    0.03    0.34
   4   7   2    0.13    0.23
   4   7   2    0.41    0.16
  -5  -7  -2   38.35    2.71
  -5  -7  -2   31.50    2.60
  -5  -7  -2   34.32    2.68
  -5  -7  -2   35.68    2.60
  -5  -7  -2   36.51    2.62
  -5  -7  -2   36.88    2.61
   5   7   2   34.04    2.70
   5   7   2   34.23    2.66
   5   7   2   38.06    2.63
   5   7   2   36.41    2.62
  -6  -7  -2   25.06    1.77
  -6  -7  -2   21.99    1.82
  -6  -7  -2   23.44    1.84
  -6  -7  -2   24.06    1.96
  -6  -7  -2   26.38    1.88
  -6  -7  -2   22.40    1.77
   6   7   2   21.67    1.82
   6   7   2   21.86    1.96
   6   7   2   25.39    1.80
  -7  -7  -2   19.15    1.41
  -7  -7  -2   17.61    1.34
  -7  -7  -2   16.57    1.38
  -7  -7  -2   16.59    1.34
   7   7   2   15.98    1.38
   7   7   2   17.21    1.54
  -8  -7  -2   20.71    1.60
  -8  -7  -2   20.88    1.61
  -8  -7  -2   22.28    1.61
  -8  -7  -2   22.20    1.67
   8   7   2   19.71    1.81
   8   7   2   18.56    1.61
  -9  -7  -2   36.13    2.55
  -9  -7  -2   33.68    2.52
   9   7   2   30.72    2.72
 -10  -7  -2   43.52    3.01
 -10  -7  -2   35.79    2.94
   6  -8  -2    0.00    0.62
  -6   8   2    0.07    0.77
  -6   8   2   -0.85    0.62
   5  -8  -2    0.97    0.91
   5  -8  -2    0.24    0.52
  -5   8   2    0.20    0.54
  -5   8   2   -0.63    0.62
  -5   8   2   -0.78    0.75
   4  -8  -2   15.44    1.41
   4  -8  -2   12.26    1.67
  -4   8   2   11.91    1.28
  -4   8   2   14.56    1.47
  -4   8   2   12.44    1.46
   3  -8  -2   89.59    6.64
  -3   8   2   94.50    6.60
  -3   8   2   97.11    6.53
  -3   8   2   77.06    6.50
   2  -8  -2   82.65    6.37
   2  -8  -2   81.74    6.25
  -2   8   2   90.84    6.34
  -2   8   2   81.07    6.25
  -2   8   2   94.15    6.28
   1  -8  -2   45.60    3.63
   1  -8  -2   52.19    3.43
   1  -8  -2   42.57    3.46
  -1   8   2   48.34    3.49
  -1   8   2   47.65    3.51
  -1   8   2   49.93    3.42
  -1   8   2   44.46    3.57
   0  -8  -2  134.52    9.63
   0  -8  -2  116.77    9.59
   0  -8  -2  126.81    9.52
   0  -8  -2  147.04    9.52
   0   8   2  143.44    9.56
   0   8   2  126.92    9.52
   0   8   2  130.24    9.57
   0   8   2  137.96    9.52
   0   8   2  130.93    9.62
  -1  -8  -2  163.03   11.89
  -1  -8  -2  169.01   11.89
  -1  -8  -2  150.62   11.78
  -1  -8  -2  173.46   11.79
  -1  -8  -2  154.14   11.81
   1   8   2  180.12   11.81
   1   8   2  155.59   11.87
   1   8   2  180.17   11.79
   1   8   2  155.35   11.79
  -2  -8  -2   74.61    5.27
  -2  -8  -2   70.90    5.37
  -2  -8  -2   70.03    5.27
  -2  -8  -2   71.03    5.37
  -2  -8  -2   75.90    5.26
  -2  -8  -2   70.67    5.29
   2   8   2   77.13    5.37
   2   8   2   72.62    5.27
   2   8   2   76.81    5.27
   2   8   2   71.34    5.40
  -3  -8  -2   70.45    5.57
  -3  -8  -2   77.25    5.57
  -3  -8  -2   72.90    5.65
  -3  -8  -2   66.53    5.65
  -3  -8  -2   79.27    5.66
  -3  -8  -2   81.53    5.57
  -3  -8  -2   74.64    5.57
   3   8   2   83.64    5.57
   3   8   2   84.74    5.68
   3   8   2   78.95    5.58
   3   8   2   76.32    5.67
   3   8   2   81.38    5.58
  -4  -8  -2    1.26    0.23
  -4  -8  -2    1.48    0.29
  -4  -8  -2    1.41    0.27
  -4  -8  -2    1.63    0.38
  -4  -8  -2    1.59    0.43
  -4  -8  -2    1.55    0.26
   4   8   2    1.29    0.26
   4   8   2    1.17    0.24
   4   8   2    1.19    0.32
   4   8   2    1.44    0.47
   4   8   2    1.95    0.33
  -5  -8  -2    2.96    0.43
  -5  -8  -2    4.00    0.54
  -5  -8  -2    3.15    0.52
  -5  -8  -2    3.76    0.45
  -5  -8  -2    3.56    0.51
   5   8   2    3.04    0.44
   5   8   2    3.23    0.49
  -6  -8  -2    5.66    0.58
  -6  -8  -2    4.44    0.54
  -6  -8  -2    5.74    0.65
  -6  -8  -2    5.23    0.86
   6   8   2    5.52    0.65
   6   8   2    5.09    0.71
  -7  -8  -2   37.37    2.56
  -7  -8  -2   35.49    2.61
  -7  -8  -2   35.55    2.52
  -7  -8  -2   33.48    2.52
   7   8   2   30.58    2.66
   7   8   2   30.86    2.54
  -8  -8  -2   14.42    1.22
  -8  -8  -2   14.90    1.21
  -8  -8  -2   14.95    1.26
  -8  -8  -2   14.19    1.18
   8   8   2   12.82    1.46
   8   8   2   13.94    1.19
  -9  -8  -2   40.65    3.04
  -9  -8  -2   44.46    3.05
   9   8   2   37.01    3.24
 -10  -8  -2   39.57    3.09
 -10  -8  -2   43.11    3.12
   5  -9  -2    0.07    0.63
  -5   9   2   -0.60    0.72
  -5   9   2   -0.02    0.73
   4  -9  -2    0.63    0.90
  -4   9   2    0.43    0.52
  -4   9   2    0.42    0.73
  -4   9   2    0.62    0.69
   3  -9  -2    6.92    1.07
  -3   9   2    6.43    0.91
  -3   9   2    7.10    0.86
  -3   9   2    6.74    0.92
   2  -9  -2   42.08    3.43
  -2   9   2   43.53    3.34
  -2   9   2   38.11    3.20
  -2   9   2   47.19    3.23
   1  -9  -2   18.57    1.25
   1  -9  -2   15.55    1.69
   1  -9  -2   13.17    1.32
  -1   9   2   15.69    1.49
  -1   9   2   16.18    1.37
  -1   9   2   15.14    1.23
  -1   9   2   17.76    1.38
   0  -9  -2   82.17    6.15
   0  -9  -2   90.47    5.99
   0   9   2   73.41    6.11
   0   9   2   84.81    6.02
   0   9   2   84.68    5.99
  -1  -9  -2   49.52    3.77
  -1  -9  -2   46.10    3.61
  -1  -9  -2   51.34    3.60
  -1  -9  -2   41.37    3.65
   1   9   2   56.22    3.65
   1   9   2   52.82    3.60
   1   9   2   49.66    3.73
  -2  -9  -2   90.18    6.53
  -2  -9  -2   84.06    6.55
  -2  -9  -2   86.46    6.64
   2   9   2   97.39    6.70
   2   9   2   79.89    6.51
   2   9   2   86.79    6.53
   2   9   2   96.52    6.64
   2   9   2  105.02    6.54
  -3  -9  -2   85.38    7.36
  -3  -9  -2  102.98    7.27
  -3  -9  -2   97.11    7.37
  -3  -9  -2  110.52    7.26
  -3  -9  -2   98.33    7.35
  -3  -9  -2   95.69    7.27
   3   9   2  103.21    7.28
   3   9   2  105.60    7.40
   3   9   2  102.82    7.28
   3   9   2  108.77    7.37
  -4  -9  -2   53.17    3.83
  -4  -9  -2   55.68    3.83
  -4  -9  -2   52.98    3.83
  -4  -9  -2   47.40    3.94
   4   9   2   53.62    3.92
   4   9   2   55.93    3.83
   4   9   2   48.98    3.95
  -5  -9  -2   14.00    1.22
  -5  -9  -2   15.87    1.23
  -5  -9  -2   14.11    1.41
  -5  -9  -2   18.32    1.28
   5   9   2   14.91    1.33
   5   9   2   14.36    1.47
   5   9   2   16.87    1.26
  -6  -9  -2    3.74    0.44
  -6  -9  -2    4.04    0.48
  -6  -9  -2    3.67    0.61
  -6  -9  -2    3.53    0.51
   6   9   2    2.97    0.61
  -7  -9  -2   26.05    1.80
  -7  -9  -2   22.89    1.79
  -7  -9  -2   27.12    1.84
  -7  -9  -2   23.13    1.93
   7   9   2   19.08    1.97
   7   9   2   21.14    1.83
  -8  -9  -2    4.23    0.52
  -8  -9  -2    4.13    0.63
  -8  -9  -2    3.53    0.45
   8   9   2    3.52    0.48
   8   9   2    4.32    0.74
  -9  -9  -2    0.12    0.40
  -9  -9  -2    0.39    0.55
  -9  -9  -2   -0.25    0.28
   9   9   2   -0.26    0.61
 -10  -9  -2    5.27    0.61
  -4  10   2   24.33    2.22
   3 -10  -2   -0.91    0.96
   3 -10  -2    0.26    0.59
  -3  10   2   -1.54    0.63
  -3  10   2   -1.09    0.50
  -3  10   2   -0.33    0.68
   2 -10  -2   -0.08    0.87
  -2  10   2    0.41    0.78
  -2  10   2    0.07    0.45
   1 -10  -2    6.76    0.61
   1 -10  -2    5.53    0.97
  -1  10   2    4.28    0.63
  -1  10   2    4.60    0.75
  -1  10   2    5.26    0.67
  -1  10   2    4.43    0.54
   0 -10  -2    1.79    0.29
   0 -10  -2    1.47    0.37
   0 -10  -2    2.19    0.72
   0 -10  -2    0.76    0.36
   0  10   2    1.12    0.49
   0  10   2    0.70    0.44
   0  10   2    1.10    0.25
   0  10   2    0.90    0.43
  -1 -10  -2   24.65    2.12
  -1 -10  -2   29.56    2.36
  -1 -10  -2   31.42    2.10
   1  10   2   24.79    2.28
   1  10   2   29.89    2.09
  -2 -10  -2   45.20    3.79
  -2 -10  -2   57.12    3.64
  -2 -10  -2   47.13    3.64
  -2 -10  -2   43.24    3.72
   2  10   2   49.49    3.64
   2  10   2   57.42    3.68
   2  10   2   48.86    3.77
  -3 -10  -2   48.48    3.35
  -3 -10  -2   47.36    3.37
  -3 -10  -2   39.00    3.50
  -3 -10  -2   45.00    3.35
   3  10   2   45.01    3.59
   3  10   2   50.08    3.50
  -4 -10  -2   96.33    6.52
  -4 -10  -2   79.75    6.62
  -4 -10  -2   98.97    6.53
  -4 -10  -2   92.83    6.53
   4  10   2   82.79    6.66
   4  10   2   91.14    6.52
  -5 -10  -2   49.07    3.95
  -5 -10  -2   55.05    3.75
  -5 -10  -2   55.09    3.75
  -5 -10  -2   53.12    3.81
   5  10   2   50.39    3.76
   5  10   2   43.80    3.88
   5  10   2   51.30    3.83
  -6 -10  -2   70.38    4.94
  -6 -10  -2   72.18    4.93
  -6 -10  -2   76.21    4.95
  -6 -10  -2   62.94    5.07
   6  10   2   58.78    5.07
   6  10   2   65.90    5.00
  -7 -10  -2   52.36    3.54
  -7 -10  -2   48.91    3.53
  -7 -10  -2   50.50    3.70
   7  10   2   47.09    3.58
   7  10   2   40.85    3.68
  -8 -10  -2   49.72    3.59
  -8 -10  -2   49.93    3.59
   8  10   2   45.89    3.61
  -9 -10  -2   28.97    2.17
  -9 -10  -2   25.14    2.09
  -3  11   2   39.13    3.14
   2 -11  -2   39.78    3.50
  -2  11   2   38.41    3.17
  -2  11   2   37.51    3.35
  -2  11   2   47.93    3.21
   1 -11  -2   12.47    0.97
   1 -11  -2   10.91    1.66
  -1  11   2    9.98    1.23
  -1  11   2    9.67    1.19
  -1  11   2    9.11    1.41
   0 -11  -2   13.56    1.21
   0 -11  -2   15.24    1.13
   0 -11  -2   13.95    1.70
   0  11   2   13.16    1.17
   0  11   2   13.26    1.30
   0  11   2   11.22    1.47
  -1 -11  -2    2.11    0.33
  -1 -11  -2    1.82    0.39
   1  11   2    0.91    0.53
   1  11   2    1.59    0.49
  -2 -11  -2   12.94    1.00
  -2 -11  -2    8.68    1.40
  -2 -11  -2   11.19    1.04
   2  11   2   11.91    1.30
   2  11   2   12.75    1.13
  -3 -11  -2   40.75    2.84
  -3 -11  -2   38.67    2.81
  -3 -11  -2   43.61    2.83
  -3 -11  -2   32.96    2.81
  -3 -11  -2   31.50    3.00
   3  11   2   37.64    3.13
   3  11   2   39.93    2.81
   3  11   2   39.72    3.00
  -4 -11  -2   24.15    2.28
  -4 -11  -2   29.21    2.11
  -4 -11  -2   28.34    2.10
  -4 -11  -2   27.36    2.09
  -4 -11  -2   29.46    2.09
   4  11   2   25.11    2.41
   4  11   2   26.47    2.08
   4  11   2   29.81    2.27
  -5 -11  -2   22.55    1.65
  -5 -11  -2   24.50    1.65
  -5 -11  -2   19.93    1.67
  -5 -11  -2   20.25    1.87
   5  11   2   16.26    1.96
   5  11   2   20.55    1.79
  -6 -11  -2   21.95    1.63
  -6 -11  -2   23.09    1.66
  -6 -11  -2   19.33    1.59
   6  11   2   16.10    1.91
   6  11   2   20.37    1.74
  -7 -11  -2   75.12    5.19
  -7 -11  -2   70.82    5.18
   7  11   2   67.10    5.31
  -8 -11  -2   43.77    3.36
  -8 -11  -2   52.12    3.43
   8  11   2   39.99    3.62
  -2  12   2   32.05    2.66
  -1  12   2   29.60    2.66
  -1  12   2   36.54    2.66
   0 -12  -2   32.46    3.02
   0 -12  -2   36.10    2.54
   0  12   2   29.54    2.85
   0  12   2   35.43    2.65
   0  12   2   34.98    2.68
  -1 -12  -2    2.82    0.52
  -1 -12  -2    2.53    0.92
   1  12   2    3.06    0.59
   1  12   2    2.95    0.71
  -2 -12  -2    0.81    0.42
  -2 -12  -2    0.99    0.72
  -2 -12  -2    0.50    0.31
   2  12   2    0.84    0.49
   2  12   2    1.23    0.56
  -3 -12  -2    2.87    0.50
  -3 -12  -2    3.01    0.74
  -3 -12  -2    4.05    0.47
   3  12   2    2.82    0.65
   3  12   2    4.06    0.58
  -4 -12  -2    0.07    0.29
  -4 -12  -2   -0.51    0.36
  -4 -12  -2    0.57    0.42
  -4 -12  -2    0.12    0.54
  -4 -12  -2   -0.31    0.34
   4  12   2   -0.13    0.47
   4  12   2   -0.28    0.76
  -5 -12  -2    2.84    0.69
  -5 -12  -2    4.03    0.48
  -5 -12  -2    4.07    0.56
  -5 -12  -2    3.70    0.53
   5  12   2    3.60    0.65
   5  12   2    3.21    0.86
  -6 -12  -2    2.28    0.46
  -6 -12  -2    2.33    0.60
  -6 -12  -2    1.95    0.37
  -6 -12  -2    1.63    0.69
   6  12   2    0.48    0.78
   6  12   2    1.22    0.50
  -7 -12  -2   25.67    1.99
   7  12   2   25.36    2.13
   0  13   2   51.15    4.01
   0  13   2   54.91    4.37
  -1 -13  -2   29.78    2.52
  -1 -13  -2   33.88    2.46
   1  13   2   33.49    2.61
  -2 -13  -2   39.35    2.77
  -2 -13  -2   33.28    2.78
   2  13   2   39.89    2.85
   2  13   2   32.79    3.03
  -3 -13  -2   69.66    5.25
  -3 -13  -2   72.02    5.24
   3  13   2   78.54    5.29
   3  13   2   67.12    5.44
  -4 -13  -2   11.21    1.15
  -4 -13  -2   13.66    1.08
  -4 -13  -2    8.88    1.26
   4  13   2   11.05    1.43
  -5 -13  -2   37.59    2.69
  -5 -13  -2   33.44    2.68
   5  13   2   35.16    2.89
  -6 -13  -2    2.04    0.42
  -6 -13  -2    2.42    0.64
   6  13   2    2.57    0.64
  -7 -13  -2    1.45    0.67
   7  13   2    0.79    0.55
   4  12  -3    4.36    0.74
  -4 -12   3    4.49    0.68
  -4 -12   3    5.93    0.81
  -4 -12   3    4.40    0.65
  -4 -12   3    4.51    0.72
   3  12  -3   35.32    2.85
  -3 -12   3   31.02    2.78
  -3 -12   3   36.23    2.70
  -3 -12   3   35.93    2.64
   2  12  -3   45.18    3.24
   2  12  -3   36.16    3.67
  -2 -12   3   39.14    3.27
  -2 -12   3   41.71    3.43
  -2 -12   3   45.39    3.24
  -2 -12   3   44.78    3.26
   6  11  -3    8.60    1.40
  -6 -11   3    9.00    1.57
  -6 -11   3   10.31    1.16
  -6 -11   3    8.88    0.97
   5  11  -3    0.13    0.43
   5  11  -3    0.16    1.04
  -5 -11   3    0.73    0.49
  -5 -11   3    0.43    0.36
  -5 -11   3    0.28    0.44
  -5 -11   3    0.14    0.74
  -5 -11   3    0.97    0.46
   4  11  -3    4.89    0.72
  -4 -11   3    6.55    0.86
  -4 -11   3    5.21    0.62
  -4 -11   3    5.30    0.72
  -4 -11   3    6.78    0.84
  -4 -11   3    6.20    0.99
   3  11  -3   15.93    1.32
   3  11  -3   13.07    1.42
  -3 -11   3   14.37    1.40
  -3 -11   3   13.27    1.25
  -3 -11   3   11.93    1.75
  -3 -11   3   13.80    1.20
  -3 -11   3   13.06    1.35
  -3 -11   3   14.54    1.29
   2  11  -3   64.51    4.24
   2  11  -3   54.35    4.33
  -2 -11   3   50.04    4.24
  -2 -11   3   62.96    4.19
  -2 -11   3   55.13    4.32
  -2 -11   3   61.61    4.23
  -2 -11   3   58.56    4.25
  -2 -11   3   48.90    4.48
   1  11  -3   76.67    5.54
   1  11  -3   73.75    5.42
   1  11  -3   76.16    5.42
  -1 -11   3   72.23    5.43
  -1 -11   3   76.69    5.42
  -1 -11   3   75.60    5.52
  -1 -11   3   61.69    5.63
  -1 -11   3   76.84    5.36
   0  11  -3  109.35    7.69
   0  11  -3  111.14    7.69
   0  11  -3  100.34    7.94
   0 -11   3  108.74    7.98
   0 -11   3  103.85    7.70
   0 -11   3   97.63    7.91
   0 -11   3  108.28    7.69
  -1  11  -3   52.15    3.82
  -1  11  -3   49.99    3.81
   1 -11   3   48.73    3.80
   8  10  -3   31.62    3.32
   7  10  -3   10.89    1.73
  -7 -10   3   11.40    1.22
  -7 -10   3   10.35    1.07
   6  10  -3   11.79    1.46
  -6 -10   3   14.42    1.25
  -6 -10   3    9.96    1.61
  -6 -10   3   12.74    1.19
  -6 -10   3   13.65    1.22
  -6 -10   3   12.34    1.14
   5  10  -3   16.18    2.20
  -5 -10   3   24.57    1.71
  -5 -10   3   20.33    2.03
  -5 -10   3   17.91    1.93
  -5 -10   3   22.14    1.73
  -5 -10   3   24.60    1.77
   4  10  -3   21.31    2.23
   4  10  -3   20.24    1.81
  -4 -10   3   21.36    1.82
  -4 -10   3   23.55    1.76
  -4 -10   3   23.12    1.72
  -4 -10   3   21.30    2.04
  -4 -10   3   21.91    1.74
   3  10  -3    0.66    0.43
  -3 -10   3    0.47    0.38
  -3 -10   3    0.75    0.44
  -3 -10   3    1.01    0.31
  -3 -10   3    0.57    0.35
  -3 -10   3    0.32    0.62
  -3 -10   3    0.12    0.40
   2  10  -3    3.64    0.55
   2  10  -3    5.37    0.57
   2  10  -3    3.45    0.62
  -2 -10   3    4.22    0.63
  -2 -10   3    3.34    0.53
  -2 -10   3    3.93    0.58
  -2 -10   3    3.87    0.52
  -2 -10   3    4.39    0.54
  -2 -10   3    5.34    0.88
   1  10  -3    8.82    0.96
   1  10  -3    8.14    0.98
   1  10  -3    9.04    1.12
  -1 -10   3    8.32    1.18
  -1 -10   3    7.65    0.82
  -1 -10   3    8.84    0.80
  -1 -10   3    8.99    1.08
  -1 -10   3    6.86    0.77
  -1 -10   3    8.82    0.95
  -1 -10   3    7.57    1.00
   0  10  -3   12.37    1.16
   0  10  -3   12.08    1.33
   0  10  -3    9.55    1.10
   0 -10   3   10.33    1.13
   0 -10   3   11.24    1.25
   0 -10   3    8.88    1.35
   0 -10   3    9.90    1.10
  -1  10  -3   11.99    1.18
  -1  10  -3    8.84    1.19
  -1  10  -3   12.28    1.39
   1 -10   3   12.32    1.77
   1 -10   3   10.23    1.29
  -2  10  -3   34.23    2.61
  -2  10  -3   32.72    2.58
   2 -10   3   31.03    3.07
   8   9  -3    6.41    1.02
  -8  -9   3    6.57    0.82
   7   9  -3   26.23    2.65
  -7  -9   3   32.04    2.41
  -7  -9   3   32.04    2.37
  -7  -9   3   30.88    2.34
   6   9  -3   55.08    4.99
  -6  -9   3   74.66    4.87
  -6  -9   3   74.98    4.88
  -6  -9   3   66.76    4.84
  -6  -9   3   59.01    4.83
   5   9  -3   46.80    4.05
   5   9  -3   50.14    3.85
  -5  -9   3   56.37    3.87
  -5  -9   3   50.08    3.99
  -5  -9   3   59.50    3.86
  -5  -9   3   52.92    3.82
  -5  -9   3   48.82    3.93
  -5  -9   3   51.43    3.82
   4   9  -3   81.67    6.29
   4   9  -3   78.79    6.14
  -4  -9   3   95.93    6.10
  -4  -9   3   84.66    6.15
  -4  -9   3   85.78    6.24
  -4  -9   3   74.15    6.21
  -4  -9   3   83.19    6.09
  -4  -9   3   88.64    6.11
   3   9  -3   24.82    2.09
  -3  -9   3   24.64    2.09
  -3  -9   3   24.96    2.09
  -3  -9   3   26.73    2.02
  -3  -9   3   27.54    2.03
  -3  -9   3   26.97    2.04
  -3  -9   3   30.83    2.46
  -3  -9   3   28.07    2.01
  -3  -9   3   26.65    2.05
  -3  -9   3   25.12    2.24
   2   9  -3   11.08    1.01
   2   9  -3    8.86    1.07
   2   9  -3   11.85    1.00
  -2  -9   3    9.76    0.94
  -2  -9   3   11.13    0.90
  -2  -9   3   12.04    0.97
  -2  -9   3   10.10    1.35
  -2  -9   3    8.25    0.94
  -2  -9   3   11.88    0.97
  -2  -9   3   10.06    1.07
  -2  -9   3   10.30    1.00
   1   9  -3    1.72    0.40
   1   9  -3    1.05    0.43
  -1  -9   3    1.18    0.71
  -1  -9   3    1.76    0.39
  -1  -9   3    1.14    0.24
  -1  -9   3    1.79    0.33
  -1  -9   3    1.54    0.41
  -1  -9   3    1.16    0.29
  -1  -9   3    1.42    0.42
  -1  -9   3    1.02    0.38
  -1  -9   3    1.61    0.50
   0   9  -3    9.12    0.92
   0   9  -3    8.41    0.93
   0   9  -3    8.94    1.05
   0  -9   3    7.58    1.08
   0  -9   3    9.18    1.02
   0  -9   3    8.14    0.74
   0  -9   3    6.88    0.70
  -1   9  -3    0.90    0.50
  -1   9  -3    0.48    0.43
  -1   9  -3    0.64    0.46
   1  -9   3    0.90    0.47
   1  -9   3    0.80    0.77
  -2   9  -3   -0.15    0.43
  -2   9  -3   -0.54    0.48
  -2   9  -3    0.72    0.55
   2  -9   3    0.75    0.79
   2  -9   3    0.32    0.47
  -3   9  -3   15.03    1.46
  -3   9  -3   15.34    1.40
   3  -9   3   16.20    1.56
   3  -9   3   13.10    1.94
   9   8  -3    0.38    0.84
   8   8  -3   17.49    1.97
   8   8  -3   18.68    1.56
  -8  -8   3   17.70    1.50
  -8  -8   3   17.15    1.61
  -8  -8   3   19.62    1.63
   7   8  -3   15.57    1.75
   7   8  -3   16.91    1.44
  -7  -8   3   16.28    1.40
  -7  -8   3   18.12    1.48
  -7  -8   3   18.82    1.50
   6   8  -3   34.38    3.22
   6   8  -3   42.56    3.05
  -6  -8   3   40.58    3.06
  -6  -8   3   44.17    3.04
  -6  -8   3   38.61    3.12
  -6  -8   3   41.82    3.05
  -6  -8   3   44.62    3.08
   5   8  -3   74.56    6.00
   5   8  -3   75.07    6.12
  -5  -8   3   89.49    6.03
  -5  -8   3   91.33    6.01
  -5  -8   3   83.72    6.01
  -5  -8   3   83.41    6.00
   4   8  -3   93.31    7.27
   4   8  -3  100.06    7.37
  -4  -8   3  105.29    7.31
  -4  -8   3   97.75    7.28
  -4  -8   3   99.97    7.27
  -4  -8   3  104.86    7.30
  -4  -8   3  101.32    7.24
  -4  -8   3   91.02    7.34
  -4  -8   3   99.48    7.24
  -4  -8   3  111.58    7.23
   3   8  -3  131.82    8.69
   3   8  -3  102.12    8.37
  -3  -8   3  123.61    8.42
  -3  -8   3  112.19    8.46
  -3  -8   3  111.07    8.40
  -3  -8   3  120.85    8.34
  -3  -8   3  108.87    8.37
  -3  -8   3  118.15    8.32
  -3  -8   3  113.17    8.32
  -3  -8   3  119.29    8.34
  -3  -8   3  114.78    8.33
  -3  -8   3  115.74    8.32
   2   8  -3    6.99    0.71
   2   8  -3    5.35    0.76
   2   8  -3    6.57    0.70
  -2  -8   3    6.99    0.60
  -2  -8   3    7.27    1.11
  -2  -8   3    5.79    0.68
  -2  -8   3    5.60    0.65
  -2  -8   3    5.51    0.62
  -2  -8   3    5.35    0.73
  -2  -8   3    5.92    0.70
  -2  -8   3    7.38    0.67
  -2  -8   3    6.23    0.64
  -2  -8   3    6.64    0.68
  -2  -8   3    4.17    0.79
   1   8  -3   62.32    4.33
   1   8  -3   61.33    4.25
   1   8  -3   58.43    4.25
  -1  -8   3   53.56    4.22
  -1  -8   3   53.99    4.20
  -1  -8   3   63.31    4.32
  -1  -8   3   52.59    4.23
  -1  -8   3   60.90    4.24
  -1  -8   3   57.23    4.25
  -1  -8   3   54.44    4.37
  -1  -8   3   59.71    4.24
  -1  -8   3   61.07    4.21
   0   8  -3   63.17    4.33
   0   8  -3   58.94    4.24
   0  -8   3   54.60    4.18
   0  -8   3   63.32    4.32
   0  -8   3   54.31    4.20
   0  -8   3   55.83    4.37
   0  -8   3   51.01    4.23
   0  -8   3   63.02    4.19
  -1   8  -3   16.45    1.41
  -1   8  -3   15.56    1.39
  -1   8  -3   17.91    1.52
   1  -8   3   15.71    1.65
   1  -8   3   17.91    1.49
  -2   8  -3    1.17    0.42
  -2   8  -3    1.86    0.47
  -2   8  -3    1.41    0.51
   2  -8   3    2.88    0.79
   2  -8   3    1.41    0.47
  -3   8  -3   20.16    1.60
  -3   8  -3   17.92    1.63
   3  -8   3   19.06    1.72
   3  -8   3   19.55    1.97
  -4   8  -3   12.16    1.42
  -4   8  -3   13.71    1.27
   4  -8   3   12.28    1.65
   4  -8   3   14.22    1.45
   9   7  -3    4.79    0.93
  -9  -7   3    2.71    0.86
  -9  -7   3    6.49    0.77
   8   7  -3    6.77    0.88
   8   7  -3    6.30    0.90
  -8  -7   3    8.57    1.39
  -8  -7   3    7.26    0.93
  -8  -7   3    5.79    0.76
  -8  -7   3    5.47    0.76
   7   7  -3    2.18    0.42
  -7  -7   3    1.20    0.46
  -7  -7   3    2.27    0.43
  -7  -7   3    1.46    0.32
   6   7  -3   14.40    1.23
   6   7  -3   14.64    1.18
   6   7  -3   13.71    1.48
  -6  -7   3   12.69    1.20
  -6  -7   3   15.05    1.25
  -6  -7   3   15.19    1.26
  -6  -7   3   14.28    1.36
  -6  -7   3   17.09    1.22
   5   7  -3   29.32    2.89
   5   7  -3   32.11    2.41
   5   7  -3   32.64    2.38
  -5  -7   3   28.04    2.58
  -5  -7   3   31.08    2.41
  -5  -7   3   33.37    2.42
  -5  -7   3   35.79    2.41
  -5  -7   3   34.95    2.44
  -5  -7   3   32.90    2.48
  -5  -7   3   34.36    2.52
  -5  -7   3   29.87    2.45
   4   7  -3   35.73    2.93
   4   7  -3   40.74    3.07
  -4  -7   3   41.99    2.96
  -4  -7   3   37.68    2.91
  -4  -7   3   43.16    2.94
  -4  -7   3   42.50    3.01
  -4  -7   3   39.78    2.93
  -4  -7   3   37.80    2.91
  -4  -7   3   39.56    2.94
  -4  -7   3   38.64    2.93
   3   7  -3   39.85    2.95
   3   7  -3   32.30    2.79
  -3  -7   3   38.83    2.90
  -3  -7   3   33.70    2.75
  -3  -7   3   35.40    2.80
  -3  -7   3   39.00    2.77
  -3  -7   3   37.33    2.78
  -3  -7   3   40.85    2.86
  -3  -7   3   40.19    2.78
  -3  -7   3   37.22    2.76
  -3  -7   3   35.22    2.75
  -3  -7   3   42.23    2.76
  -3  -7   3   37.90    2.76
   2   7  -3   62.91    5.47
   2   7  -3   84.05    5.44
  -2  -7   3   83.52    5.44
  -2  -7   3   70.95    5.42
  -2  -7   3   73.04    5.44
  -2  -7   3   73.53    5.51
  -2  -7   3   66.30    5.47
  -2  -7   3   77.67    5.54
  -2  -7   3   72.11    5.43
  -2  -7   3   86.82    5.52
  -2  -7   3   77.42    5.44
  -2  -7   3   76.08    5.42
  -2  -7   3   76.36    5.43
  -2  -7   3   66.53    5.41
  -2  -7   3   76.17    5.42
  -2  -7   3   81.40    5.44
   1   7  -3  111.78    8.14
   1   7  -3  106.95    8.19
   1   7  -3  118.82    8.14
  -1  -7   3  111.24    8.11
  -1  -7   3  107.60    8.22
  -1  -7   3  118.06    8.14
  -1  -7   3  127.11    8.22
  -1  -7   3  109.25    8.14
  -1  -7   3  109.06    8.13
  -1  -7   3  117.85    8.15
  -1  -7   3  115.45    8.12
  -1  -7   3  108.66    8.23
  -1  -7   3  114.27    8.20
  -1  -7   3  109.05    8.13
   0   7  -3   69.57    4.82
   0   7  -3   67.61    4.82
   0  -7   3   56.75    5.13
   0  -7   3   70.95    4.78
   0  -7   3   67.63    4.90
   0  -7   3   63.45    4.92
   0  -7   3   62.38    4.81
   0  -7   3   68.50    4.83
   0  -7   3   68.81    4.81
  -1   7  -3  122.77    7.94
  -1   7  -3  105.41    7.82
   1  -7   3  119.57    7.93
   1  -7   3  107.57    7.95
   1  -7   3   94.63    7.85
   1  -7   3  105.23    7.83
  -2   7  -3   93.98    7.09
  -2   7  -3   95.66    7.08
  -2   7  -3  104.66    7.16
   2  -7   3   92.90    7.19
   2  -7   3  102.74    7.15
  -3   7  -3   15.31    1.48
  -3   7  -3   16.65    1.40
   3  -7   3   18.34    1.52
   3  -7   3   16.81    1.70
  -4   7  -3    1.57    0.46
  -4   7  -3    1.62    0.52
   4  -7   3    1.71    0.53
   4  -7   3    1.75    0.73
  -5   7  -3   11.28    1.35
  -5   7  -3   11.19    1.17
   5  -7   3   12.25    1.33
  -6   7  -3    0.66    0.90
 -10  -6   3   49.00    3.79
   9   6  -3   34.05    2.41
   9   6  -3   28.05    2.63
  -9  -6   3   31.68    2.48
  -9  -6   3   31.69    2.38
  -9  -6   3   28.33    2.44
   8   6  -3   42.05    2.83
   8   6  -3   34.57    2.99
  -8  -6   3   40.04    2.83
  -8  -6   3   37.74    2.87
  -8  -6   3   33.42    2.86
   7   6  -3   46.56    3.71
   7   6  -3   51.11    3.58
   7   6  -3   50.56    3.58
  -7  -6   3   49.17    3.60
  -7  -6   3   46.94    3.61
  -7  -6   3   47.88    3.59
   6   6  -3   31.07    2.33
   6   6  -3   31.76    2.34
  -6  -6   3   31.88    2.43
  -6  -6   3   33.45    2.37
  -6  -6   3   31.95    2.35
  -6  -6   3   31.34    2.44
  -6  -6   3   28.15    2.34
   5   6  -3    2.18    0.28
   5   6  -3    1.86    0.32
   5   6  -3    1.22    0.47
   5   6  -3    1.29    0.34
  -5  -6   3    1.43    0.27
  -5  -6   3    1.76    0.45
  -5  -6   3    1.74    0.36
  -5  -6   3    1.70    0.25
  -5  -6   3    1.59    0.47
  -5  -6   3    2.16    0.40
   4   6  -3    0.07    0.16
   4   6  -3   -0.02    0.20
   4   6  -3    0.38    0.42
   4   6  -3   -0.06    0.25
  -4  -6   3   -0.09    0.31
  -4  -6   3   -0.02    0.24
  -4  -6   3    0.07    0.18
  -4  -6   3    0.14    0.26
  -4  -6   3   -0.06    0.32
  -4  -6   3    0.14    0.22
  -4  -6   3    0.22    0.33
  -4  -6   3    0.07    0.17
  -4  -6   3    0.39    0.25
  -4  -6   3    0.04    0.22
  -4  -6   3   -0.10    0.17
   3   6  -3    3.13    0.46
   3   6  -3    2.87    0.47
   3   6  -3    3.97    0.60
  -3  -6   3    3.72    0.43
  -3  -6   3    3.58    0.54
  -3  -6   3    4.24    0.56
  -3  -6   3    3.73    0.60
  -3  -6   3    3.52    0.47
  -3  -6   3    3.55    0.48
  -3  -6   3    4.18    0.41
  -3  -6   3    4.30    0.53
  -3  -6   3    4.14    0.49
  -3  -6   3    4.45    0.56
  -3  -6   3    2.63    0.43
  -3  -6   3    4.89    0.46
   2   6  -3   14.84    1.34
   2   6  -3   17.37    1.56
  -2  -6   3   18.15    1.40
  -2  -6   3   15.96    1.29
  -2  -6   3   18.53    1.31
  -2  -6   3   17.80    1.28
  -2  -6   3   17.63    1.29
  -2  -6   3   16.60    1.32
  -2  -6   3   15.83    1.34
  -2  -6   3   18.14    1.32
  -2  -6   3   17.41    1.40
  -2  -6   3   16.25    1.28
  -2  -6   3   18.55    1.47
  -2  -6   3   15.32    1.28
  -2  -6   3   17.57    1.31
   1   6  -3   49.57    4.06
   1   6  -3   57.61    4.02
   1   6  -3   52.96    4.02
  -1  -6   3   51.53    4.06
  -1  -6   3   56.64    4.00
  -1  -6   3   61.60    4.09
  -1  -6   3   54.43    4.02
  -1  -6   3   55.67    4.02
  -1  -6   3   58.63    4.03
  -1  -6   3   56.34    4.00
  -1  -6   3   55.39    4.11
  -1  -6   3   55.66    4.02
  -1  -6   3   53.09    4.10
  -1  -6   3   58.48    4.02
  -1  -6   3   54.40    4.02
   0   6  -3  144.28   10.94
   0   6  -3  163.15   10.94
   0   6  -3  143.20   10.86
   0   6  -3  153.47   10.88
   0   6  -3  151.46   10.88
   0  -6   3  140.70   10.88
   0  -6   3  144.65   10.95
   0  -6   3  152.72   10.88
   0  -6   3  153.83   10.85
   0  -6   3  155.02   10.88
   0  -6   3  164.13   10.94
   0  -6   3  149.01   10.87
   0  -6   3  165.21   10.95
   0  -6   3  154.01   10.85
   0  -6   3  141.30   10.94
  -1   6  -3  239.56   16.86
  -1   6  -3  239.21   16.86
  -1   6  -3  224.16   16.83
  -1   6  -3  260.00   16.92
  -1   6  -3  229.59   16.92
   1  -6   3  256.15   16.92
   1  -6   3  217.32   16.85
   1  -6   3  225.67   16.86
   1  -6   3  257.06   16.99
   1  -6   3  221.23   16.91
   1  -6   3  218.59   16.93
   1  -6   3  238.03   16.84
  -2   6  -3  119.34    9.11
  -2   6  -3  129.88    9.05
  -2   6  -3  121.56    9.08
  -2   6  -3  139.96    9.12
   2  -6   3  111.75    9.05
   2  -6   3  120.37    9.19
   2  -6   3  138.72    9.12
   2  -6   3  124.80    9.01
  -3   6  -3  105.95    7.88
  -3   6  -3  107.17    7.86
   3  -6   3  117.89    7.94
   3  -6   3  105.24    7.96
  -4   6  -3   71.14    5.13
  -4   6  -3   69.55    5.16
   4  -6   3   74.08    5.22
   4  -6   3   66.75    5.25
  -5   6  -3   49.69    3.72
  -5   6  -3   49.92    3.78
   5  -6   3   48.33    3.91
   5  -6   3   52.57    3.82
  -6   6  -3   29.00    2.42
  -6   6  -3   30.23    2.53
   6  -6   3   33.13    2.58
   6  -6   3   31.77    2.75
  -7   6  -3    4.98    0.79
  10   5  -3   20.56    2.16
 -10  -5   3   20.63    1.72
   9   5  -3   46.19    3.84
  -9  -5   3   55.27    3.68
  -9  -5   3   46.62    3.72
   8   5  -3   92.16    7.13
   8   5  -3  110.76    7.04
  -8  -5   3   98.36    7.04
  -8  -5   3   87.78    7.06
   7   5  -3   93.13    6.37
   7   5  -3   80.82    6.44
   7   5  -3   90.12    6.36
  -7  -5   3   82.95    6.37
  -7  -5   3   82.72    6.38
  -7  -5   3   98.40    6.41
   6   5  -3   43.01    3.12
   6   5  -3   40.93    3.22
   6   5  -3   43.97    3.13
  -6  -5   3   38.44    3.15
  -6  -5   3   45.02    3.19
  -6  -5   3   44.65    3.22
  -6  -5   3   42.22    3.15
   5   5  -3   25.05    1.90
   5   5  -3   27.51    1.95
   5   5  -3   23.13    1.90
   5   5  -3   25.07    2.01
  -5  -5   3   27.51    1.98
  -5  -5   3   23.15    1.91
  -5  -5   3   26.08    1.98
  -5  -5   3   25.29    1.93
  -5  -5   3   26.52    1.93
   4   5  -3   20.45    1.49
   4   5  -3   21.04    1.48
   4   5  -3   21.03    1.61
   4   5  -3   18.50    1.48
   4   5  -3   20.54    1.50
  -4  -5   3   18.69    1.49
  -4  -5   3   17.30    1.48
  -4  -5   3   17.89    1.48
  -4  -5   3   19.98    1.49
  -4  -5   3   22.73    1.49
  -4  -5   3   17.56    1.47
  -4  -5   3   20.99    1.56
  -4  -5   3   19.42    1.55
  -4  -5   3   19.53    1.48
  -4  -5   3   19.91    1.51
  -4  -5   3   19.87    1.49
   3   5  -3   27.27    1.95
   3   5  -3   25.48    1.82
   3   5  -3   26.18    1.83
   3   5  -3   23.99    1.83
   3   5  -3   27.14    1.84
   3   5  -3   20.99    1.83
  -3  -5   3   23.12    1.84
  -3  -5   3   27.50    1.83
  -3  -5   3   21.83    1.81
  -3  -5   3   25.13    1.83
  -3  -5   3   24.70    1.83
  -3  -5   3   24.15    1.83
  -3  -5   3   23.12    1.82
  -3  -5   3   26.66    1.85
  -3  -5   3   23.67    1.85
   2   5  -3    2.07    0.27
   2   5  -3    2.30    0.29
   2   5  -3    2.30    0.49
   2   5  -3    1.73    0.27
  -2  -5   3    1.88    0.34
  -2  -5   3    1.85    0.27
  -2  -5   3    2.31    0.27
  -2  -5   3    1.76    0.26
  -2  -5   3    2.35    0.37
  -2  -5   3    1.64    0.23
  -2  -5   3    2.00    0.26
  -2  -5   3    1.59    0.22
  -2  -5   3    1.60    0.27
  -2  -5   3    1.60    0.29
  -2  -5   3    2.39    0.39
  -2  -5   3    1.58    0.24
  -2  -5   3    1.97    0.26
   1   5  -3   35.20    2.51
   1   5  -3   33.44    2.50
   1   5  -3   33.97    2.55
   1   5  -3   32.63    2.51
  -1  -5   3   33.23    2.50
  -1  -5   3   34.86    2.60
  -1  -5   3   29.98    2.54
  -1  -5   3   36.60    2.51
  -1  -5   3   36.25    2.49
  -1  -5   3   34.88    2.51
  -1  -5   3   32.01    2.51
  -1  -5   3   35.72    2.50
  -1  -5   3   34.31    2.51
  -1  -5   3   37.10    2.51
  -1  -5   3   35.29    2.61
   0   5  -3   10.63    0.90
   0   5  -3   10.79    0.95
   0   5  -3   11.05    0.87
   0   5  -3   10.36    0.89
   0  -5   3   11.48    0.83
   0  -5   3   11.16    0.88
   0  -5   3   11.57    0.94
   0  -5   3   10.80    0.88
   0  -5   3   11.47    0.90
   0  -5   3   11.42    0.84
   0  -5   3   10.24    1.05
   0  -5   3   10.41    0.88
  -1   5  -3   65.38    4.80
  -1   5  -3   63.26    4.85
  -1   5  -3   70.14    4.85
  -1   5  -3   65.75    4.78
  -1   5  -3   65.14    4.80
   1  -5   3   63.25    4.86
   1  -5   3   67.03    4.80
   1  -5   3   72.46    4.85
   1  -5   3   61.12    4.87
   1  -5   3   61.28    4.80
   1  -5   3   75.67    4.87
  -2   5  -3   84.87    6.31
  -2   5  -3   88.90    6.28
  -2   5  -3   82.11    6.35
  -2   5  -3   89.54    6.30
   2  -5   3   97.97    6.37
   2  -5   3   83.88    6.37
   2  -5   3   85.85    6.31
   2  -5   3   76.34    6.30
   2  -5   3   97.48    6.38
  -3   5  -3   53.79    4.26
  -3   5  -3   58.28    4.13
  -3   5  -3   59.87    4.19
   3  -5   3   59.36    4.27
   3  -5   3   51.23    4.17
   3  -5   3   55.84    4.46
   3  -5   3   57.56    4.13
   3  -5   3   60.95    4.24
  -4   5  -3   39.63    2.94
  -4   5  -3   39.59    2.98
   4  -5   3   42.75    3.02
   4  -5   3   38.14    3.07
   4  -5   3   38.16    2.89
  -5   5  -3   12.11    1.19
  -5   5  -3   11.37    1.07
  -5   5  -3   10.67    0.98
   5  -5   3   12.84    1.19
   5  -5   3   10.41    1.36
  -6   5  -3   87.21    6.38
  -6   5  -3   83.46    6.42
  -6   5  -3   87.70    6.34
   6  -5   3   85.80    6.54
   6  -5   3   94.80    6.49
  -7   5  -3   35.69    2.86
   7  -5   3   39.18    3.03
  10   4  -3    4.18    0.98
 -10  -4   3    6.05    0.85
 -10  -4   3    6.14    0.91
   9   4  -3   27.38    1.89
   9   4  -3   21.10    2.10
  -9  -4   3   23.46    1.84
  -9  -4   3   20.69    1.92
   8   4  -3   63.15    4.12
   8   4  -3   54.28    4.23
  -8  -4   3   55.96    4.11
  -8  -4   3   51.02    4.14
   7   4  -3   27.53    2.35
   7   4  -3   33.07    2.23
  -7  -4   3   26.61    2.22
  -7  -4   3   30.94    2.26
   6   4  -3   47.22    3.53
   6   4  -3   40.69    3.44
   6   4  -3   51.35    3.48
   6   4  -3   48.54    3.45
  -6  -4   3   51.47    3.53
  -6  -4   3   51.80    3.52
  -6  -4   3   43.89    3.47
  -6  -4   3   44.10    3.48
   5   4  -3   67.54    4.35
   5   4  -3   56.01    4.32
   5   4  -3   59.48    4.31
   5   4  -3   63.15    4.37
   5   4  -3   53.40    4.31
  -5  -4   3   57.63    4.33
  -5  -4   3   52.79    4.31
  -5  -4   3   65.83    4.36
  -5  -4   3   55.12    4.32
  -5  -4   3   60.38    4.30
  -5  -4   3   57.67    4.31
  -5  -4   3   66.23    4.36
   4   4  -3   10.73    0.82
   4   4  -3    9.74    0.79
   4   4  -3    8.70    0.80
   4   4  -3   11.32    0.95
   4   4  -3   10.55    0.81
  -4  -4   3   10.96    0.90
  -4  -4   3    9.24    0.78
  -4  -4   3   10.51    0.83
  -4  -4   3    9.17    0.79
  -4  -4   3    9.17    0.79
  -4  -4   3    8.66    0.79
   3   4  -3  102.78    7.15
   3   4  -3   94.87    7.15
   3   4  -3   97.80    7.15
   3   4  -3  108.92    7.20
  -3  -4   3   95.32    7.16
  -3  -4   3   84.73    7.16
  -3  -4   3  113.49    7.16
  -3  -4   3  106.21    7.18
  -3  -4   3  105.79    7.17
  -3  -4   3   98.19    7.18
  -3  -4   3   89.13    7.15
  -3  -4   3   97.68    7.16
  -3  -4   3  101.43    7.17
   2   4  -3   97.20    6.78
   2   4  -3   96.27    6.74
   2   4  -3   86.94    6.73
   2   4  -3  100.93    6.74
  -2  -4   3   98.17    6.74
  -2  -4   3   79.66    6.75
  -2  -4   3  100.88    6.75
  -2  -4   3   91.94    6.74
  -2  -4   3   87.54    6.75
  -2  -4   3   96.96    6.74
  -2  -4   3  104.44    6.74
  -2  -4   3   87.95    6.73
  -2  -4   3   89.05    6.73
  -2  -4   3   96.93    6.77
   1   4  -3   62.84    4.28
   1   4  -3   55.49    4.28
   1   4  -3   64.66    4.27
   1   4  -3   58.28    4.28
  -1  -4   3   64.58    4.27
  -1  -4   3   59.24    4.33
  -1  -4   3   60.99    4.29
  -1  -4   3   51.57    4.31
  -1  -4   3   63.97    4.28
  -1  -4   3   51.06    4.30
  -1  -4   3   58.64    4.27
  -1  -4   3   63.37    4.27
  -1  -4   3   54.17    4.28
  -1  -4   3   62.80    4.28
  -1  -4   3   57.45    4.32
  -1  -4   3   61.23    4.28
   0   4  -3   17.45    1.32
   0   4  -3   18.76    1.29
   0   4  -3   17.19    1.31
   0   4  -3   17.49    1.38
   0   4  -3   17.86    1.31
   0   4  -3   15.69    1.35
   0  -4   3   17.12    1.32
   0  -4   3   18.56    1.36
   0  -4   3   17.40    1.32
   0  -4   3   16.72    1.40
   0  -4   3   17.52    1.35
   0  -4   3   18.69    1.29
   0  -4   3   16.71    1.41
  -1   4  -3   10.40    0.85
  -1   4  -3   10.04    0.86
  -1   4  -3    9.94    0.90
  -1   4  -3   10.79    0.82
   1  -4   3    9.67    0.83
   1  -4   3   10.88    0.84
   1  -4   3   11.42    0.90
   1  -4   3   11.08    0.92
   1  -4   3    9.09    0.97
   1  -4   3   11.69    0.90
  -2   4  -3    2.47    0.36
  -2   4  -3    2.29    0.34
  -2   4  -3    2.23    0.36
  -2   4  -3    2.43    0.31
   2  -4   3    2.90    0.45
   2  -4   3    2.46    0.32
   2  -4   3    2.97    0.46
   2  -4   3    2.35    0.37
   2  -4   3    2.72    0.32
   2  -4   3    2.60    0.33
  -3   4  -3    8.12    0.70
  -3   4  -3    7.62    0.82
  -3   4  -3    8.26    0.75
  -3   4  -3    8.12    0.83
   3  -4   3    8.59    0.69
   3  -4   3    7.01    0.77
   3  -4   3    7.64    0.92
   3  -4   3    9.74    0.83
   3  -4   3    9.01    0.82
  -4   4  -3   30.70    2.24
  -4   4  -3   28.58    2.34
  -4   4  -3   30.47    2.26
  -4   4  -3   29.59    2.31
   4  -4   3   29.38    2.23
   4  -4   3   32.73    2.35
   4  -4   3   27.25    2.47
   4  -4   3   33.07    2.35
  -5   4  -3   31.73    2.41
  -5   4  -3   31.80    2.43
  -5   4  -3   32.03    2.49
   5  -4   3   29.57    2.57
   5  -4   3   36.71    2.53
  -6   4  -3   76.66    5.63
  -6   4  -3   77.29    5.57
  -6   4  -3   77.46    5.56
   6  -4   3   84.41    5.69
   6  -4   3   73.41    5.55
   6  -4   3   71.09    5.70
  -7   4  -3   58.41    4.37
  -7   4  -3   59.34    4.28
  -7   4  -3   55.74    4.29
   7  -4   3   56.08    4.47
   7  -4   3   61.71    4.42
  -8   4  -3   38.86    3.15
   8  -4   3   44.46    3.33
  10   3  -3   16.86    1.49
  10   3  -3   12.11    1.89
 -10  -3   3   16.85    1.72
 -10  -3   3   15.92    1.38
   9   3  -3    0.19    0.44
   9   3  -3   -0.52    0.64
  -9  -3   3    0.58    0.33
  -9  -3   3   -0.16    0.46
  -9  -3   3    0.56    0.62
   8   3  -3    4.30    0.51
   8   3  -3    3.83    0.69
  -8  -3   3    2.45    0.51
  -8  -3   3    2.08    0.68
  -8  -3   3    4.35    0.59
   7   3  -3    6.73    1.14
   7   3  -3    7.82    0.78
   7   3  -3    9.39    1.12
  -7  -3   3    8.58    0.96
  -7  -3   3    7.09    0.82
  -7  -3   3    7.92    1.05
   6   3  -3   26.43    2.21
   6   3  -3   32.11    2.24
   6   3  -3   30.14    2.23
   6   3  -3   26.89    2.19
   6   3  -3   31.88    2.31
  -6  -3   3   28.98    2.21
  -6  -3   3   28.85    2.20
  -6  -3   3   35.03    2.31
  -6  -3   3   28.45    2.23
  -6  -3   3   25.68    2.34
  -6  -3   3   32.76    2.29
  -6  -3   3   30.04    2.20
   5   3  -3   34.65    2.53
   5   3  -3   29.83    2.52
   5   3  -3   36.88    2.60
   5   3  -3   32.19    2.53
   5   3  -3   37.87    2.66
  -5  -3   3   32.12    2.54
  -5  -3   3   33.91    2.53
  -5  -3   3   33.94    2.52
  -5  -3   3   39.09    2.59
  -5  -3   3   33.87    2.52
  -5  -3   3   36.70    2.60
   4   3  -3  119.24    7.94
   4   3  -3   99.25    7.93
   4   3  -3   97.88    7.94
   4   3  -3  121.23    7.97
   4   3  -3  107.74    7.93
  -4  -3   3  122.76    7.97
  -4  -3   3  103.83    7.93
  -4  -3   3  107.53    7.93
  -4  -3   3  113.39    7.95
  -4  -3   3  102.63    7.94
  -4  -3   3  120.25    7.96
  -4  -3   3  111.91    7.93
   3   3  -3  405.49   27.41
   3   3  -3  351.20   27.40
   3   3  -3  365.34   27.40
   3   3  -3  422.81   27.43
   3   3  -3  414.74   27.43
  -3  -3   3  356.83   27.40
  -3  -3   3  348.37   27.41
  -3  -3   3  399.99   27.42
  -3  -3   3  330.61   27.39
  -3  -3   3  411.50   27.42
  -3  -3   3  408.62   27.42
  -3  -3   3  390.07   27.40
   2   3  -3  172.76   11.46
   2   3  -3  149.88   11.43
   2   3  -3  175.01   11.44
  -2  -3   3  167.43   11.45
  -2  -3   3  146.30   11.44
  -2  -3   3  174.59   11.45
  -2  -3   3  159.86   11.44
  -2  -3   3  142.18   11.44
  -2  -3   3  157.40   11.43
  -2  -3   3  160.76   11.43
  -2  -3   3  146.90   11.44
  -2  -3   3  165.70   11.44
   1   3  -3  112.77    8.20
   1   3  -3  113.10    8.16
   1   3  -3  124.17    8.16
  -1  -3   3  124.73    8.16
  -1  -3   3  116.29    8.19
  -1  -3   3   96.84    8.18
  -1  -3   3  123.54    8.16
  -1  -3   3  116.46    8.16
  -1  -3   3   97.00    8.18
  -1  -3   3  118.61    8.17
  -1  -3   3  113.69    8.18
  -1  -3   3  105.44    8.16
  -1  -3   3  119.42    8.20
   0   3  -3   73.91    5.51
   0   3  -3   77.46    5.48
   0   3  -3   73.22    5.48
   0   3  -3   77.19    5.48
   0   3  -3   76.68    5.51
   0   3  -3   83.33    5.47
   0  -3   3   79.90    5.49
   0  -3   3   76.10    5.52
   0  -3   3   70.54    5.51
   0  -3   3   66.29    5.52
   0  -3   3   75.76    5.48
   0  -3   3   74.29    5.52
   0  -3   3   80.40    5.49
   0  -3   3   84.32    5.47
   0  -3   3   76.03    5.48
  -1   3  -3   78.65    5.96
  -1   3  -3   79.44    5.97
  -1   3  -3   95.56    6.01
  -1   3  -3   80.05    6.00
  -1   3  -3   81.09    5.96
   1  -3   3   91.21    6.01
   1  -3   3   77.91    6.00
   1  -3   3   77.36    5.97
   1  -3   3   77.90    5.97
   1  -3   3   92.65    6.01
   1  -3   3   82.80    5.97
  -2   3  -3   38.24    2.98
  -2   3  -3   38.49    2.97
  -2   3  -3   39.91    2.95
  -2   3  -3   39.49    2.94
   2  -3   3   40.99    2.95
   2  -3   3   41.02    2.95
   2  -3   3   44.29    3.00
   2  -3   3   43.07    3.04
  -3   3  -3    5.18    0.60
  -3   3  -3    4.68    0.49
  -3   3  -3    4.56    0.58
  -3   3  -3    4.66    0.50
   3  -3   3    5.01    0.55
   3  -3   3    4.55    0.52
   3  -3   3    4.31    0.66
   3  -3   3    4.40    0.50
   3  -3   3    4.10    0.53
   3  -3   3    4.53    0.51
  -4   3  -3   -0.04    0.24
  -4   3  -3    0.66    0.25
  -4   3  -3    0.30    0.31
  -4   3  -3    0.02    0.31
   4  -3   3    0.07    0.36
   4  -3   3    0.01    0.27
   4  -3   3    0.02    0.25
   4  -3   3   -0.16    0.24
   4  -3   3    0.36    0.27
   4  -3   3    0.01    0.20
  -5   3  -3   11.23    1.00
  -5   3  -3   11.12    1.01
  -5   3  -3   12.11    1.12
   5  -3   3   13.63    1.36
   5  -3   3   11.04    1.22
   5  -3   3   13.17    1.12
  -6   3  -3  127.16    8.82
  -6   3  -3  122.05    8.86
  -6   3  -3  123.09    8.82
   6  -3   3  115.94    8.81
   6  -3   3  127.74    8.91
   6  -3   3  119.90    8.92
  -7   3  -3   79.47    5.78
  -7   3  -3   81.32    5.78
  -7   3  -3   79.15    5.84
   7  -3   3   76.82    5.93
   7  -3   3   86.97    5.90
   7  -3   3   73.99    5.76
  -8   3  -3   60.61    4.32
  -8   3  -3   60.47    4.33
  -8   3  -3   59.64    4.43
   8  -3   3   55.31    4.54
   8  -3   3   56.75    4.45
  10   2  -3   23.95    2.40
 -10  -2   3   24.83    2.07
 -10  -2   3   21.72    1.85
 -10  -2   3   22.58    2.14
   9   2  -3    8.21    1.26
   9   2  -3    9.25    0.97
  -9  -2   3    8.64    1.28
  -9  -2   3    7.43    0.83
  -9  -2   3    5.91    1.01
   8   2  -3    8.10    0.81
   8   2  -3    6.23    1.08
   8   2  -3    6.47    0.70
  -8  -2   3    7.18    0.73
  -8  -2   3    6.42    0.85
  -8  -2   3    6.64    1.04
   7   2  -3    7.25    0.90
   7   2  -3    6.21    0.69
   7   2  -3    8.58    0.76
  -7  -2   3    7.45    0.79
  -7  -2   3    7.04    0.72
  -7  -2   3    8.28    1.04
  -7  -2   3    8.13    1.01
   6   2  -3    0.66    0.21
   6   2  -3    0.49    0.24
   6   2  -3    0.84    0.41
   6   2  -3    0.94    0.35
   6   2  -3    0.55    0.27
  -6  -2   3    0.21    0.34
  -6  -2   3    0.45    0.26
  -6  -2   3    0.69    0.21
  -6  -2   3    0.88    0.28
  -6  -2   3    0.71    0.43
  -6  -2   3    1.09    0.38
  -6  -2   3    0.72    0.28
   5   2  -3   20.67    1.72
   5   2  -3   22.80    1.73
   5   2  -3   24.15    1.76
   5   2  -3   24.58    1.82
   5   2  -3   23.08    1.73
  -5  -2   3   21.86    1.73
  -5  -2   3   26.35    1.92
  -5  -2   3   21.77    1.72
  -5  -2   3   23.51    1.73
  -5  -2   3   25.65    1.82
  -5  -2   3   22.13    1.74
  -5  -2   3   23.19    1.72
   4   2  -3   21.74    1.48
   4   2  -3   20.86    1.51
   4   2  -3   19.00    1.45
   4   2  -3   16.98    1.44
   4   2  -3   17.57    1.47
  -4  -2   3   22.33    1.50
  -4  -2   3   17.41    1.44
  -4  -2   3   19.45    1.46
  -4  -2   3   18.95    1.44
  -4  -2   3   21.59    1.53
  -4  -2   3   19.18    1.47
   3   2  -3  121.30    8.43
   3   2  -3  109.11    8.42
   3   2  -3  117.76    8.43
   3   2  -3  123.28    8.44
   3   2  -3  110.74    8.42
  -3  -2   3  114.10    8.43
  -3  -2   3  116.48    8.42
  -3  -2   3  120.82    8.44
  -3  -2   3  115.83    8.42
  -3  -2   3  126.81    8.44
   2   2  -3  326.80   24.88
   2   2  -3  353.63   24.89
   2   2  -3  378.71   24.89
   2   2  -3  368.48   24.89
   2   2  -3  333.00   24.88
   2   2  -3  314.87   24.88
  -2  -2   3  318.39   24.88
  -2  -2   3  348.71   24.89
  -2  -2   3  305.57   24.88
  -2  -2   3  375.80   24.89
  -2  -2   3  375.58   24.90
  -2  -2   3  383.24   24.89
   1   2  -3  195.42   15.59
   1   2  -3  198.97   15.61
   1   2  -3  224.84   15.61
   1   2  -3  237.07   15.60
   1   2  -3  224.47   15.60
   1   2  -3  205.78   15.60
  -1  -2   3  205.98   15.60
  -1  -2   3  196.85   15.59
  -1  -2   3  187.16   15.61
  -1  -2   3  231.94   15.61
  -1  -2   3  223.51   15.60
  -1  -2   3  230.47   15.61
  -1  -2   3  230.04   15.61
  -1  -2   3  230.95   15.60
  -1  -2   3  238.79   15.60
  -1  -2   3  213.25   15.60
  -1  -2   3  236.89   15.60
   0   2  -3   63.41    4.89
   0   2  -3   67.99    4.89
   0   2  -3   69.44    4.90
   0   2  -3   68.69    4.91
   0   2  -3   66.54    4.91
   0   2  -3   73.39    4.88
   0  -2   3   61.17    4.91
   0  -2   3   78.31    4.88
   0  -2   3   66.93    4.92
   0  -2   3   73.15    4.90
   0  -2   3   68.57    4.91
   0  -2   3   60.95    4.91
   0  -2   3   63.17    4.89
   0  -2   3   71.51    4.89
   0  -2   3   69.24    4.89
  -1   2  -3  123.51    8.52
  -1   2  -3  112.39    8.48
  -1   2  -3  122.49    8.44
  -1   2  -3  112.12    8.46
  -1   2  -3  108.67    8.46
  -1   2  -3  111.19    8.46
   1  -2   3  126.55    8.52
   1  -2   3  136.82    8.45
   1  -2   3  115.71    8.48
   1  -2   3  124.54    8.50
   1  -2   3  118.35    8.46
   1  -2   3  110.86    8.47
   1  -2   3  113.84    8.46
  -2   2  -3  112.22    8.45
  -2   2  -3  113.38    8.44
  -2   2  -3  133.17    8.48
  -2   2  -3  113.54    8.46
  -2   2  -3  111.49    8.44
   2  -2   3  109.95    8.45
   2  -2   3  129.18    8.48
   2  -2   3  126.22    8.48
   2  -2   3  111.86    8.47
   2  -2   3  117.18    8.44
   2  -2   3  117.72    8.44
   2  -2   3  118.55    8.44
  -3   2  -3  110.60    8.13
  -3   2  -3  115.19    8.13
  -3   2  -3   95.13    8.17
  -3   2  -3  113.80    8.19
   3  -2   3  121.35    8.14
   3  -2   3  110.88    8.17
   3  -2   3  126.62    8.18
  -4   2  -3   39.57    2.59
  -4   2  -3   32.97    2.59
  -4   2  -3   33.70    2.56
  -4   2  -3   33.25    2.53
  -4   2  -3   34.23    2.53
   4  -2   3   30.61    2.55
   4  -2   3   36.61    2.60
   4  -2   3   36.66    2.58
   4  -2   3   33.83    2.52
   4  -2   3   31.62    2.59
   4  -2   3   37.08    2.54
  -5   2  -3    4.47    0.59
  -5   2  -3    3.06    0.53
  -5   2  -3    3.75    0.47
  -5   2  -3    3.28    0.39
   5  -2   3    3.37    0.60
   5  -2   3    3.42    0.67
   5  -2   3    4.06    0.53
   5  -2   3    3.84    0.52
   5  -2   3    3.13    0.52
  -6   2  -3    2.80    0.49
  -6   2  -3    2.68    0.39
  -6   2  -3    2.05    0.36
   6  -2   3    2.32    0.59
   6  -2   3    1.88    0.42
   6  -2   3    1.94    0.55
   6  -2   3    2.03    0.35
  -7   2  -3    4.15    0.53
  -7   2  -3    4.61    0.70
  -7   2  -3    5.10    0.69
   7  -2   3    3.91    0.54
   7  -2   3    4.37    0.75
   7  -2   3    4.50    0.63
  -8   2  -3    2.49    0.49
  -8   2  -3    2.80    0.69
  -8   2  -3    3.11    0.52
   8  -2   3    1.52    0.76
   8  -2   3    2.42    0.57
  -9   2  -3   15.40    1.49
   9  -2   3   16.32    1.69
   9  -2   3   15.63    1.46
 -10  -1   3   24.81    2.15
 -10  -1   3   25.80    2.00
   9   1  -3    9.89    1.41
   9   1  -3   13.17    1.14
  -9  -1   3   10.66    1.00
  -9  -1   3   10.77    1.39
  -9  -1   3    9.86    1.16
   8   1  -3   25.18    2.06
   8   1  -3   30.18    2.04
   8   1  -3   27.25    2.22
  -8  -1   3   22.15    2.09
  -8  -1   3   23.96    2.07
  -8  -1   3   29.90    2.19
   7   1  -3   21.43    1.81
   7   1  -3   23.26    1.66
   7   1  -3   19.14    1.61
  -7  -1   3   20.72    1.64
  -7  -1   3   24.47    1.78
  -7  -1   3   20.07    1.67
   6   1  -3   27.74    2.06
   6   1  -3   24.48    1.99
   6   1  -3   29.42    2.12
   6   1  -3   24.62    2.00
   6   1  -3   28.34    2.01
  -6  -1   3   26.19    1.99
  -6  -1   3   26.15    1.99
  -6  -1   3   25.62    2.00
  -6  -1   3   29.27    2.09
  -6  -1   3   29.62    2.10
  -6  -1   3   25.47    2.03
   5   1  -3   29.95    2.49
   5   1  -3   35.04    2.50
   5   1  -3   30.56    2.49
   5   1  -3   36.72    2.54
   5   1  -3   39.05    2.58
  -5  -1   3   32.63    2.49
  -5  -1   3   33.44    2.49
  -5  -1   3   33.07    2.51
  -5  -1   3   34.78    2.60
  -5  -1   3   33.77    2.49
  -5  -1   3   37.42    2.58
   4   1  -3    1.32    0.31
   4   1  -3    1.12    0.27
   4   1  -3    1.09    0.21
   4   1  -3    0.80    0.17
  -4  -1   3    0.71    0.21
  -4  -1   3    0.95    0.16
  -4  -1   3    1.32    0.27
  -4  -1   3    1.03    0.32
   3   1  -3    2.22    0.27
   3   1  -3    2.05    0.29
   3   1  -3    3.29    0.37
   3   1  -3    2.25    0.39
   3   1  -3    2.49    0.31
  -3  -1   3    2.45    0.28
  -3  -1   3    2.23    0.31
  -3  -1   3    2.45    0.29
  -3  -1   3    3.17    0.43
  -3  -1   3    2.16    0.36
  -3  -1   3    2.39    0.27
   2   1  -3   13.30    0.93
   2   1  -3   10.93    0.89
   2   1  -3   12.76    0.93
   2   1  -3   12.32    0.92
   2   1  -3   11.31    0.90
   2   1  -3   11.80    0.91
  -2  -1   3   11.36    0.90
  -2  -1   3   13.02    0.95
  -2  -1   3   13.62    0.92
  -2  -1   3   12.27    0.90
  -2  -1   3   12.65    0.92
  -2  -1   3   10.74    0.90
  -2  -1   3   12.19    0.91
   1   1  -3    4.21    0.41
   1   1  -3    5.39    0.44
   1   1  -3    4.49    0.41
   1   1  -3    5.99    0.43
   1   1  -3    5.48    0.42
  -1  -1   3    4.69    0.40
  -1  -1   3    5.62    0.42
  -1  -1   3    4.65    0.41
  -1  -1   3    4.59    0.45
  -1  -1   3    6.14    0.43
   0   1  -3   22.85    1.99
   0   1  -3   27.90    1.99
   0   1  -3   28.74    1.98
   0   1  -3   29.94    1.99
   0  -1   3   24.07    1.99
   0  -1   3   28.48    1.99
   0  -1   3   28.74    1.98
   0  -1   3   30.10    2.00
   0  -1   3   27.41    1.99
   0  -1   3   26.31    2.00
  -1   1  -3   69.70    5.52
  -1   1  -3   81.77    5.51
  -1   1  -3   84.61    5.53
  -1   1  -3   78.72    5.53
  -1   1  -3   76.96    5.52
  -1   1  -3   71.21    5.52
  -1   1  -3   81.97    5.55
   1  -1   3   74.60    5.52
   1  -1   3   80.18    5.55
   1  -1   3   77.55    5.53
   1  -1   3   77.10    5.53
   1  -1   3   73.00    5.52
   1  -1   3   74.54    5.52
  -2   1  -3  229.37   16.41
  -2   1  -3  210.39   16.40
  -2   1  -3  229.71   16.42
  -2   1  -3  215.18   16.41
   2  -1   3  245.01   16.40
   2  -1   3  226.05   16.41
   2  -1   3  220.17   16.42
   2  -1   3  246.18   16.44
   2  -1   3  244.71   16.41
  -3   1  -3  173.53   13.43
  -3   1  -3  207.69   13.47
  -3   1  -3  172.84   13.43
  -3   1  -3  178.80   13.44
  -3   1  -3  188.66   13.46
   3  -1   3  191.72   13.43
   3  -1   3  202.69   13.46
   3  -1   3  207.01   13.43
   3  -1   3  198.22   13.48
   3  -1   3  168.25   13.45
   3  -1   3  177.22   13.44
  -4   1  -3  153.95   11.26
  -4   1  -3  154.95   11.27
  -4   1  -3  154.93   11.28
  -4   1  -3  157.26   11.31
   4  -1   3  154.86   11.29
   4  -1   3  176.66   11.28
   4  -1   3  155.54   11.27
   4  -1   3  162.49   11.31
   4  -1   3  145.65   11.30
  -5   1  -3   95.69    7.28
  -5   1  -3   95.82    7.23
  -5   1  -3  112.35    7.29
  -5   1  -3   97.46    7.23
  -5   1  -3   97.85    7.25
   5  -1   3   93.65    7.29
   5  -1   3  112.39    7.25
   5  -1   3  101.81    7.27
   5  -1   3   96.51    7.25
   5  -1   3  103.12    7.29
  -6   1  -3   55.36    3.82
  -6   1  -3   51.71    3.76
  -6   1  -3   50.72    3.77
   6  -1   3   46.48    3.80
   6  -1   3   50.53    3.81
   6  -1   3   49.58    3.77
   6  -1   3   59.56    3.79
   6  -1   3   50.88    3.86
   6  -1   3   50.70    3.83
  -7   1  -3    6.89    0.73
  -7   1  -3    5.33    0.68
  -7   1  -3    7.05    0.89
   7  -1   3    6.67    0.82
   7  -1   3    5.39    0.79
   7  -1   3    5.80    0.77
   7  -1   3    5.89    1.02
   7  -1   3    4.16    0.72
  -8   1  -3   24.87    2.09
  -8   1  -3   25.55    2.00
   8  -1   3   24.50    2.20
   8  -1   3   25.99    2.09
  -9   1  -3    8.49    1.30
  -9   1  -3    8.02    1.10
   9  -1   3    9.07    1.62
   9  -1   3   10.90    1.30
   9   0  -3   21.54    2.15
  -9   0   3   24.46    1.86
  -9   0   3   28.18    2.19
  -9   0   3   22.50    1.98
   8   0  -3   56.44    3.75
   8   0  -3   49.18    3.88
   8   0  -3   50.83    3.73
  -8   0   3   55.91    3.87
  -8   0   3   48.16    3.72
  -8   0   3   45.33    3.76
   7   0  -3  117.20    8.29
   7   0  -3  121.55    8.31
   7   0  -3  107.99    8.31
   7   0  -3  120.11    8.39
  -7   0   3  105.76    8.30
  -7   0   3  108.74    8.29
  -7   0   3  127.43    8.37
   6   0  -3  118.74    8.23
   6   0  -3  116.12    8.23
   6   0  -3   97.25    8.21
   6   0  -3  124.23    8.30
  -6   0   3  111.27    8.22
  -6   0   3  127.33    8.30
  -6   0   3  121.87    8.28
  -6   0   3  103.75    8.22
  -6   0   3  112.31    8.22
  -6   0   3  113.09    8.24
   5   0  -3   51.52    3.76
   5   0  -3   49.01    3.72
   5   0  -3   52.89    3.72
   5   0  -3   45.07    3.71
   5   0  -3   57.34    3.79
  -5   0   3   52.78    3.72
  -5   0   3   50.38    3.74
  -5   0   3   55.21    3.77
  -5   0   3   47.45    3.71
  -5   0   3   53.55    3.78
  -5   0   3   50.86    3.72
   4   0  -3   37.99    3.01
   4   0  -3   37.54    3.02
   4   0  -3   45.29    3.07
   4   0  -3   41.20    3.02
  -4   0   3   42.75    3.04
  -4   0   3   40.63    3.03
  -4   0   3   40.27    3.01
  -4   0   3   45.72    3.06
  -4   0   3   44.09    3.07
   3   0  -3   39.62    3.11
   3   0  -3   44.43    3.14
   3   0  -3   47.75    3.15
   3   0  -3   41.46    3.11
   3   0  -3   40.32    3.12
  -3   0   3   43.69    3.11
  -3   0   3   41.27    3.12
  -3   0   3   44.40    3.11
  -3   0   3   44.50    3.15
  -3   0   3   46.53    3.14
  -3   0   3   40.99    3.11
   2   0  -3   11.90    0.90
   2   0  -3   12.41    0.87
   2   0  -3   12.65    0.89
   2   0  -3   10.45    0.86
   2   0  -3    9.75    0.86
   2   0  -3   10.74    0.86
  -2   0   3   11.84    0.88
  -2   0   3   11.16    0.90
  -2   0   3   11.25    0.86
  -2   0   3   11.54    0.86
  -2   0   3   13.21    0.88
  -2   0   3   11.36    0.87
   1   0  -3   76.65    5.30
   1   0  -3   72.11    5.30
   1   0  -3   69.90    5.30
   1   0  -3   70.42    5.29
  -1   0   3   80.46    5.30
  -1   0   3   73.50    5.30
  -1   0   3   74.64    5.30
   0   0  -3    1.92    0.21
   0   0  -3    1.78    0.24
   0   0  -3    2.36    0.25
   0   0  -3    2.27    0.24
   0   0  -3    2.13    0.24
   0   0   3    1.97    0.22
   0   0   3    2.28    0.25
   0   0   3    2.36    0.25
   0   0   3    2.39    0.27
   0   0   3    2.04    0.25
  -1   0  -3  142.84   10.57
  -1   0  -3  153.70   10.57
  -1   0  -3  148.53   10.59
  -1   0  -3  145.24   10.57
  -1   0  -3  159.91   10.58
  -1   0  -3  131.37   10.57
   1   0   3  142.50   10.57
   1   0   3  147.72   10.60
   1   0   3  170.34   10.57
   1   0   3  156.77   10.58
   1   0   3  127.64   10.57
   1   0   3  148.89   10.57
  -2   0  -3  194.79   13.84
  -2   0  -3  185.90   13.84
  -2   0  -3  171.04   13.84
  -2   0  -3  214.80   13.87
  -2   0  -3  197.43   13.82
   2   0   3  164.18   13.84
   2   0   3  199.37   13.84
   2   0   3  195.48   13.86
   2   0   3  197.81   13.83
   2   0   3  216.53   13.83
   2   0   3  191.13   13.83
   2   0   3  195.66   13.84
  -3   0  -3  389.08   27.14
  -3   0  -3  357.66   27.12
  -3   0  -3  378.23   27.13
   3   0   3  357.23   27.15
   3   0   3  416.00   27.13
   3   0   3  390.48   27.14
   3   0   3  337.67   27.15
   3   0   3  393.35   27.13
   3   0   3  400.59   27.17
  -4   0  -3  256.76   19.74
  -4   0  -3  284.15   19.78
  -4   0  -3  278.32   19.75
  -4   0  -3  264.79   19.75
  -4   0  -3  281.28   19.81
   4   0   3  307.62   19.75
   4   0   3  247.80   19.78
   4   0   3  282.58   19.74
   4   0   3  277.68   19.75
   4   0   3  270.33   19.78
   4   0   3  289.07   19.76
  -5   0  -3   68.36    4.92
  -5   0  -3   67.34    4.96
  -5   0  -3   65.08    4.89
  -5   0  -3   66.15    4.91
   5   0   3   67.99    4.97
   5   0   3   69.94    4.92
   5   0   3   72.32    4.96
   5   0   3   69.71    4.90
   5   0   3   65.07    4.96
  -6   0  -3   68.74    5.36
  -6   0  -3   76.95    5.36
  -6   0  -3   74.87    5.34
   6   0   3   70.67    5.35
   6   0   3   78.23    5.39
   6   0   3   72.89    5.36
   6   0   3   74.02    5.41
   6   0   3   74.39    5.34
  -7   0  -3   79.32    5.48
  -7   0  -3   78.92    5.47
  -7   0  -3   75.54    5.45
   7   0   3   66.85    5.46
   7   0   3   73.73    5.53
   7   0   3   75.83    5.50
  -8   0  -3   28.21    2.16
  -8   0  -3   29.28    2.21
   8   0   3   23.31    2.17
   8   0   3   27.78    2.34
   8   0   3   30.66    2.25
  -9   0  -3   14.31    1.44
  -9   0  -3   12.91    1.32
   9   0   3   13.31    1.39
   9   0   3   12.99    1.61
 -10   0  -3   -0.06    0.61
   9  -1  -3   18.34    1.80
  -9   1   3   20.78    1.80
  -9   1   3   12.95    1.42
  -9   1   3   16.59    1.52
   8  -1  -3    9.00    1.21
   8  -1  -3    5.92    0.74
   8  -1  -3    8.60    0.90
  -8   1   3    7.15    0.91
  -8   1   3    7.70    0.76
  -8   1   3   11.06    1.26
   7  -1  -3   46.82    3.51
   7  -1  -3   51.09    3.65
   7  -1  -3   47.21    3.49
  -7   1   3   45.13    3.50
  -7   1   3   48.82    3.65
  -7   1   3   52.99    3.66
  -7   1   3   48.34    3.55
  -7   1   3   45.24    3.49
   6  -1  -3  113.00    9.26
   6  -1  -3  133.22    9.28
   6  -1  -3  126.58    9.27
   6  -1  -3  137.75    9.35
   6  -1  -3  132.88    9.27
   6  -1  -3  119.35    9.29
  -6   1   3  122.73    9.26
  -6   1   3  125.86    9.27
  -6   1   3  144.18    9.37
  -6   1   3  135.80    9.35
  -6   1   3  130.88    9.29
   5  -1  -3  164.24   11.05
   5  -1  -3  146.37   10.99
   5  -1  -3  154.29   10.99
   5  -1  -3  151.38   11.01
   5  -1  -3  133.12   11.00
   5  -1  -3  153.88   11.03
  -5   1   3  153.30   10.99
  -5   1   3  143.24   11.00
  -5   1   3  167.76   11.04
  -5   1   3  163.51   11.04
  -5   1   3  159.23   10.99
  -5   1   3  161.66   11.01
  -5   1   3  144.19   11.01
   4  -1  -3   41.39    3.14
   4  -1  -3   41.96    3.07
   4  -1  -3   47.67    3.09
   4  -1  -3   37.68    3.03
   4  -1  -3   43.85    3.06
   4  -1  -3   41.27    3.04
   4  -1  -3   41.00    3.04
  -4   1   3   43.51    3.10
  -4   1   3   41.90    3.03
  -4   1   3   46.20    3.09
  -4   1   3   40.83    3.07
  -4   1   3   39.65    3.03
  -4   1   3   35.65    3.04
  -4   1   3   44.77    3.07
  -4   1   3   42.98    3.05
   3  -1  -3   16.11    1.31
   3  -1  -3   17.45    1.32
   3  -1  -3   20.35    1.35
   3  -1  -3   18.01    1.35
   3  -1  -3   16.39    1.31
   3  -1  -3   18.08    1.36
  -3   1   3   17.55    1.31
  -3   1   3   17.27    1.32
  -3   1   3   17.40    1.31
  -3   1   3   18.30    1.31
  -3   1   3   18.01    1.37
  -3   1   3   18.16    1.35
  -3   1   3   17.85    1.36
   2  -1  -3   30.88    2.37
   2  -1  -3   31.71    2.38
   2  -1  -3   34.55    2.40
  -2   1   3   34.09    2.38
  -2   1   3   31.76    2.37
  -2   1   3   33.60    2.40
  -2   1   3   31.10    2.38
  -2   1   3   30.66    2.37
  -2   1   3   38.01    2.44
   1  -1  -3   62.54    4.75
   1  -1  -3   70.78    4.76
   1  -1  -3   63.55    4.75
   1  -1  -3   63.60    4.75
  -1   1   3   69.85    4.75
  -1   1   3   68.51    4.75
  -1   1   3   67.35    4.75
  -1   1   3   63.96    4.77
   0  -1  -3   64.18    4.81
   0  -1  -3   65.38    4.80
   0  -1  -3   65.13    4.80
   0  -1  -3   72.03    4.81
   0   1   3   67.82    4.81
   0   1   3   71.48    4.80
   0   1   3   63.41    4.81
  -1  -1  -3    0.30    0.10
  -1  -1  -3    0.38    0.12
  -1  -1  -3    0.50    0.09
  -1  -1  -3    0.38    0.12
  -1  -1  -3    0.40    0.10
   1   1   3    0.57    0.12
   1   1   3    0.36    0.12
   1   1   3    0.39    0.15
   1   1   3    0.31    0.10
   1   1   3    0.41    0.09
  -2  -1  -3    2.54    0.29
  -2  -1  -3    3.00    0.24
  -2  -1  -3    2.56    0.26
  -2  -1  -3    2.63    0.31
  -2  -1  -3    2.47    0.32
  -2  -1  -3    2.65    0.26
   2   1   3    2.70    0.27
   2   1   3    2.71    0.27
   2   1   3    2.69    0.33
   2   1   3    3.03    0.25
   2   1   3    2.34    0.32
  -3  -1  -3    7.18    0.61
  -3  -1  -3    8.01    0.60
  -3  -1  -3    6.65    0.57
  -3  -1  -3    7.31    0.62
  -3  -1  -3    6.85    0.65
   3   1   3    8.49    0.60
   3   1   3    8.16    0.57
   3   1   3    7.33    0.64
   3   1   3    6.53    0.65
   3   1   3    7.60    0.62
  -4  -1  -3   67.20    4.52
  -4  -1  -3   57.40    4.55
  -4  -1  -3   57.48    4.54
  -4  -1  -3   60.16    4.52
  -4  -1  -3   64.04    4.50
   4   1   3   61.96    4.52
   4   1   3   70.14    4.50
   4   1   3   57.07    4.55
   4   1   3   63.17    4.56
   4   1   3   68.53    4.53
  -5  -1  -3   67.87    4.82
  -5  -1  -3   69.23    4.92
  -5  -1  -3   67.30    4.84
  -5  -1  -3   63.62    4.82
  -5  -1  -3   68.08    4.79
   5   1   3   62.53    4.86
   5   1   3   69.85    4.79
   5   1   3   66.01    4.86
   5   1   3   66.21    4.82
  -6  -1  -3   29.43    2.24
  -6  -1  -3   30.81    2.17
  -6  -1  -3   28.05    2.29
  -6  -1  -3   32.73    2.18
  -6  -1  -3   29.68    2.23
   6   1   3   29.80    2.18
   6   1   3   29.50    2.27
   6   1   3   29.89    2.32
   6   1   3   30.31    2.22
   6   1   3   28.14    2.23
  -7  -1  -3   40.01    3.18
  -7  -1  -3   44.49    3.11
  -7  -1  -3   45.07    3.19
  -7  -1  -3   44.54    3.19
   7   1   3   39.76    3.24
   7   1   3   43.76    3.28
   7   1   3   43.34    3.22
  -8  -1  -3   61.41    5.00
  -8  -1  -3   71.81    4.93
  -8  -1  -3   64.57    4.92
  -8  -1  -3   72.86    5.01
  -8  -1  -3   69.39    5.00
   8   1   3   65.84    5.10
   8   1   3   73.18    5.05
  -9  -1  -3   88.54    6.92
  -9  -1  -3   96.81    7.01
  -9  -1  -3  109.01    7.10
   9   1   3   90.69    7.11
   9   1   3   97.39    7.05
 -10  -1  -3   36.82    3.14
 -10  -1  -3   44.54    3.18
   9  -2  -3   11.90    1.69
  -9   2   3    9.50    1.18
   8  -2  -3    0.01    0.24
   8  -2  -3    0.03    0.31
   8  -2  -3   -0.06    0.67
  -8   2   3   -0.46    0.41
  -8   2   3    0.20    0.67
  -8   2   3   -0.13    0.25
   7  -2  -3    4.94    0.58
   7  -2  -3    5.75    0.64
   7  -2  -3    5.19    0.71
   7  -2  -3    6.59    0.69
   7  -2  -3    6.27    0.81
  -7   2   3    5.04    0.60
  -7   2   3    5.12    0.57
  -7   2   3    6.03    0.64
  -7   2   3    6.56    0.83
  -7   2   3    6.21    0.73
   6  -2  -3   12.27    1.06
   6  -2  -3   11.38    1.21
   6  -2  -3   14.50    1.17
   6  -2  -3   12.22    1.16
   6  -2  -3   13.57    1.12
   6  -2  -3   13.73    1.08
  -6   2   3   14.38    1.30
  -6   2   3   13.21    1.14
  -6   2   3   14.91    1.33
  -6   2   3   15.93    1.14
  -6   2   3   14.13    1.17
  -6   2   3   14.55    1.08
  -6   2   3   12.76    1.05
   5  -2  -3   17.28    1.32
   5  -2  -3   16.49    1.35
   5  -2  -3   16.56    1.43
   5  -2  -3   18.70    1.48
   5  -2  -3   15.38    1.35
   5  -2  -3   18.07    1.43
   5  -2  -3   18.25    1.39
   5  -2  -3   17.68    1.36
  -5   2   3   19.86    1.47
  -5   2   3   18.24    1.50
  -5   2   3   19.20    1.36
  -5   2   3   18.11    1.34
  -5   2   3   17.91    1.40
  -5   2   3   15.08    1.37
  -5   2   3   18.82    1.36
   4  -2  -3   55.59    4.34
   4  -2  -3   62.57    4.40
   4  -2  -3   57.09    4.34
   4  -2  -3   60.01    4.35
   4  -2  -3   66.45    4.42
   4  -2  -3   63.61    4.41
  -4   2   3   59.30    4.34
  -4   2   3   63.86    4.40
  -4   2   3   59.49    4.34
  -4   2   3   62.29    4.38
  -4   2   3   62.71    4.35
  -4   2   3   51.37    4.37
  -4   2   3   61.36    4.38
   3  -2  -3   94.63    6.69
   3  -2  -3   89.46    6.66
   3  -2  -3   87.84    6.65
   3  -2  -3  105.42    6.70
   3  -2  -3   96.97    6.69
  -3   2   3   93.82    6.69
  -3   2   3  100.73    6.69
  -3   2   3   90.12    6.65
  -3   2   3   91.44    6.66
  -3   2   3   92.55    6.65
  -3   2   3   90.67    6.66
  -3   2   3   80.77    6.68
  -3   2   3   93.54    6.69
   2  -2  -3  159.95   10.75
   2  -2  -3  146.04   10.73
   2  -2  -3  137.72   10.72
   2  -2  -3  141.02   10.72
  -2   2   3  152.47   10.74
  -2   2   3  170.67   10.75
  -2   2   3  162.09   10.74
  -2   2   3  143.73   10.71
  -2   2   3  145.95   10.71
  -2   2   3  140.08   10.72
  -2   2   3  149.88   10.75
   1  -2  -3  947.50   69.10
   1  -2  -3 1000.00   69.12
  -1   2   3  957.82   69.11
   0  -2  -3  323.21   23.91
   0  -2  -3  345.30   23.90
   0  -2  -3  353.73   23.91
   0  -2  -3  320.40   23.91
   0   2   3  311.46   23.90
   0   2   3  346.41   23.91
   0   2   3  341.55   23.90
   0   2   3  337.30   23.90
  -1  -2  -3  548.85   39.23
  -1  -2  -3  557.16   39.20
   1   2   3  546.74   39.20
   1   2   3  544.60   39.23
  -2  -2  -3   42.20    3.02
  -2  -2  -3   39.97    3.02
  -2  -2  -3   43.16    3.01
   2   2   3   45.60    3.01
   2   2   3   43.04    3.03
   2   2   3   37.29    3.02
  -3  -2  -3   20.37    1.61
  -3  -2  -3   23.20    1.65
  -3  -2  -3   21.66    1.65
  -3  -2  -3   23.34    1.61
  -3  -2  -3   21.59    1.63
   3   2   3   21.16    1.66
   3   2   3   25.37    1.68
   3   2   3   21.98    1.61
   3   2   3   21.30    1.62
  -4  -2  -3    0.46    0.24
  -4  -2  -3    0.59    0.20
  -4  -2  -3    0.52    0.12
  -4  -2  -3    0.31    0.15
  -4  -2  -3    0.77    0.17
   4   2   3    0.40    0.17
   4   2   3    0.58    0.17
   4   2   3    0.49    0.21
   4   2   3    0.43    0.12
   4   2   3    0.50    0.26
  -5  -2  -3    0.16    0.22
  -5  -2  -3    0.14    0.27
  -5  -2  -3    0.33    0.23
  -5  -2  -3    0.09    0.15
  -5  -2  -3   -0.03    0.13
   5   2   3   -0.01    0.20
   5   2   3   -0.12    0.12
   5   2   3    0.01    0.18
   5   2   3    0.01    0.32
   5   2   3    0.15    0.23
  -6  -2  -3    1.80    0.29
  -6  -2  -3    1.85    0.23
  -6  -2  -3    2.07    0.35
  -6  -2  -3    1.71    0.34
  -6  -2  -3    1.97    0.26
  -6  -2  -3    2.13    0.40
   6   2   3    1.75    0.32
   6   2   3    1.90    0.31
   6   2   3    2.14    0.47
   6   2   3    1.94    0.36
  -7  -2  -3   65.07    5.48
  -7  -2  -3   78.49    5.46
  -7  -2  -3   84.13    5.40
  -7  -2  -3   77.37    5.39
   7   2   3   74.35    5.44
   7   2   3   72.71    5.40
   7   2   3   71.22    5.49
   7   2   3   74.81    5.51
   7   2   3   72.42    5.43
   7   2   3   78.27    5.48
  -8  -2  -3   65.24    4.92
  -8  -2  -3   68.11    4.99
  -8  -2  -3   72.66    5.01
  -8  -2  -3   66.81    4.99
  -8  -2  -3   70.69    4.93
   8   2   3   67.61    5.07
   8   2   3   66.88    5.02
  -9  -2  -3   66.07    4.91
  -9  -2  -3   64.07    4.83
  -9  -2  -3   70.48    4.93
   9   2   3   68.40    4.95
   9   2   3   65.02    5.02
 -10  -2  -3   53.50    3.79
 -10  -2  -3   46.46    3.78
  -9   3   3   23.81    2.04
   8  -3  -3   17.48    1.52
   8  -3  -3   20.00    1.86
   8  -3  -3   16.08    1.39
  -8   3   3   16.44    1.56
  -8   3   3   20.62    1.80
   7  -3  -3    8.88    0.79
   7  -3  -3    7.87    1.02
   7  -3  -3    9.86    0.96
   7  -3  -3    7.40    0.84
   7  -3  -3   10.94    1.22
  -7   3   3   10.17    0.93
  -7   3   3    9.94    0.84
  -7   3   3   10.32    1.23
  -7   3   3    9.94    0.82
  -7   3   3    8.28    0.80
  -7   3   3    8.52    0.98
   6  -3  -3    0.40    0.27
   6  -3  -3    0.22    0.22
   6  -3  -3    0.18    0.19
   6  -3  -3   -0.06    0.34
   6  -3  -3    0.76    0.51
  -6   3   3    0.18    0.31
  -6   3   3    0.44    0.33
  -6   3   3    0.71    0.30
  -6   3   3    0.28    0.20
  -6   3   3    0.41    0.55
  -6   3   3    0.62    0.24
   5  -3  -3    6.98    0.84
   5  -3  -3    6.91    0.88
   5  -3  -3    6.65    0.68
   5  -3  -3    6.61    0.79
   5  -3  -3    6.62    0.59
   5  -3  -3    7.35    0.81
   5  -3  -3    6.88    0.60
  -5   3   3    8.44    0.84
  -5   3   3    7.25    0.66
  -5   3   3    7.00    0.60
  -5   3   3    6.76    0.64
  -5   3   3    6.64    0.74
  -5   3   3    6.22    0.73
   4  -3  -3   18.80    1.47
   4  -3  -3   17.37    1.34
   4  -3  -3   20.08    1.40
   4  -3  -3   15.79    1.31
   4  -3  -3   18.04    1.39
   4  -3  -3   15.60    1.30
   4  -3  -3   15.77    1.39
  -4   3   3   14.74    1.37
  -4   3   3   19.06    1.45
  -4   3   3   17.69    1.38
  -4   3   3   16.85    1.31
  -4   3   3   16.85    1.30
  -4   3   3   17.37    1.32
  -4   3   3   20.78    1.39
  -4   3   3   19.28    1.41
   3  -3  -3   14.18    1.17
   3  -3  -3   14.49    1.17
   3  -3  -3   14.14    1.14
   3  -3  -3   14.21    1.08
   3  -3  -3   16.74    1.15
   3  -3  -3   13.57    1.07
  -3   3   3   14.05    1.13
  -3   3   3   13.72    1.07
  -3   3   3   14.46    1.17
  -3   3   3   13.00    1.12
  -3   3   3   13.61    1.05
  -3   3   3   15.78    1.15
  -3   3   3   13.51    1.04
  -3   3   3   13.00    1.05
   2  -3  -3   96.16    7.36
   2  -3  -3  107.80    7.40
   2  -3  -3   92.35    7.36
   2  -3  -3  101.12    7.38
   2  -3  -3  119.64    7.40
  -2   3   3   98.71    7.36
  -2   3   3  110.76    7.40
  -2   3   3   96.24    7.36
  -2   3   3  103.05    7.38
   1  -3  -3   50.39    3.95
   1  -3  -3   55.20    3.96
   1  -3  -3   56.28    3.98
   1  -3  -3   50.93    3.95
  -1   3   3   52.65    3.95
  -1   3   3   58.71    3.98
  -1   3   3   64.48    3.99
  -1   3   3   54.80    3.97
  -1   3   3   52.04    3.95
   0  -3  -3  606.60   47.96
   0  -3  -3  661.13   47.98
   0  -3  -3  593.61   47.97
   0  -3  -3  808.97   47.99
   0   3   3  613.93   47.96
   0   3   3  610.41   47.97
   0   3   3  812.26   48.02
  -1  -3  -3   13.72    0.96
  -1  -3  -3   12.62    0.96
  -1  -3  -3   11.19    0.96
  -1  -3  -3   14.14    0.99
   1   3   3   11.77    0.96
   1   3   3   14.75    0.96
   1   3   3   13.11    0.99
   1   3   3   12.93    0.96
  -2  -3  -3   31.23    2.46
  -2  -3  -3   35.37    2.46
  -2  -3  -3   34.80    2.48
  -2  -3  -3   33.56    2.46
   2   3   3   31.10    2.46
   2   3   3   36.12    2.46
   2   3   3   35.12    2.46
   2   3   3   35.61    2.48
  -3  -3  -3  157.17   10.72
  -3  -3  -3  149.69   10.69
  -3  -3  -3  144.68   10.70
   3   3   3  142.05   10.69
   3   3   3  154.04   10.72
  -4  -3  -3   39.57    2.94
  -4  -3  -3   37.80    2.92
  -4  -3  -3   40.92    2.96
  -4  -3  -3   43.37    2.96
   4   3   3   40.87    2.92
   4   3   3   39.88    2.94
   4   3   3   40.52    2.97
  -5  -3  -3   10.05    0.94
  -5  -3  -3   10.83    0.90
  -5  -3  -3   10.48    0.87
  -5  -3  -3   10.56    0.85
   5   3   3   11.17    1.00
   5   3   3   12.71    0.99
   5   3   3   11.44    0.88
  -6  -3  -3    5.31    0.63
  -6  -3  -3    5.88    0.55
  -6  -3  -3    5.58    0.60
  -6  -3  -3    6.31    0.55
  -6  -3  -3    6.46    0.66
  -6  -3  -3    6.92    0.75
   6   3   3    6.37    0.56
   6   3   3    7.06    0.62
   6   3   3    7.09    0.73
   6   3   3    5.99    0.63
   6   3   3    6.56    0.81
  -7  -3  -3    0.53    0.24
  -7  -3  -3    0.27    0.19
  -7  -3  -3    0.15    0.32
  -7  -3  -3    0.29    0.19
   7   3   3    0.22    0.27
   7   3   3    0.61    0.20
   7   3   3    0.54    0.46
   7   3   3   -0.45    0.31
   7   3   3    0.29    0.32
  -8  -3  -3   24.71    1.80
  -8  -3  -3   25.45    1.87
  -8  -3  -3   23.87    1.79
  -8  -3  -3   24.82    1.89
   8   3   3   21.98    1.93
   8   3   3   24.19    2.02
   8   3   3   22.50    1.87
  -9  -3  -3   20.55    1.66
  -9  -3  -3   23.06    1.82
  -9  -3  -3   22.68    1.77
  -9  -3  -3   24.16    1.80
   9   3   3   20.69    1.95
   9   3   3   19.68    1.85
 -10  -3  -3   25.18    2.24
 -10  -3  -3   31.63    2.24
 -10  -3  -3   25.19    2.07
  10   3   3   28.15    2.63
   8  -4  -3   21.22    1.92
  -8   4   3   23.42    1.91
   7  -4  -3    3.54    1.07
   7  -4  -3    3.94    0.79
   7  -4  -3    4.95    0.76
  -7   4   3    3.20    0.48
  -7   4   3    1.93    0.74
  -7   4   3    2.88    0.55
  -7   4   3    3.43    0.58
   6  -4  -3   11.53    1.26
   6  -4  -3   14.34    1.40
   6  -4  -3   12.09    1.18
   6  -4  -3   13.24    1.03
  -6   4   3   12.56    1.20
  -6   4   3   12.54    1.24
  -6   4   3   13.36    1.35
  -6   4   3   13.76    1.10
  -6   4   3   16.26    1.18
   5  -4  -3   17.88    1.34
   5  -4  -3   17.21    1.49
  -5   4   3   19.45    1.57
  -5   4   3   17.56    1.49
  -5   4   3   16.20    1.45
  -5   4   3   19.58    1.58
  -5   4   3   17.97    1.35
   4  -4  -3    0.88    0.32
   4  -4  -3    0.52    0.30
   4  -4  -3    0.42    0.43
   4  -4  -3    0.36    0.32
   4  -4  -3    0.69    0.17
  -4   4   3    0.39    0.28
  -4   4   3    0.90    0.43
  -4   4   3    0.92    0.16
  -4   4   3    0.71    0.30
  -4   4   3    0.25    0.35
   3  -4  -3    0.38    0.25
   3  -4  -3    0.61    0.15
   3  -4  -3    0.40    0.26
   3  -4  -3    0.16    0.34
   3  -4  -3    0.65    0.23
   3  -4  -3    0.59    0.27
  -3   4   3    0.57    0.25
  -3   4   3    0.63    0.13
  -3   4   3    0.26    0.29
  -3   4   3    0.66    0.26
  -3   4   3    0.75    0.37
   2  -4  -3    4.25    0.50
   2  -4  -3    5.11    0.65
   2  -4  -3    3.91    0.53
   2  -4  -3    5.60    0.55
   2  -4  -3    4.10    0.46
   2  -4  -3    4.11    0.42
  -2   4   3    4.29    0.51
  -2   4   3    5.14    0.53
  -2   4   3    4.27    0.57
  -2   4   3    5.15    0.54
  -2   4   3    5.42    0.55
  -2   4   3    4.32    0.43
   1  -4  -3   49.67    4.13
   1  -4  -3   65.67    4.18
   1  -4  -3   53.49    4.14
  -1   4   3   52.61    4.21
  -1   4   3   60.88    4.14
  -1   4   3   63.84    4.20
  -1   4   3   56.58    4.16
  -1   4   3   59.97    4.17
  -1   4   3   55.80    4.14
   0  -4  -3  159.35   10.53
   0  -4  -3  145.51   10.52
   0  -4  -3  130.73   10.48
   0  -4  -3  139.01   10.49
   0  -4  -3  129.24   10.48
   0   4   3  141.54   10.49
   0   4   3  174.75   10.56
   0   4   3  150.27   10.49
   0   4   3  150.23   10.52
  -1  -4  -3   23.70    1.71
  -1  -4  -3   20.54    1.66
  -1  -4  -3   23.19    1.71
  -1  -4  -3   21.14    1.66
  -1  -4  -3   22.59    1.66
   1   4   3   21.54    1.65
   1   4   3   24.25    1.67
   1   4   3   27.66    1.70
   1   4   3   21.67    1.68
  -2  -4  -3   41.86    3.33
  -2  -4  -3   48.32    3.33
  -2  -4  -3   48.46    3.36
  -2  -4  -3   47.06    3.32
   2   4   3   46.16    3.34
   2   4   3   42.80    3.33
   2   4   3   47.02    3.36
   2   4   3   48.01    3.33
  -3  -4  -3    5.93    0.54
  -3  -4  -3    4.74    0.42
  -3  -4  -3    5.00    0.50
  -3  -4  -3    4.64    0.43
  -3  -4  -3    4.97    0.46
   3   4   3    4.18    0.43
   3   4   3    4.88    0.43
   3   4   3    5.28    0.53
   3   4   3    6.25    0.59
  -4  -4  -3   62.07    4.55
  -4  -4  -3   63.74    4.58
  -4  -4  -3   69.77    4.58
  -4  -4  -3   57.04    4.54
  -4  -4  -3   61.26    4.53
   4   4   3   64.47    4.53
   4   4   3   64.33    4.55
   4   4   3   62.03    4.58
  -5  -4  -3  166.06   11.51
  -5  -4  -3  154.82   11.54
  -5  -4  -3  154.83   11.52
   5   4   3  146.12   11.50
   5   4   3  158.61   11.55
   5   4   3  159.94   11.52
   5   4   3  185.14   11.58
  -6  -4  -3  111.04    7.99
  -6  -4  -3  107.24    7.97
  -6  -4  -3  101.22    8.02
  -6  -4  -3  102.90    7.99
   6   4   3  115.63    8.05
   6   4   3  113.68    8.00
   6   4   3  116.78    8.05
   6   4   3  120.60    7.98
  -7  -4  -3    6.51    0.71
  -7  -4  -3    5.85    0.58
  -7  -4  -3    6.40    0.64
  -7  -4  -3    6.14    0.60
  -7  -4  -3    6.47    0.68
   7   4   3    7.08    0.79
   7   4   3    7.03    0.90
   7   4   3    5.99    0.61
  -8  -4  -3   12.37    1.01
  -8  -4  -3    9.67    0.91
  -8  -4  -3    9.93    0.98
  -8  -4  -3   13.09    1.07
   8   4   3   11.71    1.02
   8   4   3   11.75    1.03
   8   4   3   11.04    1.22
   8   4   3   10.28    1.10
  -9  -4  -3    5.39    0.80
  -9  -4  -3    4.18    0.62
   9   4   3    3.41    0.74
   9   4   3    2.43    0.58
   9   4   3    3.47    0.59
 -10  -4  -3    2.10    0.39
 -10  -4  -3    3.04    0.64
 -10  -4  -3    2.61    0.60
  10   4   3    2.83    0.79
  -8   5   3   22.33    1.96
   7  -5  -3   54.70    3.93
   7  -5  -3   51.55    3.78
  -7   5   3   49.99    3.82
  -7   5   3   50.98    3.85
  -7   5   3   42.06    3.76
   6  -5  -3   34.87    2.60
   6  -5  -3   31.47    2.51
  -6   5   3   33.06    2.52
  -6   5   3   26.91    2.39
  -6   5   3   29.43    2.49
   5  -5  -3   88.31    6.00
   5  -5  -3   85.14    5.93
   5  -5  -3   75.31    5.94
  -5   5   3   80.19    5.94
  -5   5   3   85.68    5.94
  -5   5   3   72.44    5.90
   4  -5  -3   90.43    6.95
   4  -5  -3   87.98    6.90
   4  -5  -3   97.51    6.85
   4  -5  -3   99.38    6.97
  -4   5   3   82.82    6.90
  -4   5   3  104.99    6.96
  -4   5   3  104.91    6.85
   3  -5  -3   45.08    3.24
   3  -5  -3   40.57    3.10
   3  -5  -3   37.69    3.17
   3  -5  -3   40.66    3.16
   3  -5  -3   44.11    3.21
  -3   5   3   46.04    3.21
  -3   5   3   46.24    3.21
  -3   5   3   46.28    3.19
  -3   5   3   39.69    3.11
  -3   5   3   39.19    3.16
  -3   5   3   46.81    3.10
   2  -5  -3   53.27    3.74
   2  -5  -3   46.62    3.65
   2  -5  -3   48.26    3.69
   2  -5  -3   48.66    3.73
   2  -5  -3   51.22    3.64
   2  -5  -3   48.03    3.70
  -2   5   3   55.96    3.73
  -2   5   3   58.35    3.64
  -2   5   3   46.81    3.68
  -2   5   3   44.62    3.66
  -2   5   3   52.70    3.69
   1  -5  -3    4.74    0.57
   1  -5  -3    4.01    0.48
   1  -5  -3    4.28    0.54
   1  -5  -3    4.27    0.47
   1  -5  -3    4.56    0.43
   1  -5  -3    5.04    0.69
  -1   5   3    4.36    0.56
  -1   5   3    5.02    0.57
  -1   5   3    4.63    0.53
  -1   5   3    5.18    0.41
  -1   5   3    5.11    0.58
  -1   5   3    4.53    0.44
   0  -5  -3    0.06    0.26
   0  -5  -3    0.22    0.21
   0  -5  -3    0.19    0.16
   0  -5  -3    0.15    0.13
   0  -5  -3    0.40    0.22
   0  -5  -3    0.23    0.30
   0  -5  -3    0.20    0.16
   0   5   3    0.30    0.21
   0   5   3    0.07    0.21
   0   5   3    0.32    0.15
   0   5   3    0.14    0.10
   0   5   3    0.16    0.22
   0   5   3    0.21    0.21
  -1  -5  -3   11.81    0.97
  -1  -5  -3   10.12    0.88
  -1  -5  -3   11.03    0.89
  -1  -5  -3   11.24    0.98
  -1  -5  -3   10.71    0.87
  -1  -5  -3   12.93    1.00
  -1  -5  -3   13.85    0.94
   1   5   3   12.50    0.88
   1   5   3   11.93    1.03
   1   5   3   13.98    0.95
   1   5   3   11.08    0.89
   1   5   3   10.56    0.87
   1   5   3   12.01    1.00
  -2  -5  -3   39.28    2.59
  -2  -5  -3   34.15    2.49
  -2  -5  -3   32.56    2.49
  -2  -5  -3   32.97    2.49
  -2  -5  -3   34.04    2.54
   2   5   3   32.95    2.49
   2   5   3   33.86    2.49
   2   5   3   38.43    2.58
   2   5   3   33.34    2.49
   2   5   3   33.13    2.54
  -3  -5  -3  156.12   10.83
  -3  -5  -3  144.13   10.79
  -3  -5  -3  140.90   10.80
  -3  -5  -3  142.55   10.80
   3   5   3  153.57   10.83
   3   5   3  156.45   10.80
   3   5   3  154.54   10.83
   3   5   3  158.94   10.80
  -4  -5  -3  155.49   11.80
  -4  -5  -3  164.22   11.82
  -4  -5  -3  144.13   11.81
  -4  -5  -3  172.80   11.81
  -4  -5  -3  190.62   11.88
   4   5   3  168.60   11.85
   4   5   3  147.82   11.81
   4   5   3  165.04   11.87
   4   5   3  177.11   11.81
  -5  -5  -3  156.36   11.08
  -5  -5  -3  155.69   11.06
  -5  -5  -3  153.06   11.10
  -5  -5  -3  146.03   11.05
  -5  -5  -3  149.78   11.11
  -5  -5  -3  144.68   11.06
   5   5   3  157.24   11.12
   5   5   3  162.87   11.07
   5   5   3  162.64   11.13
   5   5   3  157.03   11.08
  -6  -5  -3  159.96   11.73
  -6  -5  -3  167.69   11.73
  -6  -5  -3  152.46   11.70
  -6  -5  -3  155.56   11.76
   6   5   3  162.11   11.77
   6   5   3  174.79   11.72
   6   5   3  166.67   11.77
   6   5   3  168.11   11.73
  -7  -5  -3   77.82    5.94
  -7  -5  -3   78.66    5.96
  -7  -5  -3   86.69    5.95
  -7  -5  -3   87.88    5.98
   7   5   3   84.68    6.02
   7   5   3   77.50    5.95
   7   5   3   84.22    6.04
  -8  -5  -3   39.44    2.81
  -8  -5  -3   36.30    2.75
  -8  -5  -3   38.81    2.78
   8   5   3   35.15    2.84
   8   5   3   36.93    2.91
  -9  -5  -3   26.84    1.96
  -9  -5  -3   23.81    1.85
   9   5   3   22.81    2.09
   9   5   3   26.68    1.92
   9   5   3   21.15    1.97
 -10  -5  -3   20.78    1.83
 -10  -5  -3   27.85    2.00
  10   5   3   23.18    2.17
   7  -6  -3   22.22    2.18
   7  -6  -3   23.15    1.90
  -7   6   3   17.83    1.82
  -7   6   3   19.58    1.98
   6  -6  -3   30.49    2.42
   6  -6  -3   32.05    2.64
  -6   6   3   30.24    2.47
  -6   6   3   31.66    2.51
  -6   6   3   26.21    2.36
   5  -6  -3   63.98    4.65
   5  -6  -3   62.69    4.55
  -5   6   3   51.12    4.51
  -5   6   3   66.24    4.59
  -5   6   3   62.76    4.56
   4  -6  -3  110.45    7.84
   4  -6  -3   96.86    7.82
  -4   6   3   90.34    7.75
  -4   6   3  125.23    7.85
  -4   6   3  113.64    7.77
   3  -6  -3   93.03    7.60
   3  -6  -3  103.67    7.50
   3  -6  -3  107.05    7.62
   3  -6  -3   97.71    7.55
  -3   6   3  105.89    7.56
  -3   6   3  114.73    7.80
  -3   6   3  117.92    7.62
  -3   6   3   89.61    7.55
  -3   6   3  112.69    7.50
   2  -6  -3   66.28    5.05
   2  -6  -3   73.89    5.04
   2  -6  -3   72.32    5.15
   2  -6  -3   65.96    5.06
   2  -6  -3   62.36    5.10
   2  -6  -3   67.47    5.13
  -2   6   3   67.23    5.04
  -2   6   3   72.71    5.14
  -2   6   3   63.36    5.08
  -2   6   3   71.70    5.08
  -2   6   3   77.70    5.03
  -2   6   3   78.45    5.14
   1  -6  -3   59.32    4.39
   1  -6  -3   66.69    4.39
   1  -6  -3   59.65    4.49
   1  -6  -3   57.01    4.40
   1  -6  -3   59.14    4.43
   1  -6  -3   61.76    4.48
   1  -6  -3   57.31    4.48
  -1   6   3   62.85    4.47
  -1   6   3   58.36    4.38
  -1   6   3   58.31    4.42
  -1   6   3   65.71    4.47
  -1   6   3   60.16    4.41
  -1   6   3   64.55    4.38
   0  -6  -3    4.18    0.52
   0  -6  -3    3.78    0.50
   0  -6  -3    3.94    0.57
   0  -6  -3    4.10    0.63
   0  -6  -3    4.01    0.40
   0  -6  -3    5.40    0.79
   0   6   3    4.55    0.52
   0   6   3    4.09    0.50
   0   6   3    4.49    0.47
   0   6   3    4.20    0.38
   0   6   3    4.15    0.59
  -1  -6  -3   17.73    1.33
  -1  -6  -3   16.36    1.31
  -1  -6  -3   15.19    1.20
  -1  -6  -3   13.48    1.19
  -1  -6  -3   16.48    1.25
   1   6   3   15.84    1.37
   1   6   3   18.42    1.25
   1   6   3   16.77    1.20
   1   6   3   14.79    1.30
  -2  -6  -3    1.32    0.19
  -2  -6  -3    1.73    0.22
  -2  -6  -3    1.39    0.33
  -2  -6  -3    1.66    0.35
  -2  -6  -3    1.57    0.22
   2   6   3    1.38    0.31
   2   6   3    1.27    0.35
   2   6   3    1.03    0.31
  -3  -6  -3    1.04    0.29
  -3  -6  -3    1.03    0.20
  -3  -6  -3    0.99    0.18
  -3  -6  -3    1.11    0.22
   3   6   3    1.03    0.21
   3   6   3    0.82    0.30
   3   6   3    0.78    0.16
   3   6   3    0.95    0.32
  -4  -6  -3   27.03    1.97
  -4  -6  -3   23.07    1.97
  -4  -6  -3   26.79    2.04
  -4  -6  -3   24.72    1.97
  -4  -6  -3   28.76    2.08
  -4  -6  -3   26.65    1.99
   4   6   3   27.56    1.98
   4   6   3   26.95    1.98
   4   6   3   26.75    2.06
   4   6   3   31.63    2.09
  -5  -6  -3   86.66    6.69
  -5  -6  -3   92.92    6.65
  -5  -6  -3   92.80    6.64
  -5  -6  -3   88.46    6.64
  -5  -6  -3   95.51    6.71
  -5  -6  -3   88.91    6.66
   5   6   3   95.87    6.73
   5   6   3   96.49    6.65
   5   6   3   95.22    6.67
   5   6   3   91.57    6.66
   5   6   3   93.20    6.71
  -6  -6  -3   55.98    3.88
  -6  -6  -3   51.28    3.89
  -6  -6  -3   54.84    3.85
  -6  -6  -3   52.76    3.85
  -6  -6  -3   47.16    3.85
   6   6   3   50.65    3.86
   6   6   3   58.89    3.90
   6   6   3   54.06    3.94
   6   6   3   52.65    3.95
  -7  -6  -3  107.50    8.43
  -7  -6  -3  121.39    8.43
  -7  -6  -3  117.09    8.46
  -7  -6  -3  127.89    8.47
   7   6   3  114.33    8.52
   7   6   3  116.15    8.50
  -8  -6  -3    9.23    0.82
  -8  -6  -3   10.12    0.95
  -8  -6  -3    9.16    0.85
   8   6   3    8.20    0.97
   8   6   3    9.48    1.13
  -9  -6  -3   51.75    3.58
  -9  -6  -3   49.23    3.52
   9   6   3   45.46    3.59
   9   6   3   44.84    3.69
 -10  -6  -3   40.11    2.92
 -10  -6  -3   42.63    3.01
  10   6   3   34.16    3.16
   7  -7  -3    1.29    0.64
  -7   7   3    1.34    0.70
  -7   7   3    1.05    0.77
   6  -7  -3    1.06    0.89
   6  -7  -3   -0.35    0.53
  -6   7   3    0.69    0.54
  -6   7   3   -0.32    0.60
  -6   7   3   -0.48    0.74
   5  -7  -3   15.10    1.79
   5  -7  -3   16.66    1.51
  -5   7   3   13.10    1.43
  -5   7   3   18.19    1.61
  -5   7   3   15.93    1.61
   4  -7  -3   66.68    5.02
  -4   7   3   56.83    4.89
  -4   7   3   70.77    4.94
  -4   7   3   73.14    4.99
   3  -7  -3   38.94    3.06
  -3   7   3   42.23    2.95
  -3   7   3   33.05    2.90
  -3   7   3   41.09    3.01
   2  -7  -3   99.98    7.03
   2  -7  -3   95.82    7.06
   2  -7  -3   87.07    7.34
   2  -7  -3   95.49    7.05
   2  -7  -3  101.60    7.16
  -2   7   3   87.02    7.07
  -2   7   3  104.61    7.08
  -2   7   3   93.34    7.03
  -2   7   3  104.65    7.15
  -2   7   3  108.25    7.02
   1  -7  -3   11.60    1.00
   1  -7  -3    9.11    1.35
   1  -7  -3   11.05    1.12
   1  -7  -3   11.38    1.00
   1  -7  -3   13.83    0.96
   1  -7  -3   12.03    1.27
   1  -7  -3   13.35    1.22
  -1   7   3   12.28    1.13
  -1   7   3   13.08    1.14
  -1   7   3   12.82    0.93
  -1   7   3   11.88    1.04
  -1   7   3   11.12    0.96
  -1   7   3   12.48    1.05
   0  -7  -3   38.46    3.42
   0  -7  -3   45.06    3.34
   0  -7  -3   43.21    3.38
   0  -7  -3   43.06    3.34
   0  -7  -3   49.18    3.46
   0  -7  -3   53.50    3.34
   0  -7  -3   45.43    3.44
   0   7   3   50.27    3.44
   0   7   3   44.76    3.44
   0   7   3   43.27    3.33
   0   7   3   46.00    3.35
   0   7   3   49.79    3.38
  -1  -7  -3  138.14    9.52
  -1  -7  -3  129.77    9.46
  -1  -7  -3  129.60    9.43
  -1  -7  -3  112.10    9.50
  -1  -7  -3  126.77    9.52
  -1  -7  -3  149.10    9.43
   1   7   3  143.23    9.46
   1   7   3  131.39    9.52
   1   7   3  128.29    9.43
   1   7   3  127.61    9.43
  -2  -7  -3  161.06   11.61
  -2  -7  -3  170.03   11.63
  -2  -7  -3  166.39   11.69
  -2  -7  -3  156.14   11.62
  -2  -7  -3  166.04   11.69
  -2  -7  -3  152.11   11.66
   2   7   3  151.34   11.69
   2   7   3  160.94   11.62
   2   7   3  172.38   11.64
   2   7   3  166.64   11.61
   2   7   3  162.10   11.70
   2   7   3  162.96   11.63
  -3  -7  -3   30.35    2.24
  -3  -7  -3   27.81    2.24
  -3  -7  -3   27.64    2.43
  -3  -7  -3   29.59    2.24
  -3  -7  -3   31.59    2.32
   3   7   3   33.06    2.25
   3   7   3   30.48    2.24
   3   7   3   31.09    2.34
   3   7   3   33.20    2.25
   3   7   3   30.32    2.34
  -4  -7  -3    1.53    0.25
  -4  -7  -3    2.21    0.29
  -4  -7  -3    1.18    0.45
  -4  -7  -3    1.87    0.37
  -4  -7  -3    1.36    0.23
  -4  -7  -3    1.65    0.24
   4   7   3    1.36    0.22
   4   7   3    1.99    0.27
   4   7   3    1.60    0.26
   4   7   3    1.97    0.43
   4   7   3    1.31    0.34
  -5  -7  -3    0.38    0.33
  -5  -7  -3    0.46    0.25
  -5  -7  -3    0.29    0.21
  -5  -7  -3    0.43    0.33
  -5  -7  -3    0.37    0.17
  -5  -7  -3    0.72    0.21
   5   7   3    0.12    0.28
   5   7   3    0.23    0.23
   5   7   3    0.30    0.17
   5   7   3    0.62    0.38
   5   7   3    0.11    0.22
  -6  -7  -3    3.39    0.53
  -6  -7  -3    3.16    0.53
  -6  -7  -3    3.13    0.36
  -6  -7  -3    3.35    0.46
  -6  -7  -3    3.53    0.48
   6   7   3    3.19    0.47
   6   7   3    3.58    0.61
   6   7   3    3.03    0.43
  -7  -7  -3   32.50    2.27
  -7  -7  -3   27.70    2.26
  -7  -7  -3   31.65    2.31
  -7  -7  -3   32.09    2.33
   7   7   3   29.55    2.35
   7   7   3   29.56    2.42
  -8  -7  -3   14.81    1.17
  -8  -7  -3   15.14    1.14
  -8  -7  -3   12.26    1.11
  -8  -7  -3   13.75    1.20
   8   7   3   12.92    1.37
   8   7   3   12.50    1.22
  -9  -7  -3   16.34    1.38
  -9  -7  -3   17.44    1.47
  -9  -7  -3   19.50    1.41
   9   7   3   15.95    1.45
   9   7   3   16.25    1.67
 -10  -7  -3   63.62    4.32
 -10  -7  -3   53.67    4.29
   6  -8  -3    2.81    0.73
  -6   8   3    1.77    0.69
  -6   8   3    3.50    0.87
   5  -8  -3    1.37    0.97
   5  -8  -3    2.86    0.69
  -5   8   3    2.44    0.61
  -5   8   3    3.20    0.85
  -5   8   3    3.58    0.77
   4  -8  -3    8.69    1.46
  -4   8   3    8.16    1.20
  -4   8   3    8.14    1.16
  -4   8   3    7.12    0.84
   3  -8  -3   16.30    1.75
  -3   8   3   17.10    1.53
  -3   8   3   17.03    1.47
  -3   8   3   12.60    1.37
   2  -8  -3   36.75    2.94
   2  -8  -3   34.19    2.72
   2  -8  -3   39.74    2.69
   2  -8  -3   34.10    2.95
  -2   8   3   33.07    2.76
  -2   8   3   41.40    2.79
  -2   8   3   37.14    2.87
   1  -8  -3   60.62    4.77
   1  -8  -3   62.14    4.95
   1  -8  -3   66.53    4.77
   1  -8  -3   68.39    4.91
  -1   8   3   62.31    4.87
  -1   8   3   71.47    4.89
  -1   8   3   64.78    4.80
  -1   8   3   70.27    4.80
  -1   8   3   69.91    4.78
  -1   8   3   62.04    4.75
   0  -8  -3   85.65    7.70
   0  -8  -3  109.54    7.64
   0  -8  -3  107.29    7.62
   0  -8  -3   99.35    7.51
   0  -8  -3  116.32    7.51
   0   8   3   92.20    7.60
   0   8   3  118.34    7.64
   0   8   3  103.87    7.52
   0   8   3  105.79    7.55
   0   8   3  116.01    7.51
   0   8   3   94.90    7.51
  -1  -8  -3   79.45    5.58
  -1  -8  -3   75.84    5.59
  -1  -8  -3   70.37    5.62
  -1  -8  -3   82.29    5.70
  -1  -8  -3   80.19    5.70
   1   8   3   74.23    5.59
   1   8   3   83.86    5.62
   1   8   3   74.36    5.69
  -2  -8  -3  221.43   15.70
  -2  -8  -3  218.31   15.77
  -2  -8  -3  221.76   15.78
  -2  -8  -3  224.26   15.68
  -2  -8  -3  212.73   15.70
  -2  -8  -3  204.75   15.72
   2   8   3  249.16   15.71
   2   8   3  230.83   15.71
   2   8   3  220.93   15.79
   2   8   3  211.60   15.78
   2   8   3  194.47   15.69
   2   8   3  223.16   15.70
  -3  -8  -3   85.45    6.10
  -3  -8  -3   86.46    6.18
  -3  -8  -3   72.33    6.19
  -3  -8  -3   87.90    6.11
  -3  -8  -3   85.31    6.10
   3   8   3   84.66    6.19
   3   8   3   82.55    6.19
   3   8   3   80.89    6.10
   3   8   3   87.92    6.11
   3   8   3   93.70    6.10
  -4  -8  -3   11.21    1.27
  -4  -8  -3   14.29    1.26
  -4  -8  -3   14.82    1.12
  -4  -8  -3   15.03    1.12
  -4  -8  -3   15.40    1.14
  -4  -8  -3   14.25    1.12
   4   8   3   15.93    1.13
   4   8   3   14.88    1.40
   4   8   3   15.41    1.13
   4   8   3   13.96    1.25
   4   8   3   12.45    1.11
  -5  -8  -3   30.92    2.16
  -5  -8  -3   28.69    2.14
  -5  -8  -3   26.95    2.25
  -5  -8  -3   28.74    2.20
  -5  -8  -3   27.37    2.28
  -5  -8  -3   28.31    2.14
   5   8   3   27.32    2.24
   5   8   3   31.06    2.16
   5   8   3   30.21    2.16
  -6  -8  -3    6.05    0.72
  -6  -8  -3    5.59    0.59
  -6  -8  -3    5.84    0.82
  -6  -8  -3    6.69    0.62
   6   8   3    5.44    0.67
   6   8   3    5.52    0.75
   6   8   3    5.66    0.91
  -7  -8  -3    3.74    0.54
  -7  -8  -3    4.64    0.74
  -7  -8  -3    5.13    0.59
  -7  -8  -3    4.80    0.66
   7   8   3    4.20    0.71
   7   8   3    5.67    0.73
  -8  -8  -3    0.94    0.48
  -8  -8  -3    1.07    0.29
  -8  -8  -3    2.04    0.36
   8   8   3    1.90    0.58
   8   8   3    1.69    0.39
  -9  -8  -3    7.97    0.79
  -9  -8  -3    5.59    0.72
  -9  -8  -3    6.10    0.92
   9   8   3    5.75    0.88
 -10  -8  -3   30.35    2.53
 -10  -8  -3   36.29    2.57
   5  -9  -3    5.59    0.90
  -5   9   3    4.69    0.82
  -5   9   3    6.20    1.02
   4  -9  -3    1.42    0.98
   4  -9  -3    2.73    0.66
  -4   9   3    2.40    0.61
  -4   9   3    3.41    0.75
  -4   9   3    3.05    0.81
   3  -9  -3    3.35    0.97
  -3   9   3    4.14    0.75
  -3   9   3    4.16    0.73
  -3   9   3    3.60    0.59
   2  -9  -3    0.65    0.28
   2  -9  -3    0.40    0.76
  -2   9   3    0.32    0.23
  -2   9   3    1.08    0.52
  -2   9   3    1.24    0.52
  -2   9   3    0.45    0.39
   1  -9  -3    1.01    0.37
   1  -9  -3    1.31    0.27
   1  -9  -3    1.27    0.70
   1  -9  -3    1.76    0.41
  -1   9   3    1.39    0.49
  -1   9   3    1.70    0.46
  -1   9   3    1.17    0.24
  -1   9   3    1.33    0.29
  -1   9   3    1.14    0.40
   0  -9  -3    8.43    1.04
   0  -9  -3   11.96    0.87
   0  -9  -3    9.81    1.27
   0  -9  -3    9.01    0.90
   0   9   3   10.43    0.99
   0   9   3   11.17    0.99
   0   9   3   11.30    0.85
   0   9   3    9.87    1.13
   0   9   3    9.75    0.88
  -1  -9  -3  127.21    8.08
  -1  -9  -3  106.43    8.45
  -1  -9  -3  104.37    8.09
  -1  -9  -3  122.98    8.21
   1   9   3  102.02    8.08
   1   9   3  114.87    8.08
   1   9   3  101.39    8.18
   1   9   3  119.83    8.11
  -2  -9  -3   95.81    6.91
  -2  -9  -3   90.86    6.81
  -2  -9  -3   84.95    6.82
  -2  -9  -3   98.51    6.80
   2   9   3  102.12    6.80
   2   9   3   96.89    6.80
   2   9   3   91.47    6.90
  -3  -9  -3   74.10    5.18
  -3  -9  -3   60.02    5.28
  -3  -9  -3   70.95    5.29
  -3  -9  -3   79.09    5.17
   3   9   3   60.85    5.59
   3   9   3   68.68    5.18
   3   9   3   77.94    5.17
   3   9   3   74.31    5.19
   3   9   3   76.29    5.29
  -4  -9  -3   50.50    3.42
  -4  -9  -3   43.87    3.41
  -4  -9  -3   48.54    3.42
  -4  -9  -3   39.90    3.54
   4   9   3   51.33    3.43
   4   9   3   46.36    3.52
   4   9   3   46.64    3.55
  -5  -9  -3   46.34    3.23
  -5  -9  -3   42.30    3.23
  -5  -9  -3   49.11    3.25
  -5  -9  -3   41.38    3.37
   5   9   3   39.86    3.35
   5   9   3   42.37    3.32
   5   9   3   46.78    3.25
  -6  -9  -3   24.57    1.75
  -6  -9  -3   21.42    1.92
  -6  -9  -3   26.43    1.78
  -6  -9  -3   23.40    1.74
   6   9   3   20.20    1.92
   6   9   3   20.44    1.83
  -7  -9  -3   40.63    2.78
  -7  -9  -3   35.17    2.77
  -7  -9  -3   39.06    2.91
  -7  -9  -3   41.49    2.81
   7   9   3   34.67    2.84
   7   9   3   33.44    2.93
  -8  -9  -3    8.22    0.93
  -8  -9  -3    7.99    0.95
  -8  -9  -3    7.85    0.83
  -8  -9  -3    7.68    0.78
   8   9   3    6.74    0.88
   8   9   3    8.29    1.14
  -9  -9  -3    2.95    0.45
  -9  -9  -3    1.82    0.37
  -9  -9  -3    1.72    0.62
   9   9   3    2.45    0.74
 -10  -9  -3    0.02    0.33
 -10  -9  -3    0.20    0.48
   4 -10  -3   20.87    1.97
  -4  10   3   18.72    1.96
  -4  10   3   21.08    2.26
  -4  10   3   16.17    1.90
   3 -10  -3   33.34    3.01
  -3  10   3   27.87    2.61
  -3  10   3   35.87    2.69
  -3  10   3   35.97    2.84
   2 -10  -3   38.84    2.99
  -2  10   3   36.20    2.71
  -2  10   3   30.25    2.68
  -2  10   3   33.56    2.85
   1 -10  -3   12.42    1.40
   1 -10  -3   16.44    1.14
   1 -10  -3   13.11    1.66
   1 -10  -3   14.01    1.22
  -1  10   3   12.43    1.47
  -1  10   3   15.23    1.12
  -1  10   3   10.96    1.29
  -1  10   3   14.38    1.43
   0 -10  -3    1.90    0.72
   0 -10  -3    2.85    0.42
   0 -10  -3    2.23    0.42
   0 -10  -3    2.26    0.33
   0  10   3    2.33    0.31
   0  10   3    1.67    0.49
   0  10   3    1.92    0.54
   0  10   3    1.55    0.46
  -1 -10  -3    0.22    0.31
  -1 -10  -3    0.52    0.24
  -1 -10  -3   -0.08    0.57
   1  10   3    0.40    0.45
   1  10   3   -0.28    0.44
   1  10   3    0.00    0.44
  -2 -10  -3   12.65    0.91
  -2 -10  -3   10.13    1.23
  -2 -10  -3    8.63    1.07
  -2 -10  -3   10.36    0.94
   2  10   3   11.32    0.97
   2  10   3   10.04    1.14
  -3 -10  -3   13.96    1.44
  -3 -10  -3   15.72    1.22
  -3 -10  -3   16.05    1.23
  -3 -10  -3   15.62    1.25
   3  10   3   15.63    1.41
   3  10   3   15.79    1.60
  -4 -10  -3   15.94    1.20
  -4 -10  -3   11.32    1.40
  -4 -10  -3   14.18    1.40
  -4 -10  -3   15.09    1.18
  -4 -10  -3   15.65    1.20
   4  10   3   15.11    1.18
   4  10   3   15.18    1.47
   4  10   3   13.68    1.52
  -5 -10  -3   27.68    2.09
  -5 -10  -3   27.41    2.08
  -5 -10  -3   28.59    2.08
   5  10   3   24.03    2.27
   5  10   3   25.96    2.19
   5  10   3   32.44    2.30
  -6 -10  -3   64.63    4.23
  -6 -10  -3   56.23    4.21
  -6 -10  -3   62.02    4.22
  -6 -10  -3   58.70    4.41
   6  10   3   55.88    4.30
   6  10   3   48.77    4.34
  -7 -10  -3   93.84    7.02
  -7 -10  -3  109.54    7.03
  -7 -10  -3  100.69    7.16
   7  10   3   97.64    7.09
   7  10   3   84.19    7.13
  -8 -10  -3   61.56    4.49
  -8 -10  -3   69.76    4.51
   8  10   3   62.39    4.55
   8  10   3   51.76    4.64
  -9 -10  -3   35.01    2.53
  -9 -10  -3   30.91    2.49
  -3  11   3   28.52    2.45
   2 -11  -3   71.73    5.35
  -2  11   3   58.52    5.07
  -2  11   3   66.80    5.26
  -2  11   3   77.44    5.10
   1 -11  -3   59.79    4.60
   1 -11  -3   64.86    4.31
  -1  11   3   63.53    4.40
  -1  11   3   55.82    4.54
  -1  11   3   50.55    4.39
   0 -11  -3   39.66    3.01
   0 -11  -3   30.21    2.88
   0 -11  -3   36.66    2.69
   0 -11  -3   41.46    2.66
   0  11   3   34.48    2.65
   0  11   3   30.71    2.89
   0  11   3   32.82    2.75
   0  11   3   38.62    2.74
  -1 -11  -3   13.51    1.02
  -1 -11  -3   11.76    1.46
  -1 -11  -3   10.97    1.07
   1  11   3   11.87    1.18
   1  11   3   10.46    1.34
  -2 -11  -3   -0.55    0.53
  -2 -11  -3   -0.23    0.33
  -2 -11  -3   -0.09    0.25
   2  11   3   -0.96    0.50
   2  11   3   -0.26    0.45
  -3 -11  -3    0.33    0.51
  -3 -11  -3    1.03    0.35
  -3 -11  -3    1.34    0.30
  -3 -11  -3    1.69    0.32
   3  11   3    0.83    0.71
   3  11   3    0.86    0.47
   3  11   3    0.59    0.43
  -4 -11  -3    5.80    0.62
  -4 -11  -3    5.87    0.69
  -4 -11  -3    5.66    0.68
  -4 -11  -3    4.96    0.74
   4  11   3    4.96    0.63
   4  11   3    5.78    0.88
   4  11   3    5.22    0.72
  -5 -11  -3   28.68    2.02
  -5 -11  -3   29.03    2.03
  -5 -11  -3   24.07    2.22
  -5 -11  -3   30.98    2.19
   5  11   3   23.37    2.02
   5  11   3   25.50    2.15
   5  11   3   22.89    2.28
  -6 -11  -3   58.06    4.01
  -6 -11  -3   59.56    4.02
   6  11   3   53.87    4.11
   6  11   3   46.93    4.18
  -7 -11  -3   49.65    3.70
  -7 -11  -3   45.87    3.33
  -7 -11  -3   48.38    3.34
   7  11   3   44.23    3.42
   7  11   3   37.19    3.51
  -8 -11  -3   42.20    3.27
  -8 -11  -3   45.35    3.29
   8  11   3   44.89    3.42
  -2  12   3   49.31    3.80
  -1  12   3   30.11    2.24
  -1  12   3   22.92    2.23
   0 -12  -3   39.27    2.61
   0 -12  -3   32.71    3.02
   0 -12  -3   32.31    2.63
   0  12   3   39.29    2.69
   0  12   3   31.62    2.90
   0  12   3   29.97    2.69
  -1 -12  -3   18.47    1.58
  -1 -12  -3   18.70    2.00
  -1 -12  -3   19.82    1.59
   1  12   3   17.41    1.86
   1  12   3   21.12    1.67
  -2 -12  -3    3.61    0.44
  -2 -12  -3    2.23    0.79
  -2 -12  -3    3.34    0.51
   2  12   3    3.41    0.60
   2  12   3    3.64    0.70
  -3 -12  -3    4.13    0.83
  -3 -12  -3    6.30    0.77
  -3 -12  -3    6.12    0.68
   3  12   3    5.57    0.69
   3  12   3    6.12    0.84
  -4 -12  -3    6.19    0.73
  -4 -12  -3    6.41    0.81
  -4 -12  -3    5.77    0.85
  -4 -12  -3    6.26    0.76
  -4 -12  -3    6.61    0.78
   4  12   3    6.53    1.06
   4  12   3    6.09    1.07
   4  12   3    6.84    0.81
  -5 -12  -3    2.87    0.66
  -5 -12  -3    3.41    0.50
  -5 -12  -3    2.88    0.43
  -5 -12  -3    3.56    0.49
   5  12   3    3.17    0.86
   5  12   3    3.66    0.64
  -6 -12  -3    1.57    0.57
  -6 -12  -3    1.25    0.41
  -6 -12  -3    1.44    0.33
   6  12   3    1.02    0.49
   6  12   3    0.75    0.69
  -7 -12  -3    4.79    0.75
  -7 -12  -3    5.78    0.82
  -7 -12  -3    6.43    0.73
   7  12   3    5.10    0.73
   7  12   3    4.91    0.97
  -8 -12  -3   18.45    1.73
   0 -13  -3   22.24    1.92
   0  13   3   23.80    2.04
  -1 -13  -3   10.73    1.31
  -1 -13  -3   15.51    1.23
   1  13   3   14.72    1.46
  -2 -13  -3   43.00    3.42
  -2 -13  -3   46.96    3.39
   2  13   3   51.47    3.49
   2  13   3   41.30    3.65
  -3 -13  -3   70.29    5.29
  -3 -13  -3   70.36    5.31
   3  13   3   68.91    5.50
   3  13   3   81.17    5.35
  -4 -13  -3   60.05    5.37
  -4 -13  -3   71.67    5.20
  -4 -13  -3   75.54    5.20
  -4 -13  -3   79.03    5.23
   4  13   3   74.11    5.39
   4  13   3   65.18    5.47
  -5 -13  -3   31.39    2.37
  -5 -13  -3   30.17    2.41
  -5 -13  -3   31.16    2.36
   5  13   3   30.15    2.59
  -6 -13  -3    8.97    0.93
  -6 -13  -3    7.66    1.07
   6  13   3    8.55    1.23
  -7 -13  -3    4.58    0.81
   7  13   3    5.84    0.82
  -3 -14  -3   59.37    4.40
   3  14   3   60.06    4.47
  -4 -14  -3   37.07    2.81
  -5 -14  -3   34.90    2.68
   5  14   3   35.07    2.96
   6  11  -4   11.65    1.67
  -6 -11   4   11.42    1.33
  -6 -11   4   12.96    1.40
  -6 -11   4   13.91    1.81
   5  11  -4   14.66    2.13
  -5 -11   4   15.91    1.63
  -5 -11   4   16.02    1.93
  -5 -11   4   17.16    1.50
  -5 -11   4   15.51    1.38
  -5 -11   4   14.85    1.53
  -4 -11   4    6.40    0.92
  -4 -11   4    9.87    0.98
  -4 -11   4    8.17    1.16
  -4 -11   4    6.94    1.01
  -4 -11   4    7.27    0.88
  -4 -11   4    7.05    1.13
  -3 -11   4    3.68    0.70
  -3 -11   4    4.98    0.65
  -3 -11   4    4.93    1.08
  -3 -11   4    4.18    0.55
  -3 -11   4    5.06    0.65
  -3 -11   4    3.99    0.74
   2  11  -4   12.28    1.21
  -2 -11   4   11.10    1.27
  -2 -11   4   11.81    1.13
  -2 -11   4   10.68    1.17
  -2 -11   4   12.25    1.06
  -2 -11   4    9.18    1.40
  -2 -11   4    8.90    1.29
   1  11  -4   30.96    2.56
   1  11  -4   34.13    2.56
  -1 -11   4   30.29    2.60
  -1 -11   4   33.74    2.50
  -1 -11   4   33.24    2.55
  -1 -11   4   32.27    2.68
   0  11  -4   23.80    1.94
   0  11  -4   22.94    1.97
   0 -11   4   22.26    1.99
   0 -11   4   20.82    1.88
   7  10  -4   21.11    2.33
   6  10  -4   48.89    4.58
  -6 -10   4   56.69    4.31
  -6 -10   4   68.00    4.37
  -6 -10   4   60.54    4.31
  -6 -10   4   56.46    4.52
   5  10  -4   54.40    4.77
  -5 -10   4   67.10    4.53
  -5 -10   4   64.69    4.55
  -5 -10   4   53.52    4.66
  -5 -10   4   62.29    4.49
  -5 -10   4   62.62    4.48
  -4 -10   4    5.79    0.93
  -4 -10   4    5.60    0.85
  -4 -10   4    5.66    0.83
  -4 -10   4    5.48    0.77
  -4 -10   4    7.38    0.77
  -4 -10   4    6.22    0.98
  -3 -10   4    2.01    0.82
  -3 -10   4    1.91    0.58
  -3 -10   4    2.54    0.49
  -3 -10   4    2.93    0.41
  -3 -10   4    2.07    0.51
  -3 -10   4    2.99    0.49
   2  10  -4    0.38    0.44
  -2 -10   4    0.86    0.78
  -2 -10   4    0.14    0.42
  -2 -10   4   -0.19    0.47
  -2 -10   4   -0.40    0.39
  -2 -10   4    0.68    0.45
  -2 -10   4    0.56    0.33
   1  10  -4   -0.12    0.44
   1  10  -4    0.19    0.47
  -1 -10   4   -0.04    0.41
  -1 -10   4   -1.59    0.81
  -1 -10   4    0.09    0.47
  -1 -10   4    0.65    0.32
  -1 -10   4    0.07    0.50
  -1 -10   4   -0.31    0.43
   0  10  -4   -0.51    0.46
   0  10  -4   -0.22    0.47
   0 -10   4   -0.16    0.46
   0 -10   4    0.63    0.44
   0 -10   4    0.38    0.89
   0 -10   4   -0.38    0.49
   0 -10   4    0.26    0.45
   0 -10   4   -0.63    0.51
  -1  10  -4   17.45    1.58
  -1  10  -4   18.31    1.57
   1 -10   4   14.57    2.09
   1 -10   4   19.79    1.98
   1 -10   4   16.33    1.54
  -2  10  -4    9.71    1.32
   8   9  -4   11.42    1.82
   7   9  -4    9.05    1.58
  -7  -9   4    9.29    1.08
  -7  -9   4    7.77    0.94
  -7  -9   4    7.70    0.88
   6   9  -4   23.93    2.58
  -6  -9   4   28.63    2.30
  -6  -9   4   32.20    2.33
  -6  -9   4   31.04    2.29
  -6  -9   4   30.12    2.27
   5   9  -4   44.96    3.81
  -5  -9   4   44.44    3.65
  -5  -9   4   52.41    3.59
  -5  -9   4   40.42    3.91
  -5  -9   4   44.55    3.65
  -5  -9   4   50.36    3.55
  -5  -9   4   48.92    3.55
  -5  -9   4   55.66    3.59
   4   9  -4  108.83    8.14
  -4  -9   4  112.25    7.96
  -4  -9   4  122.13    7.96
  -4  -9   4  107.15    7.98
  -4  -9   4   98.95    8.08
  -4  -9   4  113.51    8.09
  -4  -9   4  118.47    7.98
  -4  -9   4  100.96    8.05
  -3  -9   4   52.33    4.38
  -3  -9   4   57.37    4.56
  -3  -9   4   58.23    4.46
  -3  -9   4   64.53    4.41
  -3  -9   4   68.41    4.39
   2   9  -4   55.58    3.73
  -2  -9   4   46.34    3.91
  -2  -9   4   49.35    3.71
  -2  -9   4   50.29    3.73
  -2  -9   4   50.91    3.71
  -2  -9   4   46.76    3.76
  -2  -9   4   49.49    3.78
  -2  -9   4   54.15    3.72
   1   9  -4   34.86    2.51
   1   9  -4   33.13    2.51
  -1  -9   4   33.32    2.46
  -1  -9   4   28.93    2.42
  -1  -9   4   34.59    2.54
  -1  -9   4   31.55    2.78
  -1  -9   4   30.84    2.46
  -1  -9   4   35.55    2.50
  -1  -9   4   34.42    2.51
  -1  -9   4   32.21    2.57
   0   9  -4   64.79    4.54
   0   9  -4   62.12    4.54
   0  -9   4   69.39    4.47
   0  -9   4   62.78    4.55
   0  -9   4   64.72    4.53
   0  -9   4   58.38    4.51
   0  -9   4   52.55    4.49
   0  -9   4   63.26    4.74
   0  -9   4   65.48    4.62
   0  -9   4   54.35    4.48
  -1   9  -4    8.87    1.00
  -1   9  -4    8.43    1.03
   1  -9   4    9.89    1.15
   1  -9   4    8.20    1.16
   1  -9   4    8.98    0.97
  -2   9  -4    0.51    0.46
  -2   9  -4    0.84    0.50
   2  -9   4   -0.23    0.79
   2  -9   4    0.85    0.54
   2  -9   4    0.34    0.43
  -3   9  -4    4.61    0.64
  -3   9  -4    4.12    0.70
   3  -9   4    3.50    0.62
   3  -9   4    5.65    1.08
   8   8  -4    7.42    1.07
  -8  -8   4    7.23    0.87
  -8  -8   4    4.36    1.01
   7   8  -4    8.06    1.36
   7   8  -4    8.70    0.94
  -7  -8   4    6.82    1.03
  -7  -8   4    7.32    0.86
  -7  -8   4    8.70    1.01
   6   8  -4   54.98    4.07
   6   8  -4   47.33    4.23
  -6  -8   4   57.81    4.11
  -6  -8   4   52.86    4.08
  -6  -8   4   55.34    4.08
  -6  -8   4   61.22    4.19
  -6  -8   4   57.99    4.06
   5   8  -4   40.59    3.48
  -5  -8   4   43.90    3.36
  -5  -8   4   42.94    3.30
  -5  -8   4   44.73    3.44
  -5  -8   4   42.50    3.37
  -5  -8   4   45.96    3.31
  -5  -8   4   48.31    3.33
  -5  -8   4   47.74    3.29
   4   8  -4  109.05    8.12
  -4  -8   4  112.47    7.98
  -4  -8   4  117.93    7.98
  -4  -8   4  103.24    8.09
  -4  -8   4  108.96    7.98
  -4  -8   4  105.67    8.00
  -4  -8   4  114.89    8.01
  -4  -8   4  116.89    8.06
  -4  -8   4  107.82    8.02
   3   8  -4   79.27    5.91
  -3  -8   4   77.06    5.87
  -3  -8   4   83.63    5.84
  -3  -8   4   81.16    5.76
  -3  -8   4   77.13    5.73
  -3  -8   4   75.31    5.79
  -3  -8   4   81.61    5.74
   2   8  -4   32.41    2.27
  -2  -8   4   31.13    2.24
  -2  -8   4   28.78    2.26
  -2  -8   4   31.53    2.22
  -2  -8   4   27.25    2.24
  -2  -8   4   28.66    2.27
  -2  -8   4   30.10    2.46
  -2  -8   4   32.82    2.26
  -2  -8   4   28.82    2.31
  -2  -8   4   28.34    2.25
  -2  -8   4   28.96    2.46
   1   8  -4  128.00    8.69
  -1  -8   4  108.94    8.56
  -1  -8   4  127.61    8.58
  -1  -8   4  116.81    8.67
  -1  -8   4  118.58    8.62
  -1  -8   4  121.24    8.56
  -1  -8   4  109.05    8.62
  -1  -8   4  115.41    8.53
  -1  -8   4  125.59    8.54
   0   8  -4   89.52    6.64
   0   8  -4   93.82    6.64
   0  -8   4   94.18    6.64
   0  -8   4   93.10    6.66
   0  -8   4   94.52    6.72
   0  -8   4   89.07    6.62
   0  -8   4   94.23    6.63
   0  -8   4   95.52    6.60
   0  -8   4   88.29    6.77
   0  -8   4   85.64    6.59
  -1   8  -4   29.75    2.39
  -1   8  -4   32.84    2.47
  -1   8  -4   33.13    2.49
   1  -8   4   31.09    2.43
   1  -8   4   32.88    2.47
   1  -8   4   33.28    2.69
   1  -8   4   35.85    2.58
  -2   8  -4   21.88    1.69
  -2   8  -4   19.65    1.71
   2  -8   4   20.37    1.68
   2  -8   4   23.12    1.82
   2  -8   4   18.21    1.97
  -3   8  -4    5.50    0.71
  -3   8  -4    5.84    0.68
   3  -8   4    5.58    1.00
   3  -8   4    6.05    1.00
   3  -8   4    6.41    0.86
  -4   8  -4    0.27    0.49
  -4   8  -4    0.74    0.55
   4  -8   4    1.55    0.50
   4  -8   4    0.98    0.83
   9   7  -4   21.30    2.21
  -9  -7   4   22.69    2.15
   8   7  -4   13.26    1.18
   8   7  -4   10.27    1.57
  -8  -7   4   12.09    1.25
  -8  -7   4    9.76    1.27
  -8  -7   4   13.01    1.14
   7   7  -4    0.53    0.37
   7   7  -4    0.50    0.61
   7   7  -4    0.48    0.38
  -7  -7   4    0.28    0.44
  -7  -7   4    0.65    1.14
  -7  -7   4    0.26    0.29
  -7  -7   4    0.92    0.41
   6   7  -4    0.27    0.35
   6   7  -4    0.78    0.56
   6   7  -4    0.64    0.29
  -6  -7   4    0.40    0.34
  -6  -7   4   -0.38    0.37
  -6  -7   4    0.42    0.28
  -6  -7   4    0.66    0.40
   5   7  -4    3.65    0.53
   5   7  -4    3.51    0.47
  -5  -7   4    3.10    0.58
  -5  -7   4    3.49    0.52
  -5  -7   4    2.95    0.42
  -5  -7   4    3.04    0.49
  -5  -7   4    4.79    0.61
  -5  -7   4    4.02    0.62
   4   7  -4    0.40    0.58
   4   7  -4    0.04    0.28
  -4  -7   4   -0.46    0.30
  -4  -7   4    0.34    0.34
  -4  -7   4    0.14    0.40
  -4  -7   4    0.24    0.24
  -4  -7   4    0.63    0.33
  -4  -7   4    0.42    0.47
  -4  -7   4   -0.10    0.31
  -4  -7   4    0.50    0.28
  -4  -7   4    0.67    0.49
   3   7  -4   27.38    2.28
  -3  -7   4   27.10    2.04
  -3  -7   4   29.73    2.01
  -3  -7   4   23.60    2.01
  -3  -7   4   27.96    2.12
  -3  -7   4   25.35    2.05
  -3  -7   4   28.60    2.05
  -3  -7   4   27.65    2.08
  -3  -7   4   28.98    2.18
  -3  -7   4   25.33    2.07
  -3  -7   4   25.30    2.00
  -3  -7   4   24.27    2.00
  -2  -7   4    0.93    0.31
  -2  -7   4    1.24    0.30
  -2  -7   4    1.17    0.46
  -2  -7   4    0.84    0.29
  -2  -7   4    1.18    0.34
  -2  -7   4    1.47    0.25
  -2  -7   4    1.14    0.36
  -2  -7   4    1.73    0.49
  -2  -7   4    0.93    0.29
  -2  -7   4    1.13    0.31
  -2  -7   4    1.33    0.23
  -2  -7   4    1.25    0.31
   1   7  -4   40.85    2.75
   1   7  -4   36.14    2.75
  -1  -7   4   36.31    2.86
  -1  -7   4   38.71    2.76
  -1  -7   4   36.12    2.75
  -1  -7   4   35.77    2.80
  -1  -7   4   38.43    2.75
  -1  -7   4   38.52    2.71
  -1  -7   4   34.58    2.90
  -1  -7   4   39.78    2.75
  -1  -7   4   35.47    2.73
  -1  -7   4   35.64    2.70
  -1  -7   4   35.27    2.74
   0   7  -4   71.19    5.15
   0   7  -4   73.54    5.15
   0   7  -4   66.80    5.12
   0  -7   4   75.33    5.22
   0  -7   4   73.40    5.14
   0  -7   4   68.81    5.18
   0  -7   4   69.41    5.31
   0  -7   4   74.16    5.15
   0  -7   4   61.34    5.34
   0  -7   4   70.13    5.10
   0  -7   4   71.96    5.13
   0  -7   4   74.25    5.11
  -1   7  -4  150.31   10.97
  -1   7  -4  154.95   10.97
  -1   7  -4  146.12   10.94
   1  -7   4  151.46   10.97
   1  -7   4  169.34   11.05
   1  -7   4  152.68   10.95
   1  -7   4  144.04   11.04
  -2   7  -4   35.49    2.71
  -2   7  -4   36.01    2.69
  -2   7  -4   34.15    2.63
   2  -7   4   40.06    2.80
   2  -7   4   34.78    2.68
   2  -7   4   34.80    2.85
  -3   7  -4   29.92    2.29
  -3   7  -4   28.94    2.32
   3  -7   4   27.56    2.50
   3  -7   4   32.63    2.40
  -4   7  -4   58.42    4.38
  -4   7  -4   59.03    4.41
   4  -7   4   62.94    4.50
   4  -7   4   57.56    4.55
  -5   7  -4   42.62    3.22
  -5   7  -4   38.42    3.00
   5  -7   4   41.44    3.14
   5  -7   4   36.65    3.00
   5  -7   4   37.83    3.29
   9   6  -4   38.26    3.49
  -9  -6   4   48.36    3.29
   8   6  -4  109.54    7.38
   8   6  -4   91.66    7.47
  -8  -6   4  105.87    7.38
  -8  -6   4  104.97    7.39
  -8  -6   4   96.63    7.40
   7   6  -4   67.22    5.52
   7   6  -4   79.74    5.42
   7   6  -4   78.50    5.43
  -7  -6   4   74.48    5.44
  -7  -6   4   74.11    5.44
  -7  -6   4   73.38    5.45
   6   6  -4   25.79    1.97
   6   6  -4   26.96    1.98
  -6  -6   4   25.71    2.01
  -6  -6   4   24.47    2.01
  -6  -6   4   24.04    1.99
  -6  -6   4   25.32    2.12
  -6  -6   4   29.44    2.11
   5   6  -4   49.29    3.91
   5   6  -4   52.97    3.90
   5   6  -4   53.97    3.90
   5   6  -4   54.70    4.02
  -5  -6   4   56.75    3.99
  -5  -6   4   45.77    3.91
  -5  -6   4   52.88    3.91
  -5  -6   4   49.17    3.91
  -5  -6   4   57.22    3.94
  -5  -6   4   57.41    3.97
  -5  -6   4   53.69    3.90
  -5  -6   4   60.02    3.91
   4   6  -4   20.14    1.51
   4   6  -4   21.13    1.73
   4   6  -4   20.82    1.52
  -4  -6   4   19.49    1.53
  -4  -6   4   19.27    1.53
  -4  -6   4   20.84    1.62
  -4  -6   4   20.76    1.60
  -4  -6   4   19.32    1.61
  -4  -6   4   18.89    1.52
  -4  -6   4   17.93    1.55
  -4  -6   4   17.93    1.52
  -4  -6   4   21.84    1.53
   3   6  -4   18.51    1.29
   3   6  -4   18.47    1.55
   3   6  -4   15.80    1.29
  -3  -6   4   14.63    1.30
  -3  -6   4   15.13    1.32
  -3  -6   4   15.25    1.34
  -3  -6   4   14.93    1.29
  -3  -6   4   17.79    1.33
  -3  -6   4   17.44    1.30
  -3  -6   4   15.93    1.32
  -3  -6   4   17.82    1.47
  -3  -6   4   17.58    1.30
  -3  -6   4   17.61    1.30
  -3  -6   4   17.29    1.38
   2   6  -4    0.64    0.19
   2   6  -4   -0.31    0.51
  -2  -6   4    0.26    0.18
  -2  -6   4    0.16    0.16
  -2  -6   4    0.11    0.37
  -2  -6   4    0.08    0.24
  -2  -6   4   -0.14    0.24
  -2  -6   4    0.09    0.26
  -2  -6   4    0.15    0.23
  -2  -6   4    0.38    0.26
  -2  -6   4    0.18    0.20
  -2  -6   4    0.18    0.19
  -2  -6   4    0.02    0.22
  -2  -6   4    0.67    0.36
  -2  -6   4   -0.05    0.22
  -2  -6   4    0.40    0.24
   1   6  -4   33.64    2.51
   1   6  -4   32.87    2.49
   1   6  -4   36.65    2.51
  -1  -6   4   31.52    2.56
  -1  -6   4   36.38    2.48
  -1  -6   4   34.52    2.47
  -1  -6   4   32.63    2.51
  -1  -6   4   33.81    2.49
  -1  -6   4   37.01    2.51
  -1  -6   4   29.46    2.54
  -1  -6   4   32.94    2.50
  -1  -6   4   35.72    2.51
  -1  -6   4   32.85    2.59
  -1  -6   4   34.78    2.51
  -1  -6   4   33.79    2.63
   0   6  -4   67.27    5.04
   0   6  -4   69.31    5.02
   0   6  -4   69.42    5.11
   0   6  -4   70.32    5.04
   0  -6   4   74.16    5.10
   0  -6   4   64.83    5.03
   0  -6   4   65.53    5.12
   0  -6   4   74.20    5.01
   0  -6   4   71.56    5.04
   0  -6   4   71.64    5.03
   0  -6   4   67.33    5.11
   0  -6   4   70.32    5.11
   0  -6   4   68.13    5.04
  -1   6  -4   50.90    3.76
  -1   6  -4   51.01    3.83
  -1   6  -4   53.96    3.79
  -1   6  -4   50.55    3.72
   1  -6   4   55.96    3.86
   1  -6   4   48.79    3.88
   1  -6   4   51.25    3.75
   1  -6   4   51.34    3.75
   1  -6   4   48.35    3.84
  -2   6  -4   92.75    6.92
  -2   6  -4   93.30    6.90
  -2   6  -4   93.94    6.88
  -2   6  -4  103.51    7.08
   2  -6   4   92.98    6.88
   2  -6   4  104.55    6.99
   2  -6   4   92.16    7.04
   2  -6   4   92.87    6.91
  -3   6  -4  116.06    8.42
  -3   6  -4  113.40    8.38
  -3   6  -4  113.96    8.43
   3  -6   4  120.29    8.41
   3  -6   4  112.13    8.51
   3  -6   4  125.16    8.51
  -4   6  -4   42.93    3.23
  -4   6  -4   40.70    3.18
   4  -6   4   46.33    3.30
   4  -6   4   41.26    3.34
  -5   6  -4   55.96    4.21
  -5   6  -4   55.77    4.15
   5  -6   4   54.06    4.33
   5  -6   4   58.88    4.26
  -6   6  -4   45.41    3.34
   6  -6   4   45.24    3.48
   6  -6   4   41.76    3.34
   6  -6   4   44.24    3.89
   9   5  -4   45.37    3.12
   9   5  -4   37.83    3.28
  -9  -5   4   41.87    3.09
  -9  -5   4   38.14    3.19
   8   5  -4   45.48    3.85
   8   5  -4   56.17    3.75
  -8  -5   4   47.51    3.77
  -8  -5   4   52.84    3.75
   7   5  -4   63.75    4.98
   7   5  -4   66.22    4.89
   7   5  -4   72.50    4.89
   7   5  -4   66.16    4.89
  -7  -5   4   69.58    4.90
  -7  -5   4   64.47    4.91
   6   5  -4   24.31    2.11
   6   5  -4   28.02    2.26
   6   5  -4   30.30    2.13
   6   5  -4   29.23    2.13
  -6  -5   4   29.67    2.30
  -6  -5   4   33.54    2.26
  -6  -5   4   25.43    2.13
  -6  -5   4   26.52    2.15
   5   5  -4   80.16    5.81
   5   5  -4   81.11    5.87
   5   5  -4   80.79    5.80
   5   5  -4   79.01    5.80
  -5  -5   4   72.79    5.81
  -5  -5   4   82.71    5.83
  -5  -5   4   85.47    5.86
  -5  -5   4   81.21    5.85
   4   5  -4   77.90    5.83
   4   5  -4   87.57    5.90
   4   5  -4   82.07    5.84
   4   5  -4   83.11    5.83
  -4  -5   4   86.27    5.88
  -4  -5   4   74.38    5.84
  -4  -5   4   81.93    5.87
  -4  -5   4   89.38    5.84
  -4  -5   4   81.42    5.83
  -4  -5   4   75.26    5.83
  -4  -5   4   79.37    5.84
  -4  -5   4   69.42    5.84
  -4  -5   4   84.73    5.86
   3   5  -4   51.18    3.64
   3   5  -4   48.74    3.56
   3   5  -4   49.76    3.56
   3   5  -4   47.19    3.55
  -3  -5   4   48.24    3.55
  -3  -5   4   53.86    3.58
  -3  -5   4   49.27    3.56
  -3  -5   4   47.21    3.57
  -3  -5   4   48.18    3.55
  -3  -5   4   54.09    3.57
  -3  -5   4   49.73    3.58
  -3  -5   4   44.38    3.58
  -3  -5   4   49.97    3.56
  -3  -5   4   44.36    3.54
   2   5  -4   26.17    2.14
   2   5  -4   30.82    2.14
   2   5  -4   29.82    2.30
  -2  -5   4   31.78    2.17
  -2  -5   4   30.58    2.16
  -2  -5   4   29.35    2.14
  -2  -5   4   31.84    2.15
  -2  -5   4   29.15    2.13
  -2  -5   4   25.59    2.13
  -2  -5   4   26.38    2.14
  -2  -5   4   25.37    2.18
  -2  -5   4   29.32    2.13
  -2  -5   4   32.41    2.26
  -2  -5   4   30.24    2.17
  -2  -5   4   25.81    2.17
  -2  -5   4   34.25    2.40
  -2  -5   4   28.57    2.16
   1   5  -4    2.31    0.31
   1   5  -4    2.52    0.39
   1   5  -4    2.45    0.33
   1   5  -4    2.44    0.33
  -1  -5   4    2.66    0.45
  -1  -5   4    2.95    0.33
  -1  -5   4    2.85    0.40
  -1  -5   4    2.81    0.43
  -1  -5   4    2.85    0.46
  -1  -5   4    2.09    0.33
  -1  -5   4    2.81    0.44
  -1  -5   4    2.45    0.31
  -1  -5   4    2.44    0.35
  -1  -5   4    2.39    0.31
   0   5  -4   37.17    2.95
   0   5  -4   42.71    2.93
   0   5  -4   39.60    2.95
   0   5  -4   39.83    2.95
   0   5  -4   39.67    3.02
   0  -5   4   38.61    2.95
   0  -5   4   42.05    2.93
   0  -5   4   39.42    2.97
   0  -5   4   41.60    2.96
   0  -5   4   38.33    3.04
   0  -5   4   42.46    3.02
   0  -5   4   39.02    3.03
   0  -5   4   41.10    2.96
   0  -5   4   37.35    2.94
   0  -5   4   42.75    2.97
   0  -5   4   42.02    2.92
   0  -5   4   43.43    3.02
  -1   5  -4   48.50    3.55
  -1   5  -4   47.88    3.61
  -1   5  -4   47.97    3.56
  -1   5  -4   49.57    3.53
   1  -5   4   47.00    3.62
   1  -5   4   52.38    3.51
   1  -5   4   55.08    3.63
   1  -5   4   46.91    3.55
   1  -5   4   46.68    3.54
   1  -5   4   49.86    3.56
   1  -5   4   45.89    3.64
   1  -5   4   54.15    3.63
   1  -5   4   42.00    3.53
  -2   5  -4   20.91    1.49
  -2   5  -4   19.01    1.60
  -2   5  -4   18.79    1.54
  -2   5  -4   19.10    1.52
   2  -5   4   19.18    1.65
   2  -5   4   19.79    1.53
   2  -5   4   18.76    1.62
   2  -5   4   20.84    1.61
   2  -5   4   21.43    1.61
   2  -5   4   19.48    1.49
  -3   5  -4   36.98    2.60
  -3   5  -4   33.12    2.66
  -3   5  -4   31.09    2.68
  -3   5  -4   34.80    2.65
   3  -5   4   37.21    2.60
   3  -5   4   38.69    2.72
  -4   5  -4   81.55    6.01
  -4   5  -4   80.95    5.98
  -4   5  -4   81.21    5.95
   4  -5   4   89.03    6.07
   4  -5   4   79.87    6.07
  -5   5  -4   54.90    4.21
  -5   5  -4   57.57    4.19
  -5   5  -4   57.73    4.14
   5  -5   4   53.99    4.30
   5  -5   4   53.44    4.14
   5  -5   4   63.47    4.29
  -6   5  -4   67.03    5.09
  -6   5  -4   69.79    5.01
  -6   5  -4   67.14    5.04
   6  -5   4   66.61    5.05
   6  -5   4   75.64    5.17
   6  -5   4   66.77    5.23
  -7   5  -4   30.21    2.35
   7  -5   4   28.39    2.35
   7  -5   4   30.11    2.52
   9   4  -4    3.02    0.75
   9   4  -4    2.92    0.54
  -9  -4   4    3.22    0.49
  -9  -4   4    2.22    0.86
  -9  -4   4    2.26    0.56
   8   4  -4   10.31    1.38
   8   4  -4   14.60    1.16
  -8  -4   4   12.42    1.12
  -8  -4   4   11.64    1.19
   7   4  -4   15.37    1.42
   7   4  -4   13.53    1.20
   7   4  -4   15.00    1.39
   7   4  -4   15.47    1.22
  -7  -4   4   14.86    1.25
  -7  -4   4   14.15    1.50
  -7  -4   4   13.60    1.21
   6   4  -4   37.85    2.83
   6   4  -4   37.81    2.92
   6   4  -4   40.75    2.85
   6   4  -4   34.12    2.82
  -6  -4   4   36.17    2.86
  -6  -4   4   42.11    2.92
  -6  -4   4   44.09    2.93
  -6  -4   4   34.75    2.84
   5   4  -4   26.05    1.83
   5   4  -4   23.75    1.81
   5   4  -4   22.21    1.81
   5   4  -4   22.71    1.82
   5   4  -4   25.25    1.91
  -5  -4   4   26.66    1.92
  -5  -4   4   22.90    1.83
  -5  -4   4   23.91    1.81
  -5  -4   4   27.00    1.89
  -5  -4   4   23.72    1.85
  -5  -4   4   22.17    1.81
   4   4  -4   81.27    6.36
   4   4  -4   93.31    6.41
   4   4  -4   99.34    6.41
   4   4  -4   88.77    6.37
   4   4  -4   89.06    6.36
  -4  -4   4   79.15    6.36
  -4  -4   4   90.82    6.36
  -4  -4   4   83.42    6.35
  -4  -4   4   94.31    6.39
  -4  -4   4   93.24    6.40
  -4  -4   4   86.76    6.36
  -4  -4   4   82.20    6.37
   3   4  -4  115.14    8.56
   3   4  -4  129.47    8.61
   3   4  -4  116.42    8.56
  -3  -4   4  117.48    8.57
  -3  -4   4  107.56    8.57
  -3  -4   4  122.59    8.58
  -3  -4   4  131.61    8.59
  -3  -4   4  127.72    8.58
  -3  -4   4  110.34    8.56
  -3  -4   4  118.43    8.56
  -3  -4   4  121.03    8.57
  -3  -4   4  115.15    8.58
   2   4  -4   55.07    3.88
   2   4  -4   54.68    3.82
   2   4  -4   56.75    3.81
   2   4  -4   46.61    3.80
   2   4  -4   52.68    3.81
  -2  -4   4   56.14    3.81
  -2  -4   4   45.15    3.83
  -2  -4   4   54.97    3.82
  -2  -4   4   45.12    3.82
  -2  -4   4   44.69    3.89
  -2  -4   4   54.63    3.81
  -2  -4   4   56.85    3.81
  -2  -4   4   53.98    3.84
  -2  -4   4   49.54    3.82
  -2  -4   4   58.67    3.84
  -2  -4   4   51.64    3.86
  -2  -4   4   59.09    3.87
   1   4  -4   45.89    3.10
   1   4  -4   40.00    3.11
   1   4  -4   40.03    3.12
  -1  -4   4   44.57    3.10
  -1  -4   4   41.38    3.14
  -1  -4   4   44.14    3.12
  -1  -4   4   44.41    3.15
  -1  -4   4   35.46    3.13
  -1  -4   4   48.53    3.11
  -1  -4   4   39.44    3.11
  -1  -4   4   44.71    3.12
  -1  -4   4   43.16    3.17
  -1  -4   4   45.15    3.11
   0   4  -4   29.82    2.27
   0   4  -4   28.11    2.22
   0   4  -4   32.15    2.20
   0   4  -4   30.39    2.22
   0   4  -4   29.49    2.22
   0  -4   4   31.64    2.20
   0  -4   4   28.91    2.30
   0  -4   4   31.84    2.24
   0  -4   4   30.60    2.27
   0  -4   4   29.18    2.28
   0  -4   4   32.33    2.20
   0  -4   4   29.36    2.24
   0  -4   4   31.64    2.23
   0  -4   4   28.17    2.21
  -1   4  -4   83.34    5.78
  -1   4  -4   76.10    5.81
  -1   4  -4   77.67    5.80
  -1   4  -4   79.13    5.80
   1  -4   4   77.12    5.81
   1  -4   4   87.55    5.86
   1  -4   4   80.34    5.81
   1  -4   4   82.13    5.78
   1  -4   4   89.02    5.78
   1  -4   4   74.68    5.81
   1  -4   4   87.32    5.86
   1  -4   4   77.68    5.85
   1  -4   4   76.36    5.80
  -2   4  -4   12.55    0.97
  -2   4  -4   12.03    0.98
  -2   4  -4   11.36    1.03
  -2   4  -4   11.75    1.01
   2  -4   4   12.19    1.00
   2  -4   4   11.64    0.98
   2  -4   4   13.73    1.06
   2  -4   4   12.18    0.96
   2  -4   4   13.31    1.06
   2  -4   4   11.59    1.00
   2  -4   4   11.92    1.12
  -3   4  -4    1.64    0.28
  -3   4  -4    1.65    0.34
  -3   4  -4    1.26    0.36
  -3   4  -4    1.63    0.30
   3  -4   4    1.37    0.32
   3  -4   4    1.58    0.62
   3  -4   4    1.54    0.26
   3  -4   4    1.28    0.33
   3  -4   4    0.83    0.34
   3  -4   4    1.42    0.42
  -4   4  -4   26.76    2.06
  -4   4  -4   22.33    2.35
  -4   4  -4   26.90    1.99
  -4   4  -4   25.39    2.16
   4  -4   4   26.21    2.19
   4  -4   4   30.82    2.12
  -5   4  -4   21.88    1.63
  -5   4  -4   19.73    1.61
  -5   4  -4   20.16    1.71
   5  -4   4   23.26    1.75
   5  -4   4   20.24    1.82
   5  -4   4   18.80    1.59
  -6   4  -4   21.30    1.74
  -6   4  -4   23.76    1.86
  -6   4  -4   21.67    1.74
   6  -4   4   19.86    1.70
   6  -4   4   21.07    1.99
   6  -4   4   21.96    1.75
   6  -4   4   24.07    1.89
  -7   4  -4   59.60    4.60
  -7   4  -4   62.01    4.68
  -7   4  -4   63.68    4.60
   7  -4   4   60.75    4.61
   7  -4   4   58.92    4.79
   7  -4   4   70.50    4.76
  -8   4  -4   41.08    3.19
   8  -4   4   39.76    3.20
   8  -4   4   44.93    3.40
  10   3  -4    7.81    1.22
 -10  -3   4    9.88    1.56
 -10  -3   4   11.03    1.07
   9   3  -4    3.00    0.60
   9   3  -4    2.60    0.74
  -9  -3   4    3.04    0.47
  -9  -3   4    1.75    0.83
  -9  -3   4    3.24    0.59
   8   3  -4    0.85    0.41
   8   3  -4    0.45    0.57
   8   3  -4    1.18    0.31
  -8  -3   4    0.95    0.32
  -8  -3   4   -0.11    0.66
  -8  -3   4    1.13    0.42
   7   3  -4    0.72    0.26
   7   3  -4    1.17    0.36
   7   3  -4    0.32    0.57
  -7  -3   4    0.95    0.35
  -7  -3   4    0.40    0.27
  -7  -3   4    0.94    0.57
  -7  -3   4    0.45    0.51
   6   3  -4   -0.04    0.41
   6   3  -4    0.56    0.28
   6   3  -4    0.51    0.23
   6   3  -4    0.61    0.35
  -6  -3   4    0.22    0.46
  -6  -3   4    0.45    0.23
  -6  -3   4    0.48    0.39
  -6  -3   4    0.75    0.31
   5   3  -4    9.41    0.89
   5   3  -4    9.60    0.80
   5   3  -4    8.81    0.75
   5   3  -4    7.19    0.73
   5   3  -4    6.85    0.72
  -5  -3   4    9.44    0.73
  -5  -3   4   10.93    0.96
  -5  -3   4    7.51    0.72
  -5  -3   4    8.62    0.73
  -5  -3   4    8.82    0.78
  -5  -3   4    7.90    0.75
  -5  -3   4    9.60    0.87
   4   3  -4  106.29    7.79
   4   3  -4  109.42    7.77
   4   3  -4  103.52    7.75
   4   3  -4  115.55    7.79
   4   3  -4   97.32    7.75
  -4  -3   4  111.53    7.79
  -4  -3   4  111.33    7.77
  -4  -3   4  102.54    7.76
  -4  -3   4  106.22    7.75
  -4  -3   4  120.37    7.78
  -4  -3   4  106.37    7.75
  -4  -3   4  105.87    7.76
   3   3  -4   64.34    4.83
   3   3  -4   72.17    4.83
   3   3  -4   73.70    4.86
   3   3  -4   64.79    4.81
  -3  -3   4   58.04    4.82
  -3  -3   4   72.57    4.85
  -3  -3   4   63.01    4.82
  -3  -3   4   61.48    4.82
  -3  -3   4   69.02    4.82
  -3  -3   4   68.25    4.82
  -3  -3   4   69.49    4.84
   2   3  -4  206.03   16.55
   2   3  -4  235.74   16.56
   2   3  -4  234.91   16.57
   2   3  -4  257.36   16.56
   2   3  -4  226.74   16.56
   2   3  -4  240.07   16.59
   2   3  -4  208.31   16.58
  -2  -3   4  252.13   16.58
  -2  -3   4  251.44   16.57
  -2  -3   4  204.12   16.57
  -2  -3   4  198.30   16.57
  -2  -3   4  221.97   16.55
  -2  -3   4  220.79   16.57
  -2  -3   4  250.88   16.58
  -2  -3   4  260.73   16.56
  -2  -3   4  238.62   16.57
   1   3  -4  356.26   24.44
   1   3  -4  338.18   24.45
   1   3  -4  357.03   24.44
   1   3  -4  299.87   24.47
  -1  -3   4  340.45   24.47
  -1  -3   4  354.60   24.45
  -1  -3   4  363.61   24.45
  -1  -3   4  314.52   24.45
  -1  -3   4  349.27   24.45
  -1  -3   4  339.81   24.46
  -1  -3   4  291.27   24.47
  -1  -3   4  354.80   24.44
  -1  -3   4  375.92   24.44
  -1  -3   4  356.80   24.46
   0   3  -4   62.27    4.17
   0   3  -4   55.21    4.21
   0   3  -4   60.27    4.19
   0   3  -4   54.62    4.18
   0   3  -4   56.69    4.21
   0  -3   4   62.31    4.19
   0  -3   4   58.11    4.21
   0  -3   4   48.66    4.20
   0  -3   4   62.96    4.20
   0  -3   4   55.39    4.21
   0  -3   4   64.96    4.17
   0  -3   4   56.90    4.22
   0  -3   4   58.90    4.19
   0  -3   4   54.74    4.19
  -1   3  -4   70.86    5.08
  -1   3  -4   68.42    5.11
  -1   3  -4   68.11    5.14
  -1   3  -4   65.65    5.11
  -1   3  -4   78.84    5.23
  -1   3  -4   68.31    5.11
   1  -3   4   65.88    5.14
   1  -3   4   65.40    5.11
   1  -3   4   80.94    5.09
   1  -3   4   80.55    5.22
   1  -3   4   65.76    5.10
   1  -3   4   74.49    5.16
   1  -3   4   70.68    5.11
  -2   3  -4  141.52   10.43
  -2   3  -4  141.31   10.44
  -2   3  -4  140.81   10.43
  -2   3  -4  142.32   10.49
   2  -3   4  142.35   10.44
   2  -3   4  136.97   10.44
   2  -3   4  159.30   10.49
   2  -3   4  147.97   10.44
   2  -3   4  141.56   10.47
   2  -3   4  165.71   10.49
   2  -3   4  142.71   10.43
  -3   3  -4   66.62    5.22
  -3   3  -4   70.22    5.18
  -3   3  -4   70.87    5.21
  -3   3  -4   70.37    5.19
   3  -3   4   72.07    5.19
   3  -3   4   80.70    5.26
   3  -3   4   79.45    5.25
   3  -3   4   73.46    5.18
   3  -3   4   66.00    5.20
   3  -3   4   68.84    5.24
   3  -3   4   72.74    5.19
  -4   3  -4   14.69    1.15
  -4   3  -4   14.15    1.20
  -4   3  -4   12.96    1.23
  -4   3  -4   14.34    1.14
   4  -3   4   13.09    1.27
   4  -3   4   15.51    1.21
   4  -3   4   16.72    1.26
   4  -3   4   14.78    1.16
   4  -3   4   11.66    1.22
   4  -3   4   14.93    1.17
  -5   3  -4    0.54    0.30
  -5   3  -4    0.29    0.38
  -5   3  -4   -0.03    0.28
   5  -3   4   -0.06    0.46
   5  -3   4    0.08    0.28
   5  -3   4   -0.19    0.31
   5  -3   4    0.22    0.26
  -6   3  -4    2.70    0.44
  -6   3  -4    2.36    0.52
  -6   3  -4    2.05    0.41
   6  -3   4    2.47    0.52
   6  -3   4    2.49    0.64
   6  -3   4    2.02    0.40
   6  -3   4    2.04    0.43
  -7   3  -4    7.89    0.85
  -7   3  -4    6.99    1.07
  -7   3  -4    6.36    0.95
   7  -3   4    6.41    0.96
   7  -3   4    7.43    1.06
   7  -3   4    6.90    0.88
   7  -3   4    6.49    0.87
  -8   3  -4   26.40    2.12
  -8   3  -4   25.40    2.58
  -8   3  -4   25.88    2.15
   8  -3   4   28.49    2.32
   8  -3   4   26.98    2.14
   9   2  -4    8.11    1.40
   9   2  -4   12.99    1.15
  -9  -2   4    9.30    1.19
  -9  -2   4   12.25    1.44
  -9  -2   4   11.12    1.05
   8   2  -4   18.29    1.53
   8   2  -4   17.92    1.78
   8   2  -4   21.05    1.58
  -8  -2   4   20.16    1.56
  -8  -2   4   18.26    1.62
  -8  -2   4   20.94    1.77
   7   2  -4   19.41    1.45
   7   2  -4   17.24    1.42
  -7  -2   4   18.30    1.64
  -7  -2   4   19.14    1.45
  -7  -2   4   15.80    1.48
  -7  -2   4   20.02    1.62
   6   2  -4   13.94    1.11
   6   2  -4   11.45    1.02
   6   2  -4   13.28    1.21
   6   2  -4   12.11    1.02
   6   2  -4   12.58    1.03
  -6  -2   4   11.88    1.02
  -6  -2   4   12.24    1.15
  -6  -2   4   12.14    1.03
  -6  -2   4   14.04    1.25
   5   2  -4    0.08    0.18
   5   2  -4    0.06    0.27
   5   2  -4    0.18    0.24
   5   2  -4   -0.39    0.33
   5   2  -4    0.24    0.19
  -5  -2   4   -0.07    0.16
  -5  -2   4   -0.43    0.18
  -5  -2   4   -0.12    0.23
  -5  -2   4    0.12    0.38
  -5  -2   4   -0.09    0.20
  -5  -2   4   -0.18    0.17
   4   2  -4   13.62    1.17
   4   2  -4   15.45    1.18
   4   2  -4   16.29    1.25
   4   2  -4   14.92    1.18
   4   2  -4   14.88    1.25
  -4  -2   4   14.17    1.17
  -4  -2   4   15.51    1.17
  -4  -2   4   17.52    1.23
  -4  -2   4   16.58    1.28
  -4  -2   4   15.24    1.17
  -4  -2   4   15.91    1.20
   3   2  -4  121.89    9.51
   3   2  -4  135.66    9.52
   3   2  -4  121.47    9.50
   3   2  -4  125.20    9.50
   3   2  -4  139.09    9.52
  -3  -2   4  143.32    9.52
  -3  -2   4  145.64    9.58
  -3  -2   4  120.25    9.51
  -3  -2   4  134.56    9.53
  -3  -2   4  141.30    9.53
   2   2  -4   60.13    4.63
   2   2  -4   59.70    4.63
   2   2  -4   60.88    4.62
   2   2  -4   69.20    4.64
   2   2  -4   68.87    4.65
   2   2  -4   67.06    4.64
  -2  -2   4   57.66    4.64
  -2  -2   4   70.14    4.64
  -2  -2   4   63.94    4.62
  -2  -2   4   65.37    4.65
  -2  -2   4   69.44    4.64
  -2  -2   4   65.85    4.65
  -2  -2   4   59.18    4.63
   1   2  -4   21.18    1.53
   1   2  -4   21.27    1.51
   1   2  -4   19.47    1.52
   1   2  -4   21.35    1.51
   1   2  -4   16.89    1.52
  -1  -2   4   22.00    1.52
  -1  -2   4   22.31    1.53
  -1  -2   4   20.78    1.53
  -1  -2   4   22.66    1.51
  -1  -2   4   18.43    1.53
  -1  -2   4   21.50    1.52
  -1  -2   4   19.66    1.52
   0   2  -4  153.63   12.14
   0   2  -4  177.32   12.11
   0   2  -4  156.36   12.10
   0   2  -4  167.25   12.11
   0   2  -4  183.45   12.10
   0  -2   4  156.31   12.11
   0  -2   4  166.35   12.13
   0  -2   4  187.97   12.10
   0  -2   4  172.73   12.11
   0  -2   4  165.95   12.12
   0  -2   4  166.67   12.11
   0  -2   4  174.26   12.10
   0  -2   4  172.22   12.11
  -1   2  -4   41.05    3.09
  -1   2  -4   41.77    3.10
  -1   2  -4   46.94    3.13
  -1   2  -4   45.97    3.07
  -1   2  -4   40.58    3.11
  -1   2  -4   40.42    3.10
   1  -2   4   40.80    3.10
   1  -2   4   45.49    3.14
   1  -2   4   43.16    3.10
   1  -2   4   43.20    3.12
   1  -2   4   42.56    3.09
   1  -2   4   41.48    3.11
  -2   2  -4  209.73   15.37
  -2   2  -4  213.55   15.37
  -2   2  -4  212.18   15.39
  -2   2  -4  204.94   15.36
   2  -2   4  218.86   15.37
   2  -2   4  213.21   15.37
   2  -2   4  204.20   15.38
   2  -2   4  239.67   15.42
   2  -2   4  218.02   15.37
  -3   2  -4  111.04    8.53
  -3   2  -4  132.27    8.60
  -3   2  -4  117.57    8.54
  -3   2  -4  113.74    8.55
   3  -2   4  110.11    8.55
   3  -2   4  129.90    8.60
   3  -2   4  126.17    8.59
   3  -2   4  120.04    8.54
   3  -2   4  118.07    8.54
   3  -2   4  120.40    8.54
   3  -2   4  110.85    8.57
  -4   2  -4   36.77    2.41
  -4   2  -4   31.55    2.37
  -4   2  -4   28.37    2.39
  -4   2  -4   29.80    2.33
  -4   2  -4   30.45    2.35
   4  -2   4   29.45    2.41
   4  -2   4   33.12    2.35
   4  -2   4   35.25    2.39
   4  -2   4   30.92    2.34
   4  -2   4   28.24    2.36
   4  -2   4   33.85    2.42
   4  -2   4   33.51    2.39
  -5   2  -4   15.32    1.24
  -5   2  -4   13.36    1.63
  -5   2  -4   18.51    1.32
  -5   2  -4   16.93    1.27
   5  -2   4   17.46    1.36
   5  -2   4   14.85    1.24
   5  -2   4   15.38    1.39
   5  -2   4   15.25    1.26
   5  -2   4   13.98    1.30
  -6   2  -4   10.49    1.06
  -6   2  -4   11.62    0.97
  -6   2  -4    9.75    0.93
   6  -2   4   11.47    1.23
   6  -2   4   10.01    0.94
   6  -2   4   10.72    1.06
   6  -2   4    9.25    0.95
  -7   2  -4   -0.11    0.35
  -7   2  -4    0.44    0.51
  -7   2  -4    0.97    0.51
   7  -2   4   -0.16    0.37
   7  -2   4   -0.05    0.35
   7  -2   4    0.15    0.62
   7  -2   4   -0.61    0.41
  -8   2  -4    3.08    0.55
  -8   2  -4    2.82    0.67
  -8   2  -4    2.35    0.51
   8  -2   4    2.59    0.82
   8  -2   4    2.63    0.63
   8  -2   4    2.43    0.51
  -9   2  -4   -0.06    0.50
  -9   2  -4    0.40    0.58
   9  -2   4   -0.06    0.71
   9  -2   4   -0.06    0.48
   9   1  -4   20.17    1.54
   9   1  -4   16.67    1.43
   9   1  -4   16.05    1.77
  -9  -1   4   15.87    1.58
  -9  -1   4   20.57    1.86
  -9  -1   4   17.02    1.47
   8   1  -4   33.26    2.55
   8   1  -4   36.57    2.58
   8   1  -4   33.56    2.73
  -8  -1   4   30.22    2.60
  -8  -1   4   38.19    2.72
  -8  -1   4   33.44    2.56
   7   1  -4  106.87    7.17
   7   1  -4  101.30    7.26
   7   1  -4   91.58    7.16
  -7  -1   4  109.15    7.23
  -7  -1   4   97.00    7.17
  -7  -1   4   90.59    7.18
   6   1  -4   73.63    5.01
   6   1  -4   70.11    5.12
   6   1  -4   63.23    4.93
  -6  -1   4   67.17    4.94
  -6  -1   4   65.91    4.92
  -6  -1   4   72.92    5.01
  -6  -1   4   74.36    5.00
  -6  -1   4   62.58    4.95
  -6  -1   4   64.25    4.92
   5   1  -4   13.20    1.11
   5   1  -4   12.94    0.99
   5   1  -4   11.27    0.96
   5   1  -4   13.36    1.06
   5   1  -4   10.71    0.97
  -5  -1   4   11.81    1.00
  -5  -1   4   13.97    1.15
  -5  -1   4   11.73    0.95
  -5  -1   4   11.99    0.97
  -5  -1   4   12.60    0.97
   4   1  -4   76.17    6.06
   4   1  -4   84.25    6.06
   4   1  -4   75.07    6.06
   4   1  -4   89.06    6.08
   4   1  -4   91.10    6.09
  -4  -1   4   94.85    6.09
  -4  -1   4   82.08    6.05
  -4  -1   4   77.46    6.05
  -4  -1   4   90.11    6.10
  -4  -1   4   82.85    6.05
  -4  -1   4   84.23    6.07
   3   1  -4   10.17    0.79
   3   1  -4    8.42    0.73
   3   1  -4    9.95    0.78
   3   1  -4    9.49    0.74
  -3  -1   4    9.25    0.73
  -3  -1   4    8.47    0.72
  -3  -1   4    9.22    0.82
  -3  -1   4    9.39    0.77
  -3  -1   4    8.45    0.75
  -3  -1   4    9.82    0.76
   2   1  -4    1.79    0.25
   2   1  -4    2.22    0.32
   2   1  -4    2.07    0.23
   2   1  -4    1.73    0.23
  -2  -1   4    2.36    0.27
  -2  -1   4    2.05    0.25
  -2  -1   4    2.43    0.31
  -2  -1   4    1.94    0.22
  -2  -1   4    1.67    0.28
  -2  -1   4    2.44    0.29
   1   1  -4   11.07    0.86
   1   1  -4   10.01    0.83
   1   1  -4   11.35    0.82
   1   1  -4   12.39    0.84
  -1  -1   4   10.98    0.82
  -1  -1   4   11.31    0.86
  -1  -1   4    9.69    0.84
  -1  -1   4   10.36    0.81
   0   1  -4    1.89    0.27
   0   1  -4    2.33    0.28
   0   1  -4    2.09    0.28
   0   1  -4    2.13    0.26
   0   1  -4    1.93    0.29
   0   1  -4    2.57    0.24
   0  -1   4    2.65    0.30
   0  -1   4    2.41    0.28
   0  -1   4    1.87    0.29
   0  -1   4    1.70    0.29
   0  -1   4    2.57    0.24
   0  -1   4    2.17    0.29
  -1   1  -4  175.11   12.57
  -1   1  -4  184.61   12.56
  -1   1  -4  174.93   12.57
  -1   1  -4  160.46   12.57
  -1   1  -4  167.51   12.57
   1  -1   4  172.01   12.57
   1  -1   4  174.72   12.56
   1  -1   4  172.54   12.58
   1  -1   4  171.06   12.58
   1  -1   4  173.18   12.57
   1  -1   4  203.29   12.56
   1  -1   4  179.95   12.60
  -2   1  -4  242.98   16.12
  -2   1  -4  231.94   16.15
  -2   1  -4  204.10   16.13
  -2   1  -4  246.24   16.18
  -2   1  -4  230.80   16.15
  -2   1  -4  209.34   16.14
   2  -1   4  231.17   16.14
   2  -1   4  223.43   16.18
   2  -1   4  212.56   16.14
   2  -1   4  231.57   16.14
   2  -1   4  220.30   16.15
  -3   1  -4  224.39   16.42
  -3   1  -4  250.76   16.50
  -3   1  -4  224.00   16.42
  -3   1  -4  205.56   16.41
  -3   1  -4  228.13   16.44
   3  -1   4  260.82   16.48
   3  -1   4  234.96   16.42
   3  -1   4  240.20   16.47
   3  -1   4  216.83   16.42
   3  -1   4  211.89   16.44
  -4   1  -4  141.67   10.28
  -4   1  -4  153.26   10.30
  -4   1  -4  145.42   10.26
  -4   1  -4  141.64   10.25
  -4   1  -4  132.60   10.24
   4  -1   4  145.80   10.29
   4  -1   4  151.95   10.25
   4  -1   4  140.80   10.26
   4  -1   4  141.25   10.25
   4  -1   4  143.79   10.25
   4  -1   4  148.19   10.30
   4  -1   4  129.79   10.28
  -5   1  -4  129.42    9.67
  -5   1  -4  136.11    9.70
  -5   1  -4  140.64    9.74
  -5   1  -4  131.31    9.69
  -5   1  -4  127.29    9.73
   5  -1   4  133.87    9.68
   5  -1   4  141.47    9.75
   5  -1   4  150.42    9.69
   5  -1   4  128.19    9.74
   5  -1   4  130.39    9.70
   5  -1   4  141.87    9.73
   5  -1   4  128.68    9.68
  -6   1  -4   51.60    3.79
  -6   1  -4   56.66    3.85
  -6   1  -4   50.44    3.77
  -6   1  -4   51.69    3.82
   6  -1   4   55.46    3.87
   6  -1   4   50.09    3.78
   6  -1   4   51.12    3.83
   6  -1   4   50.31    3.78
   6  -1   4   48.81    3.88
  -7   1  -4   79.97    5.62
  -7   1  -4   77.50    5.56
  -7   1  -4   73.72    5.74
   7  -1   4   74.31    5.69
   7  -1   4   71.81    5.58
   7  -1   4   77.42    5.57
   7  -1   4   83.16    5.67
  -8   1  -4   66.25    4.82
  -8   1  -4   68.22    4.90
  -8   1  -4   65.58    4.85
   8  -1   4   65.55    4.83
   8  -1   4   68.61    4.96
   8  -1   4   62.27    4.99
  -9   1  -4    0.08    0.52
  -9   1  -4    1.43    0.69
   9  -1   4    1.03    0.68
   9   0  -4    5.36    0.66
   9   0  -4    3.49    0.83
   9   0  -4    3.68    0.51
  -9   0   4    5.28    0.96
  -9   0   4    4.36    0.67
  -9   0   4    4.15    0.54
   8   0  -4   27.55    2.34
   8   0  -4   30.67    2.54
   8   0  -4   35.15    2.40
  -8   0   4   27.88    2.41
  -8   0   4   31.29    2.36
  -8   0   4   36.16    2.57
   7   0  -4  119.35    7.98
   7   0  -4  116.16    8.07
   7   0  -4  101.05    7.97
  -7   0   4  120.57    8.05
  -7   0   4  101.94    7.99
  -7   0   4  106.11    7.98
   6   0  -4  137.58    9.06
   6   0  -4  108.68    8.99
   6   0  -4  115.32    8.99
   6   0  -4  130.57    9.05
  -6   0   4  131.76    8.99
  -6   0   4  120.83    9.01
  -6   0   4  122.54    8.99
  -6   0   4  124.40    9.09
  -6   0   4  123.96    9.07
  -6   0   4  136.97    9.07
   5   0  -4  135.08   11.17
   5   0  -4  156.42   11.17
   5   0  -4  160.37   11.20
   5   0  -4  136.69   11.16
   5   0  -4  169.81   11.22
  -5   0   4  166.58   11.22
  -5   0   4  147.26   11.16
  -5   0   4  173.45   11.21
  -5   0   4  156.14   11.19
  -5   0   4  155.40   11.17
  -5   0   4  158.33   11.17
   4   0  -4   62.80    4.62
   4   0  -4   57.57    4.55
   4   0  -4   61.19    4.56
   4   0  -4   68.49    4.60
  -4   0   4   64.96    4.61
  -4   0   4   62.94    4.57
  -4   0   4   59.33    4.55
  -4   0   4   68.47    4.59
  -4   0   4   63.39    4.55
   3   0  -4   32.17    2.46
   3   0  -4   35.91    2.49
   3   0  -4   32.49    2.46
   3   0  -4   35.37    2.50
   3   0  -4   30.49    2.46
  -3   0   4   33.92    2.51
  -3   0   4   32.48    2.47
  -3   0   4   36.86    2.48
  -3   0   4   39.14    2.51
  -3   0   4   30.39    2.46
  -3   0   4   34.46    2.46
  -3   0   4   33.89    2.48
   2   0  -4   44.06    3.46
   2   0  -4   46.92    3.45
   2   0  -4   50.77    3.47
   2   0  -4   51.69    3.48
   2   0  -4   57.10    3.57
   2   0  -4   44.90    3.46
  -2   0   4   41.93    3.46
  -2   0   4   50.08    3.46
  -2   0   4   48.55    3.48
  -2   0   4   44.97    3.48
  -2   0   4   48.44    3.46
   1   0  -4  122.22    8.50
   1   0  -4  119.66    8.50
   1   0  -4  112.34    8.51
   1   0  -4  111.01    8.49
   1   0  -4  115.79    8.49
  -1   0   4  122.55    8.50
  -1   0   4  112.71    8.50
  -1   0   4  122.47    8.49
  -1   0   4  129.65    8.50
   0   0  -4    0.36    0.13
   0   0  -4    0.48    0.12
   0   0  -4    0.54    0.10
   0   0  -4    0.39    0.12
   0   0  -4    0.27    0.13
   0   0   4    0.49    0.14
   0   0   4    0.44    0.11
   0   0   4    0.45    0.13
   0   0   4    0.33    0.14
   0   0   4    0.50    0.15
   0   0   4    0.55    0.14
  -1   0  -4    4.23    0.42
  -1   0  -4    5.02    0.45
  -1   0  -4    5.13    0.46
  -1   0  -4    5.21    0.40
   1   0   4    5.84    0.41
   1   0   4    4.89    0.47
   1   0   4    5.46    0.44
   1   0   4    5.18    0.44
   1   0   4    4.67    0.44
   1   0   4    4.65    0.44
  -2   0  -4   79.51    5.53
  -2   0  -4   78.01    5.56
  -2   0  -4   71.18    5.52
  -2   0  -4   78.75    5.52
  -2   0  -4   76.23    5.52
   2   0   4   79.70    5.54
   2   0   4   68.97    5.52
   2   0   4   79.59    5.52
   2   0   4   73.91    5.52
   2   0   4   77.14    5.56
   2   0   4   74.54    5.55
   2   0   4   85.18    5.51
  -3   0  -4  128.82    9.39
  -3   0  -4  138.62    9.42
  -3   0  -4  126.31    9.38
  -3   0  -4  121.14    9.40
   3   0   4  131.33    9.39
   3   0   4  135.43    9.38
   3   0   4  113.56    9.40
   3   0   4  129.38    9.38
   3   0   4  146.72    9.36
   3   0   4  131.78    9.39
   3   0   4  137.91    9.43
  -4   0  -4   71.52    4.96
  -4   0  -4   70.15    4.95
  -4   0  -4   63.63    4.93
   4   0   4   71.38    4.96
   4   0   4   70.58    5.00
   4   0   4   69.90    4.94
   4   0   4   69.98    5.02
   4   0   4   69.82    4.95
   4   0   4   61.06    4.98
  -5   0  -4  164.90   12.58
  -5   0  -4  178.86   12.63
  -5   0  -4  165.76   12.63
  -5   0  -4  183.18   12.60
  -5   0  -4  170.94   12.60
   5   0   4  162.58   12.63
   5   0   4  186.98   12.65
   5   0   4  179.19   12.58
   5   0   4  182.68   12.61
   5   0   4  167.25   12.62
   5   0   4  195.32   12.59
   5   0   4  172.12   12.59
  -6   0  -4   87.47    6.42
  -6   0  -4   87.29    6.44
  -6   0  -4   82.97    6.47
  -6   0  -4   79.57    6.48
  -6   0  -4   92.68    6.46
   6   0   4   89.70    6.42
   6   0   4   92.42    6.48
   6   0   4   96.17    6.52
   6   0   4   87.42    6.44
   6   0   4   86.44    6.46
   6   0   4   99.68    6.44
  -7   0  -4  107.78    7.63
  -7   0  -4  111.13    7.66
   7   0   4  108.07    7.59
   7   0   4  110.22    7.69
   7   0   4   94.31    7.63
   7   0   4  103.44    7.62
   7   0   4  103.59    7.70
  -8   0  -4   62.91    4.71
  -8   0  -4   66.06    4.74
   8   0   4   66.97    4.81
   8   0   4   60.76    4.83
  -9   0  -4   60.42    4.43
  -9   0  -4   57.72    4.38
   9   0   4   64.12    4.49
   9   0   4   53.91    4.55
   9  -1  -4    1.47    0.77
   9  -1  -4    1.81    0.57
   9  -1  -4    1.53    0.40
  -9   1   4    1.92    0.40
  -9   1   4    1.91    0.57
   8  -1  -4    1.20    0.46
   8  -1  -4    1.63    0.63
  -8   1   4    0.53    0.43
  -8   1   4    0.78    0.72
   7  -1  -4   75.60    5.18
   7  -1  -4   74.29    5.28
   7  -1  -4   62.71    5.17
   7  -1  -4   69.85    5.15
  -7   1   4   72.02    5.30
  -7   1   4   74.52    5.21
  -7   1   4   67.42    5.16
  -7   1   4   74.29    5.20
   6  -1  -4   42.57    2.99
   6  -1  -4   35.33    2.87
   6  -1  -4   37.15    2.88
  -6   1   4   38.12    2.90
  -6   1   4   40.02    2.88
  -6   1   4   42.56    2.99
  -6   1   4   42.77    2.97
  -6   1   4   36.39    2.86
   5  -1  -4   21.46    1.75
   5  -1  -4   25.50    1.78
   5  -1  -4   22.08    1.75
   5  -1  -4   21.81    1.67
   5  -1  -4   22.93    1.69
   5  -1  -4   20.78    1.67
   5  -1  -4   19.60    1.69
  -5   1   4   20.77    1.67
  -5   1   4   21.17    1.74
  -5   1   4   23.16    1.70
  -5   1   4   24.27    1.76
  -5   1   4   23.47    1.68
  -5   1   4   23.40    1.67
  -5   1   4   24.50    1.81
  -5   1   4   21.88    1.66
   4  -1  -4   72.86    5.52
   4  -1  -4   80.50    5.54
   4  -1  -4   79.02    5.54
   4  -1  -4   68.76    5.49
   4  -1  -4   76.92    5.50
   4  -1  -4   71.19    5.50
  -4   1   4   77.09    5.51
  -4   1   4   77.31    5.50
  -4   1   4   77.99    5.50
  -4   1   4   80.38    5.55
  -4   1   4   82.81    5.53
  -4   1   4   74.85    5.53
  -4   1   4   74.34    5.50
   3  -1  -4  123.79    8.12
   3  -1  -4  107.39    8.06
   3  -1  -4  116.07    8.09
   3  -1  -4  101.42    8.06
   3  -1  -4  114.70    8.09
  -3   1   4  111.00    8.06
  -3   1   4  112.78    8.06
  -3   1   4  118.41    8.08
  -3   1   4  112.89    8.07
  -3   1   4  123.40    8.11
  -3   1   4   96.13    8.07
  -3   1   4  115.24    8.10
  -3   1   4  111.11    8.07
   2  -1  -4  124.48    8.84
   2  -1  -4  124.49    8.82
   2  -1  -4  115.68    8.81
   2  -1  -4  112.30    8.82
  -2   1   4  120.43    8.84
  -2   1   4  112.04    8.82
  -2   1   4  120.50    8.82
  -2   1   4  126.03    8.82
  -2   1   4  137.20    8.86
  -2   1   4  144.19    8.86
  -2   1   4  118.82    8.83
   1  -1  -4  215.78   14.23
   1  -1  -4  194.69   14.21
   1  -1  -4  188.23   14.22
   1  -1  -4  195.69   14.22
  -1   1   4  211.56   14.21
  -1   1   4  201.82   14.22
  -1   1   4  182.55   14.22
  -1   1   4  201.79   14.23
   0  -1  -4   19.80    1.53
   0  -1  -4   24.95    1.57
   0  -1  -4   22.18    1.54
   0  -1  -4   19.96    1.52
   0  -1  -4   20.73    1.55
   0   1   4   18.64    1.54
   0   1   4   22.22    1.54
   0   1   4   20.46    1.53
   0   1   4   20.59    1.54
  -1  -1  -4   47.48    3.35
  -1  -1  -4   45.99    3.35
  -1  -1  -4   49.41    3.39
  -1  -1  -4   47.63    3.35
  -1  -1  -4   39.75    3.36
  -1  -1  -4   45.74    3.35
   1   1   4   45.60    3.35
   1   1   4   47.13    3.35
   1   1   4   49.69    3.37
   1   1   4   44.35    3.36
   1   1   4   50.06    3.40
   1   1   4   46.74    3.35
  -2  -1  -4    4.95    0.39
  -2  -1  -4    5.38    0.41
  -2  -1  -4    5.10    0.44
  -2  -1  -4    4.84    0.45
  -2  -1  -4    4.35    0.44
  -2  -1  -4    4.89    0.41
   2   1   4    4.43    0.45
   2   1   4    4.64    0.48
   2   1   4    4.77    0.43
   2   1   4    4.73    0.42
   2   1   4    4.72    0.43
  -3  -1  -4   32.30    2.38
  -3  -1  -4   33.41    2.35
  -3  -1  -4   30.70    2.39
  -3  -1  -4   33.49    2.36
  -3  -1  -4   35.24    2.40
  -3  -1  -4   31.53    2.36
   3   1   4   33.06    2.36
   3   1   4   28.76    2.39
   3   1   4   30.15    2.36
   3   1   4   32.12    2.37
   3   1   4   36.52    2.35
   3   1   4   34.30    2.41
   3   1   4   31.38    2.38
  -4  -1  -4    2.06    0.32
  -4  -1  -4    2.67    0.35
  -4  -1  -4    1.82    0.25
  -4  -1  -4    1.77    0.24
  -4  -1  -4    1.31    0.26
   4   1   4    1.72    0.33
   4   1   4    1.31    0.28
   4   1   4    1.19    0.21
   4   1   4    0.82    0.21
   4   1   4    2.49    0.33
  -5  -1  -4   19.53    1.68
  -5  -1  -4   21.82    1.58
  -5  -1  -4   21.90    1.64
  -5  -1  -4   23.22    1.64
  -5  -1  -4   18.73    1.70
   5   1   4   23.52    1.64
   5   1   4   21.32    1.62
   5   1   4   21.10    1.69
   5   1   4   23.62    1.58
   5   1   4   20.05    1.70
  -6  -1  -4   29.55    2.48
  -6  -1  -4   32.97    2.37
  -6  -1  -4   35.04    2.38
  -6  -1  -4   32.02    2.44
  -6  -1  -4   33.65    2.44
  -6  -1  -4   31.27    2.45
   6   1   4   33.36    2.38
   6   1   4   33.19    2.44
   6   1   4   33.09    2.43
   6   1   4   32.29    2.52
   6   1   4   33.06    2.49
  -7  -1  -4   42.27    3.27
  -7  -1  -4   44.68    3.15
  -7  -1  -4   42.98    3.16
   7   1   4   43.91    3.33
   7   1   4   42.94    3.21
   7   1   4   43.83    3.16
   7   1   4   41.70    3.23
   7   1   4   48.01    3.29
   7   1   4   41.14    3.23
  -8  -1  -4   50.06    3.62
  -8  -1  -4   47.99    3.73
  -8  -1  -4   56.31    3.73
  -8  -1  -4   50.31    3.71
   8   1   4   53.16    3.78
   8   1   4   50.71    3.84
   8   1   4   42.28    3.71
  -9  -1  -4   30.08    2.39
  -9  -1  -4   31.55    2.44
   9   1   4   28.95    2.56
   9   1   4   29.54    2.55
 -10  -1  -4   25.58    2.12
 -10  -1  -4   21.79    2.03
   9  -2  -4    4.44    0.73
   9  -2  -4    5.07    1.19
  -9   2   4    5.85    0.76
   8  -2  -4   11.06    1.42
   8  -2  -4   12.13    1.11
   8  -2  -4    9.53    0.95
  -8   2   4   12.41    1.89
  -8   2   4   10.60    0.97
  -8   2   4   10.12    1.09
   7  -2  -4    5.64    0.61
   7  -2  -4    4.54    0.73
   7  -2  -4    5.84    0.60
   7  -2  -4    5.78    0.80
   7  -2  -4    5.38    0.65
  -7   2   4    4.61    0.62
  -7   2   4    4.23    0.56
  -7   2   4    5.46    0.73
  -7   2   4    6.37    0.82
  -7   2   4    4.08    0.59
   6  -2  -4    4.41    0.52
   6  -2  -4    3.64    0.50
   6  -2  -4    3.52    0.48
   6  -2  -4    4.00    0.51
   6  -2  -4    3.45    0.61
  -6   2   4    5.62    0.69
  -6   2   4    3.94    0.52
  -6   2   4    3.95    0.58
  -6   2   4    3.86    0.50
  -6   2   4    3.62    0.45
  -6   2   4    4.89    0.81
  -6   2   4    4.30    0.57
  -6   2   4    3.02    0.45
   5  -2  -4   33.97    2.32
   5  -2  -4   27.90    2.29
   5  -2  -4   31.24    2.23
   5  -2  -4   27.98    2.24
   5  -2  -4   27.40    2.21
   5  -2  -4   25.50    2.44
   5  -2  -4   29.91    2.29
  -5   2   4   32.88    2.33
  -5   2   4   29.97    2.22
  -5   2   4   35.37    2.31
  -5   2   4   26.99    2.27
  -5   2   4   29.73    2.20
  -5   2   4   31.86    2.24
  -5   2   4   31.60    2.21
  -5   2   4   28.19    2.25
   4  -2  -4    0.99    0.18
   4  -2  -4    0.77    0.26
   4  -2  -4    1.13    0.25
   4  -2  -4    0.80    0.19
   4  -2  -4    0.84    0.29
   4  -2  -4    0.52    0.29
   4  -2  -4    0.75    0.33
  -4   2   4    0.61    0.30
  -4   2   4    0.43    0.40
  -4   2   4    0.98    0.19
  -4   2   4    0.72    0.16
  -4   2   4    0.86    0.21
  -4   2   4    0.79    0.22
  -4   2   4    0.79    0.22
   3  -2  -4    5.80    0.68
   3  -2  -4    4.74    0.57
   3  -2  -4    5.57    0.54
   3  -2  -4    4.92    0.46
   3  -2  -4    4.03    0.43
  -3   2   4    4.75    0.43
  -3   2   4    4.79    0.44
  -3   2   4    4.51    0.58
  -3   2   4    4.58    0.55
  -3   2   4    4.39    0.51
  -3   2   4    5.02    0.52
  -3   2   4    4.09    0.63
   2  -2  -4  110.36    8.45
   2  -2  -4  122.07    8.47
   2  -2  -4  105.23    8.45
   2  -2  -4  132.99    8.49
   2  -2  -4  116.02    8.46
   2  -2  -4  111.92    8.45
  -2   2   4  124.58    8.47
  -2   2   4  113.10    8.45
  -2   2   4  135.35    8.50
  -2   2   4  130.91    8.50
  -2   2   4  104.26    8.44
  -2   2   4  120.19    8.48
  -2   2   4  118.48    8.45
  -2   2   4  108.76    8.45
   1  -2  -4   14.00    1.05
   1  -2  -4   15.68    1.08
   1  -2  -4   13.99    1.06
   1  -2  -4   13.18    1.05
  -1   2   4   13.02    1.05
  -1   2   4   14.35    1.05
  -1   2   4   15.05    1.08
  -1   2   4   13.91    1.05
   0  -2  -4  190.40   14.02
   0  -2  -4  190.88   14.01
   0  -2  -4  212.42   14.02
   0   2   4  204.70   14.01
   0   2   4  181.68   14.02
   0   2   4  195.89   14.02
   0   2   4  197.63   14.02
  -1  -2  -4  238.26   14.91
  -1  -2  -4  200.61   14.86
  -1  -2  -4  240.18   14.87
  -1  -2  -4  183.47   14.86
   1   2   4  189.88   14.86
   1   2   4  189.76   14.86
   1   2   4  220.14   14.86
   1   2   4  202.57   14.86
  -2  -2  -4   91.55    6.99
  -2  -2  -4   97.51    6.98
  -2  -2  -4  109.23    6.98
  -2  -2  -4  112.55    7.03
  -2  -2  -4   93.84    6.99
  -2  -2  -4   96.13    6.97
   2   2   4   93.26    6.99
   2   2   4   86.28    6.98
   2   2   4   95.56    6.98
   2   2   4  112.72    7.04
   2   2   4   86.93    6.99
   2   2   4   95.27    6.98
  -3  -2  -4  189.06   12.80
  -3  -2  -4  176.04   12.82
  -3  -2  -4  186.48   12.81
  -3  -2  -4  160.28   12.80
  -3  -2  -4  170.92   12.83
   3   2   4  204.68   12.87
   3   2   4  171.49   12.81
   3   2   4  170.82   12.83
   3   2   4  183.49   12.82
  -4  -2  -4  135.49    9.88
  -4  -2  -4  133.57    9.88
  -4  -2  -4  133.98    9.92
  -4  -2  -4  131.82    9.92
  -4  -2  -4  137.19    9.90
   4   2   4  140.49    9.90
   4   2   4  154.65    9.89
   4   2   4  146.77    9.95
   4   2   4  129.32    9.92
  -5  -2  -4    5.36    0.47
  -5  -2  -4    5.32    0.56
  -5  -2  -4    5.17    0.56
  -5  -2  -4    4.79    0.63
  -5  -2  -4    5.09    0.56
   5   2   4    6.00    0.55
   5   2   4    5.46    0.52
   5   2   4    6.00    0.47
   5   2   4    4.53    0.75
   5   2   4    5.01    0.64
  -6  -2  -4    1.48    0.32
  -6  -2  -4    1.42    0.33
  -6  -2  -4    1.05    0.37
  -6  -2  -4    1.48    0.20
   6   2   4    1.56    0.30
   6   2   4    1.19    0.35
   6   2   4    1.68    0.45
   6   2   4    1.34    0.30
  -7  -2  -4    0.73    0.20
  -7  -2  -4    1.12    0.37
  -7  -2  -4    1.30    0.31
  -7  -2  -4    1.06    0.21
  -7  -2  -4    1.33    0.50
   7   2   4    0.80    0.51
   7   2   4    0.85    0.21
   7   2   4    0.64    0.39
   7   2   4    1.11    0.35
   7   2   4    0.95    0.34
  -8  -2  -4   21.01    1.85
  -8  -2  -4   24.05    1.75
  -8  -2  -4   24.26    1.87
  -8  -2  -4   25.82    1.75
  -8  -2  -4   25.44    1.87
   8   2   4   24.10    1.93
   8   2   4   21.98    1.99
   8   2   4   19.86    1.83
  -9  -2  -4   38.65    3.01
  -9  -2  -4   36.51    2.89
  -9  -2  -4   40.47    3.05
  -9  -2  -4   40.73    3.01
   9   2   4   38.90    3.06
   9   2   4   36.81    3.13
   9   2   4   44.34    3.16
 -10  -2  -4   28.48    2.47
 -10  -2  -4   32.71    2.52
   8  -3  -4   18.38    1.49
   8  -3  -4   20.66    1.91
  -8   3   4   18.94    1.67
  -8   3   4   18.96    1.61
  -8   3   4   17.98    1.51
  -8   3   4   20.02    1.89
   7  -3  -4   21.72    1.64
   7  -3  -4   19.34    1.80
   7  -3  -4   22.11    1.72
   7  -3  -4   20.38    1.66
   7  -3  -4   23.62    1.93
   7  -3  -4   22.98    1.72
  -7   3   4   21.49    1.94
  -7   3   4   21.35    1.65
  -7   3   4   20.99    1.76
  -7   3   4   22.49    1.70
  -7   3   4   21.01    1.77
  -7   3   4   20.77    1.66
   6  -3  -4    5.57    0.70
   6  -3  -4    5.98    0.68
   6  -3  -4    4.84    0.56
   6  -3  -4    5.53    0.93
   6  -3  -4    5.64    0.89
   6  -3  -4    5.16    0.58
  -6   3   4    5.69    0.77
  -6   3   4    4.95    0.66
  -6   3   4    5.10    0.57
  -6   3   4    5.32    0.76
  -6   3   4    4.85    0.74
  -6   3   4    5.32    0.58
   5  -3  -4   20.79    1.78
   5  -3  -4   20.96    1.68
   5  -3  -4   22.69    1.71
   5  -3  -4   24.55    1.84
   5  -3  -4   22.44    1.72
  -5   3   4   22.07    1.78
  -5   3   4   25.95    1.82
  -5   3   4   21.75    1.70
  -5   3   4   20.23    1.76
  -5   3   4   24.70    1.85
  -5   3   4   22.26    1.68
  -5   3   4   23.92    1.71
   4  -3  -4    5.74    0.63
   4  -3  -4    4.84    0.49
   4  -3  -4    4.89    0.64
   4  -3  -4    4.79    0.55
   4  -3  -4    4.82    0.57
   4  -3  -4    5.65    0.73
  -4   3   4    5.20    0.46
  -4   3   4    4.08    0.50
  -4   3   4    6.01    0.65
  -4   3   4    4.55    0.64
  -4   3   4    5.14    0.51
  -4   3   4    5.60    0.61
  -4   3   4    4.85    0.58
   3  -3  -4   39.62    3.08
   3  -3  -4   39.15    3.03
   3  -3  -4   46.51    3.11
   3  -3  -4   40.99    3.04
   3  -3  -4   43.11    3.09
   3  -3  -4   41.12    3.07
  -3   3   4   41.76    3.04
  -3   3   4   41.83    3.03
  -3   3   4   41.59    3.02
  -3   3   4   44.10    3.08
  -3   3   4   39.28    3.08
  -3   3   4   43.43    3.09
  -3   3   4   43.30    3.03
  -3   3   4   40.21    3.09
   2  -3  -4   29.45    2.25
   2  -3  -4   30.28    2.25
   2  -3  -4   30.95    2.27
  -2   3   4   31.89    2.29
  -2   3   4   29.30    2.24
  -2   3   4   31.76    2.30
  -2   3   4   30.93    2.24
  -2   3   4   33.17    2.30
  -2   3   4   31.10    2.24
  -2   3   4   32.38    2.31
  -2   3   4   28.65    2.23
   1  -3  -4  169.50   12.74
   1  -3  -4  204.70   12.79
   1  -3  -4  191.53   12.76
   1  -3  -4  178.15   12.78
   1  -3  -4  179.29   12.74
   1  -3  -4  162.63   12.75
  -1   3   4  187.03   12.76
  -1   3   4  176.46   12.75
  -1   3   4  177.56   12.74
  -1   3   4  156.92   12.74
   0  -3  -4  629.33   42.88
   0  -3  -4  630.02   42.89
   0  -3  -4  531.87   42.88
   0   3   4  574.29   42.88
   0   3   4  648.99   42.91
   0   3   4  598.39   42.87
   0   3   4  593.29   42.87
  -1  -3  -4  136.19    9.08
  -1  -3  -4  128.20    9.08
  -1  -3  -4  116.94    9.08
  -1  -3  -4  140.56    9.09
  -1  -3  -4  115.19    9.09
   1   3   4  119.01    9.10
   1   3   4  139.03    9.08
   1   3   4  114.11    9.08
   1   3   4  132.93    9.09
   1   3   4  127.63    9.08
  -2  -3  -4  124.39    9.53
  -2  -3  -4  150.21    9.59
  -2  -3  -4  128.84    9.54
  -2  -3  -4  158.05    9.54
  -2  -3  -4  131.64    9.54
   2   3   4  125.58    9.54
   2   3   4  126.43    9.54
   2   3   4  121.28    9.53
  -3  -3  -4   68.04    4.98
  -3  -3  -4   63.43    4.94
  -3  -3  -4   69.95    4.96
   3   3   4   69.54    4.96
   3   3   4   68.20    4.95
   3   3   4   74.07    4.98
  -4  -3  -4  121.44    8.86
  -4  -3  -4  117.52    8.84
  -4  -3  -4  119.52    8.88
  -4  -3  -4  136.26    8.90
   4   3   4  119.64    8.88
   4   3   4  117.95    8.85
   4   3   4  132.77    8.88
  -5  -3  -4   67.49    5.07
  -5  -3  -4   66.28    5.02
  -5  -3  -4   66.40    5.03
  -5  -3  -4   66.61    5.05
  -5  -3  -4   62.59    5.07
   5   3   4   69.75    5.09
   5   3   4   79.75    5.12
   5   3   4   73.35    5.03
   5   3   4   78.48    5.06
   5   3   4   68.79    5.05
  -6  -3  -4   17.74    1.41
  -6  -3  -4   18.15    1.35
  -6  -3  -4   16.53    1.41
  -6  -3  -4   16.92    1.47
  -6  -3  -4   18.18    1.39
   6   3   4   19.22    1.36
   6   3   4   17.06    1.39
   6   3   4   19.68    1.50
   6   3   4   17.56    1.44
   6   3   4   18.65    1.52
  -7  -3  -4    6.70    0.74
  -7  -3  -4    6.17    0.59
  -7  -3  -4    7.17    0.75
  -7  -3  -4    7.20    0.60
  -7  -3  -4    6.64    0.70
   7   3   4    6.83    0.84
   7   3   4    6.67    0.61
   7   3   4    5.47    0.71
   7   3   4    7.23    0.93
  -8  -3  -4   -0.21    0.22
  -8  -3  -4    0.39    0.39
  -8  -3  -4    0.50    0.38
  -8  -3  -4    0.05    0.22
  -8  -3  -4    0.00    0.30
   8   3   4    0.57    0.25
   8   3   4    0.04    0.42
   8   3   4   -0.25    0.44
   8   3   4    0.90    0.55
  -9  -3  -4   14.58    1.31
  -9  -3  -4   17.63    1.48
  -9  -3  -4   16.59    1.42
  -9  -3  -4   18.69    1.41
  -9  -3  -4   18.74    1.49
   9   3   4   14.68    1.54
   9   3   4   16.19    1.66
 -10  -3  -4    3.08    0.67
 -10  -3  -4    3.57    0.60
 -10  -3  -4    2.14    0.64
   8  -4  -4   18.74    1.87
  -8   4   4   13.80    1.54
   7  -4  -4   30.68    2.38
   7  -4  -4   34.83    2.67
   7  -4  -4   34.25    2.52
  -7   4   4   32.40    2.63
  -7   4   4   31.96    2.58
  -7   4   4   28.59    2.51
  -7   4   4   32.36    2.43
   6  -4  -4   18.78    1.76
   6  -4  -4   23.87    1.89
   6  -4  -4   20.65    1.71
   6  -4  -4   20.81    1.59
  -6   4   4   19.99    1.75
  -6   4   4   21.48    1.64
  -6   4   4   18.32    1.71
  -6   4   4   21.41    1.85
  -6   4   4   22.94    1.60
  -6   4   4   22.30    1.60
   5  -4  -4   35.24    2.55
   5  -4  -4   32.46    2.66
   5  -4  -4   35.05    2.59
  -5   4   4   37.77    2.55
  -5   4   4   38.65    2.71
  -5   4   4   36.14    2.70
  -5   4   4   34.70    2.55
  -5   4   4   30.48    2.63
  -5   4   4   32.39    2.65
  -5   4   4   35.56    2.57
   4  -4  -4   41.92    3.04
   4  -4  -4   39.55    3.04
   4  -4  -4   36.00    3.02
   4  -4  -4   39.64    2.94
   4  -4  -4   38.22    2.92
  -4   4   4   44.07    3.02
  -4   4   4   41.54    3.00
  -4   4   4   39.62    2.93
  -4   4   4   43.85    3.02
  -4   4   4   37.06    2.98
   3  -4  -4    8.29    0.75
   3  -4  -4    8.18    0.71
   3  -4  -4    7.31    0.78
   3  -4  -4    8.54    0.78
   3  -4  -4    7.92    0.84
   3  -4  -4    7.08    0.64
  -3   4   4    7.53    0.63
  -3   4   4    7.26    0.84
  -3   4   4    7.15    0.77
  -3   4   4    8.32    0.82
  -3   4   4    7.59    0.66
  -3   4   4    7.68    0.76
   2  -4  -4    3.43    0.51
   2  -4  -4    3.02    0.42
   2  -4  -4    3.15    0.54
   2  -4  -4    3.48    0.41
   2  -4  -4    2.89    0.31
   2  -4  -4    3.33    0.57
  -2   4   4    3.01    0.39
  -2   4   4    3.68    0.52
  -2   4   4    2.43    0.31
  -2   4   4    3.93    0.43
  -2   4   4    2.48    0.38
   1  -4  -4    7.50    0.66
   1  -4  -4    7.28    0.63
   1  -4  -4    9.45    0.75
   1  -4  -4    6.54    0.62
  -1   4   4    7.23    0.62
  -1   4   4    8.34    0.72
  -1   4   4    7.95    0.70
  -1   4   4    7.33    0.61
  -1   4   4    8.08    0.76
   0  -4  -4  120.56    8.03
   0  -4  -4  102.39    8.00
   0  -4  -4  104.77    8.00
   0  -4  -4  108.03    8.00
   0  -4  -4  128.43    8.08
   0  -4  -4  121.29    8.03
   0  -4  -4  108.91    8.02
   0   4   4  119.07    8.03
   0   4   4   94.28    7.98
   0   4   4  119.52    8.03
   0   4   4  105.20    8.00
   0   4   4  109.97    8.00
   0   4   4  110.86    8.00
  -1  -4  -4    0.54    0.23
  -1  -4  -4    1.16    0.17
  -1  -4  -4    1.11    0.23
  -1  -4  -4    0.75    0.14
  -1  -4  -4    1.00    0.22
  -1  -4  -4    1.09    0.22
  -1  -4  -4    1.21    0.17
   1   4   4    1.35    0.25
   1   4   4    0.66    0.25
   1   4   4    1.05    0.21
   1   4   4    0.78    0.15
   1   4   4    0.82    0.27
   1   4   4    0.89    0.14
  -2  -4  -4   13.68    1.15
  -2  -4  -4   17.37    1.18
  -2  -4  -4   16.38    1.14
  -2  -4  -4   14.79    1.14
   2   4   4   13.78    1.14
   2   4   4   15.56    1.14
   2   4   4   16.16    1.19
  -3  -4  -4  151.90   11.09
  -3  -4  -4  163.50   11.11
  -3  -4  -4  140.63   11.10
  -3  -4  -4  161.08   11.13
   3   4   4  155.48   11.13
   3   4   4  159.35   11.11
   3   4   4  154.52   11.11
  -4  -4  -4  143.63   11.00
  -4  -4  -4  162.77   11.03
  -4  -4  -4  149.45   10.99
   4   4   4  148.66   11.01
   4   4   4  162.70   11.01
  -5  -4  -4  163.92   10.67
  -5  -4  -4  141.90   10.66
  -5  -4  -4  139.74   10.62
  -5  -4  -4  148.98   10.64
   5   4   4  147.19   10.63
   5   4   4  148.72   10.68
   5   4   4  148.47   10.64
  -6  -4  -4   43.09    3.61
  -6  -4  -4   46.54    3.55
  -6  -4  -4   47.69    3.59
  -6  -4  -4   52.10    3.59
   6   4   4   53.44    3.66
   6   4   4   48.39    3.58
   6   4   4   51.59    3.56
   6   4   4   49.50    3.65
  -7  -4  -4  100.77    7.62
  -7  -4  -4  117.22    7.79
  -7  -4  -4  106.12    7.63
  -7  -4  -4  101.35    7.63
  -7  -4  -4  100.35    7.66
   7   4   4  111.02    7.64
   7   4   4  104.63    7.72
   7   4   4  115.97    7.74
   7   4   4   99.28    7.71
  -8  -4  -4   55.63    3.72
  -8  -4  -4   53.75    3.70
  -8  -4  -4   51.64    3.75
  -8  -4  -4   49.13    3.68
  -8  -4  -4   47.48    3.73
   8   4   4   50.24    3.81
   8   4   4   50.80    3.73
   8   4   4   51.52    3.84
   8   4   4   46.16    3.70
  -9  -4  -4   43.56    3.07
  -9  -4  -4   43.21    3.06
  -9  -4  -4   40.78    3.03
  -9  -4  -4   36.96    2.96
   9   4   4   38.41    3.12
   9   4   4   39.00    3.17
 -10  -4  -4   23.10    1.95
 -10  -4  -4   20.37    1.78
 -10  -4  -4   26.66    2.06
  10   4   4   24.22    2.24
  -8   5   4    7.57    0.92
   7  -5  -4    8.34    1.43
   7  -5  -4    8.85    1.06
  -7   5   4    7.06    1.01
  -7   5   4    6.59    0.85
  -7   5   4    7.24    1.21
   6  -5  -4   54.85    3.63
   6  -5  -4   48.98    3.38
   6  -5  -4   44.08    3.56
   6  -5  -4   38.28    3.56
  -6   5   4   44.21    3.91
  -6   5   4   51.76    3.57
  -6   5   4   42.92    3.49
   5  -5  -4   68.72    5.82
   5  -5  -4   82.28    5.72
   5  -5  -4   88.96    5.87
   5  -5  -4   77.89    5.77
  -5   5   4   88.30    5.72
  -5   5   4   75.47    5.76
  -5   5   4   87.96    5.84
  -5   5   4   70.32    5.79
  -5   5   4   75.31    5.83
   4  -5  -4  131.04    9.55
   4  -5  -4  121.27    9.62
   4  -5  -4  139.40    9.53
   4  -5  -4  128.77    9.66
   4  -5  -4  144.72    9.64
  -4   5   4  126.33    9.54
  -4   5   4  140.52    9.62
  -4   5   4  112.83    9.58
  -4   5   4  143.37    9.72
  -4   5   4  142.10    9.61
   3  -5  -4   96.20    7.04
   3  -5  -4  109.63    7.11
   3  -5  -4   92.27    7.09
   3  -5  -4   89.14    7.00
   3  -5  -4   93.46    7.02
  -3   5   4  107.48    7.10
  -3   5   4  103.48    7.06
  -3   5   4   96.33    7.00
  -3   5   4  105.26    7.08
  -3   5   4   94.65    7.01
  -3   5   4   86.21    7.05
   2  -5  -4   55.65    4.01
   2  -5  -4   47.16    4.03
   2  -5  -4   54.74    3.99
   2  -5  -4   54.14    3.98
   2  -5  -4   54.05    4.08
   2  -5  -4   59.87    4.07
  -2   5   4   55.23    3.97
  -2   5   4   60.82    4.07
  -2   5   4   52.74    4.03
  -2   5   4   54.60    3.98
  -2   5   4   57.70    4.03
   1  -5  -4   62.20    4.87
   1  -5  -4   64.52    4.88
   1  -5  -4   74.03    4.95
   1  -5  -4   60.98    4.91
   1  -5  -4   69.56    4.94
   1  -5  -4   64.26    4.88
   1  -5  -4   71.02    5.02
  -1   5   4   66.11    4.96
  -1   5   4   69.69    4.90
  -1   5   4   77.19    4.93
  -1   5   4   65.83    4.87
  -1   5   4   68.41    4.92
  -1   5   4   66.95    4.91
   0  -5  -4   81.90    5.34
   0  -5  -4   69.61    5.28
   0  -5  -4   71.17    5.32
   0  -5  -4   70.64    5.28
   0  -5  -4   73.64    5.36
   0  -5  -4   66.19    5.28
   0   5   4   75.03    5.37
   0   5   4   70.82    5.29
   0   5   4   73.97    5.28
   0   5   4   75.87    5.32
   0   5   4   80.92    5.33
   0   5   4   72.77    5.28
  -1  -5  -4    3.27    0.37
  -1  -5  -4    3.61    0.52
  -1  -5  -4    3.32    0.37
  -1  -5  -4    4.19    0.39
  -1  -5  -4    4.71    0.55
  -1  -5  -4    4.68    0.49
  -1  -5  -4    3.82    0.53
   1   5   4    3.97    0.35
   1   5   4    4.04    0.61
   1   5   4    4.64    0.51
   1   5   4    3.71    0.36
   1   5   4    4.16    0.57
   1   5   4    3.85    0.39
  -2  -5  -4    7.40    0.68
  -2  -5  -4    6.06    0.51
  -2  -5  -4    5.60    0.51
  -2  -5  -4    5.29    0.52
  -2  -5  -4    7.11    0.61
   2   5   4    7.38    0.62
   2   5   4    5.64    0.50
   2   5   4    7.74    0.72
   2   5   4    5.77    0.63
   2   5   4    5.83    0.52
   2   5   4    5.80    0.51
  -3  -5  -4    2.36    0.37
  -3  -5  -4    2.35    0.34
  -3  -5  -4    2.03    0.29
  -3  -5  -4    2.33    0.34
  -3  -5  -4    2.04    0.30
   3   5   4    2.98    0.42
   3   5   4    2.31    0.31
   3   5   4    2.71    0.37
   3   5   4    2.37    0.31
  -4  -5  -4   67.26    5.21
  -4  -5  -4   73.54    5.20
  -4  -5  -4   75.97    5.23
   4   5   4   66.17    5.26
   4   5   4   72.41    5.22
[truncated: 555,137 more chars]
