# Supplementary material for: Crystal structure of catena-poly[[[aqua­bis­(di­methyl­formamide-κO)magnesium(II)]-μ3-(2,2′-bi­pyridine-5,5′-di­carboxyl­ato-κ5 O 2:O 2′:N,N′:O 5)-[di­chlorido­platinum(II)]] di­methyl­formamide monosolvate]
Source: Acta Crystallogr E Crystallogr Commun. 2017 Jun 7;73(Pt 7):971–4. doi: 10.1107/S2056989017008118 (PMC5499271; doi:10.1107/S2056989017008118)
Supplement: Supplementary file 2 [file e-73-00971-Isup2.hkl]

data_I                                                                          
_shelx_title ' FRL_FL117LT_a in P-1'                                            
_shelx_refln_list_code          4                                               
_shelx_F_calc_maximum      288.36                                               
_exptl_crystal_F_000       756.00                                               
_reflns_d_resolution_high  0.8414                                               
                                                                                
loop_                                                                           
 _space_group_symop_operation_xyz                                               
 'x, y, z'                                                                      
 '-x, -y, -z'                                                                   
                                                                                
_cell_length_a     9.2243                                                       
_cell_length_b    12.0829                                                       
_cell_length_c    13.6733                                                       
_cell_angle_alpha  69.206                                                       
_cell_angle_beta   80.361                                                       
_cell_angle_gamma  69.054                                                       
                                                                                
_shelx_F_squared_multiplier     1.000                                           
                                                                                
loop_                                                                           
 _refln_index_h                                                                 
 _refln_index_k                                                                 
 _refln_index_l                                                                 
 _refln_F_squared_calc                                                          
 _refln_F_squared_meas                                                          
 _refln_F_squared_sigma                                                         
 _refln_observed_status                                                         
   1   0   0      14161.95      10532.89       752.21 o                         
   2   0   0      17036.99      15390.39       329.62 o                         
   3   0   0      10911.47      10222.00       243.65 o                         
   4   0   0       2920.29       2590.32        63.37 o                         
   5   0   0        376.64        321.87        12.73 o                         
   6   0   0        463.44        485.86        20.94 o                         
   7   0   0        883.46        833.65        29.17 o                         
   8   0   0       2315.52       2250.51        72.76 o                         
   9   0   0       4322.98       3991.91       152.49 o                         
  10   0   0       4212.27       3800.68       298.31 o                         
  -9   1   0       7711.31       7806.51       333.53 o                         
  -8   1   0       5494.51       5421.38       179.80 o                         
  -7   1   0       1897.72       1843.79        56.62 o                         
  -6   1   0        822.98        758.78        23.60 o                         
  -5   1   0        456.64        471.62        15.45 o                         
  -4   1   0       1208.97       1253.63        34.67 o                         
  -3   1   0       3822.48       3603.91        86.84 o                         
  -2   1   0       3089.08       3010.96        68.79 o                         
  -1   1   0      10720.17      11058.02       430.89 o                         
   1   1   0       8419.87       8320.86       595.62 o                         
   2   1   0       4579.60       3863.29       116.00 o                         
   3   1   0       6551.94       5979.30       153.90 o                         
   4   1   0       9664.46       9124.80       249.63 o                         
   5   1   0      10201.31       9820.18       233.92 o                         
   6   1   0       8160.47       8252.90       187.69 o                         
   7   1   0        675.29        600.98        25.63 o                         
   8   1   0        100.74         93.94        11.29 o                         
   9   1   0        330.95        340.73        37.57 o                         
  10   1   0        323.26        342.06        50.05 o                         
  -9   2   0       3862.56       4071.27       228.03 o                         
  -8   2   0       3899.31       3840.06       111.73 o                         
  -7   2   0       4698.75       4637.91       129.67 o                         
  -6   2   0       3902.38       3965.84       103.91 o                         
  -5   2   0       6505.28       6182.30       141.37 o                         
  -4   2   0       6542.28       6669.16       145.08 o                         
  -3   2   0       3327.34       3050.11        70.60 o                         
  -2   2   0      16601.93      17467.39       529.10 o                         
  -1   2   0        213.06        294.02        10.89 o                         
   0   2   0       1144.63       1241.89        33.02 o                         
   1   2   0       9615.08       8308.43       265.22 o                         
   2   2   0        397.22        345.21         9.15 o                         
   3   2   0       4430.48       4291.67       110.67 o                         
   4   2   0       5440.25       4800.53       109.15 o                         
   5   2   0      16135.59      15347.41       346.18 o                         
   6   2   0      11398.38      11484.24       291.52 o                         
   7   2   0       9352.28       9224.53       251.71 o                         
   8   2   0       3559.80       3344.37       114.40 o                         
   9   2   0       4529.54       4178.57       182.48 o                         
  10   2   0        252.70        264.75        29.94 o                         
  -9   3   0       1265.51       1092.14       121.90 o                         
  -8   3   0       2937.40       2883.89       104.49 o                         
  -7   3   0       4644.00       4770.64       135.33 o                         
  -6   3   0       4707.96       5026.07       151.69 o                         
  -5   3   0       7981.14       7877.89       190.54 o                         
  -4   3   0      29172.04      29349.63       697.04 o                         
  -3   3   0      24063.33      25669.04       716.51 o                         
  -2   3   0        894.19        805.11        36.10 o                         
  -1   3   0       3436.23       3558.39       131.81 o                         
   0   3   0        745.55        698.81        16.20 o                         
   1   3   0        239.52        260.41         8.81 o                         
   2   3   0        215.97        219.28         7.63 o                         
   3   3   0        573.21        457.83        13.61 o                         
   4   3   0      12014.74      11634.55       262.19 o                         
   5   3   0       8430.33       8208.08       186.53 o                         
   6   3   0      12836.87      13099.67       296.09 o                         
   7   3   0      15432.84      15942.87       362.03 o                         
   8   3   0       1023.63        927.79        43.15 o                         
   9   3   0       2262.57       2291.70       112.69 o                         
  10   3   0       4112.92       3779.79       169.53 o                         
  -8   4   0        444.29        406.47        44.28 o                         
  -7   4   0        353.76        321.11        25.92 o                         
  -6   4   0       1316.95       1285.40        48.11 o                         
  -5   4   0       6372.47       6467.51       192.57 o                         
  -4   4   0       4312.97       4449.78       109.37 o                         
  -3   4   0      10243.84      11058.22       292.62 o                         
  -2   4   0      25903.63      28084.66       991.79 o                         
  -1   4   0       7501.86       8459.09       246.71 o                         
   0   4   0      12483.13      13762.69       403.38 o                         
   1   4   0       4304.39       4521.50       100.54 o                         
   2   4   0      11255.62       9901.08       236.05 o                         
   3   4   0       3020.08       2735.36        63.11 o                         
   4   4   0        704.22        594.99        15.46 o                         
   5   4   0        921.99        794.35        24.55 o                         
   6   4   0        922.79        883.76        24.77 o                         
   7   4   0       1721.73       1847.91        51.45 o                         
   8   4   0       5175.81       5257.09       157.96 o                         
   9   4   0       2353.42       2455.41        93.44 o                         
  10   4   0       3606.77       3690.68       209.42 o                         
  -8   5   0        934.67        887.64        91.67 o                         
  -7   5   0       2447.99       2451.50       106.09 o                         
  -6   5   0       3582.95       3421.66       134.60 o                         
  -5   5   0         72.38         46.78        20.59 o                         
  -4   5   0       2465.35       2483.44        93.42 o                         
  -3   5   0       8303.50       8913.50       279.92 o                         
  -2   5   0       3237.29       3676.27       109.85 o                         
  -1   5   0       5867.89       6101.67       262.16 o                         
   0   5   0       5574.47       6047.91       137.88 o                         
   1   5   0      14185.84      14321.08       307.87 o                         
   2   5   0      30567.30      30115.16       646.30 o                         
   3   5   0      23235.20      22869.17       575.95 o                         
   4   5   0       6983.64       5937.59       142.41 o                         
   5   5   0       6805.02       6690.06       145.41 o                         
   6   5   0         12.07          3.66        14.21 o                         
   7   5   0        618.25        583.70        30.40 o                         
   8   5   0         18.70         22.94        12.43 o                         
   9   5   0        563.03        572.31        34.86 o                         
  10   5   0       3797.99       3951.71       184.39 o                         
  -7   6   0       5543.26       5480.25       516.34 o                         
  -6   6   0       2051.54       1941.00        89.04 o                         
  -5   6   0        261.13        283.31        27.83 o                         
  -4   6   0        102.19         64.87        18.80 o                         
  -3   6   0        165.09        157.54        15.07 o                         
  -2   6   0       2806.00       3063.80        77.38 o                         
  -1   6   0        628.13        629.43        24.96 o                         
   0   6   0       5368.05       5873.56       128.17 o                         
   1   6   0      20430.61      21688.00       430.67 o                         
   2   6   0      15975.70      15944.60       343.58 o                         
   3   6   0      15632.96      15702.44       323.64 o                         
   4   6   0       4501.05       4209.93       102.45 o                         
   5   6   0        260.08        263.08        11.90 o                         
   6   6   0       4983.83       4725.15       122.22 o                         
   7   6   0       5544.18       5843.69       223.04 o                         
   8   6   0        848.57       1107.00        60.93 o                         
   9   6   0        108.83        134.90        19.40 o                         
  10   6   0        319.25        341.19        26.61 o                         
  -6   7   0       4274.05       4364.80       173.98 o                         
  -5   7   0       3122.64       3264.41       135.07 o                         
  -4   7   0        851.65        873.19        58.88 o                         
  -3   7   0       2051.08       2216.80        81.70 o                         
  -2   7   0        311.20        329.91        19.78 o                         
  -1   7   0        671.90        749.83        27.54 o                         
   0   7   0        344.85        354.07        14.58 o                         
   1   7   0       2460.36       2586.73        53.58 o                         
   2   7   0       3713.46       3780.99        74.27 o                         
   3   7   0       2955.98       2833.75        63.31 o                         
   4   7   0       7851.75       7526.25       163.69 o                         
   5   7   0       7520.59       7285.60       175.66 o                         
   6   7   0       6629.87       6269.81       204.30 o                         
   7   7   0       4254.28       4305.27       159.62 o                         
   8   7   0       8017.13       8354.94       270.70 o                         
   9   7   0       3171.65       3549.13       135.99 o                         
  10   7   0        786.33        849.11        59.43 o                         
  -5   8   0       2842.53       2791.14       111.76 o                         
  -4   8   0       8088.21       8394.27       326.84 o                         
  -3   8   0       7039.83       7118.74       234.95 o                         
  -2   8   0      12347.38      12927.08       417.14 o                         
  -1   8   0       7942.57       8044.50       357.19 o                         
   0   8   0       9032.67       9525.54       228.77 o                         
   1   8   0       2062.33       2296.75        52.73 o                         
   2   8   0         78.96         67.64         6.01 o                         
   3   8   0       1936.73       1891.07        39.88 o                         
   4   8   0        191.09        178.74        10.50 o                         
   5   8   0       1395.81       1265.25        45.78 o                         
   6   8   0       5226.85       4866.27       146.03 o                         
   7   8   0      10175.17       9439.96       304.74 o                         
   8   8   0       7595.23       7281.60       265.44 o                         
   9   8   0       5478.14       5399.69       309.15 o                         
  10   8   0       2375.25       2416.18       192.26 o                         
  -4   9   0       1610.67       1448.10       114.44 o                         
  -3   9   0       6416.26       6363.49       213.02 o                         
  -2   9   0       9627.48       9834.53       320.68 o                         
  -1   9   0       9184.58       9124.24       271.73 o                         
   0   9   0       8342.09       8729.86       222.60 o                         
   1   9   0       3647.30       3798.27        93.63 o                         
   2   9   0       1953.15       2027.41        50.76 o                         
   3   9   0       3204.89       3254.65        74.07 o                         
   4   9   0        384.52        374.45        17.88 o                         
   5   9   0        451.28        449.63        22.14 o                         
   6   9   0        121.12        124.33        14.30 o                         
   7   9   0       2509.41       2589.23        89.25 o                         
   8   9   0       3043.47       2956.55       159.50 o                         
   9   9   0       1806.91       1881.05       100.12 o                         
  -3  10   0        339.67        314.61        46.02 o                         
  -2  10   0       2220.11       2066.66        83.57 o                         
  -1  10   0       4274.69       4447.72       152.49 o                         
   0  10   0       3496.17       3555.72       101.29 o                         
   1  10   0       6518.45       7013.45       210.94 o                         
   2  10   0       1641.68       1689.73        56.24 o                         
   3  10   0       1761.67       1755.14        55.67 o                         
   4  10   0       6122.47       6041.66       167.10 o                         
   5  10   0       3298.40       3247.17       116.86 o                         
   6  10   0       1019.17        928.86        40.69 o                         
   7  10   0       1033.33        921.31        45.35 o                         
   8  10   0         98.14         88.39        21.16 o                         
  -2  11   0        646.36        513.34        73.34 o                         
  -1  11   0       1997.47       1887.54        79.89 o                         
   0  11   0       1094.97       1108.12        48.19 o                         
   1  11   0       2963.46       3092.36       147.06 o                         
   2  11   0        963.86       1061.91        70.51 o                         
   3  11   0      13513.71      14101.53       507.64 o                         
   4  11   0      10531.14       9617.13       247.12 o                         
   5  11   0       6939.84       6638.40       223.99 o                         
   6  11   0       5096.89       5028.02       167.87 o                         
   7  11   0       1745.61       1625.44        66.30 o                         
   8  11   0        388.61        341.95        47.57 o                         
  -1  12   0        482.38        476.29        54.28 o                         
   0  12   0        204.31        176.54        42.39 o                         
   1  12   0        686.58        669.23        38.31 o                         
   2  12   0        146.13        111.37        19.97 o                         
   3  12   0       1761.13       1708.89        67.89 o                         
   4  12   0       5861.36       5575.81       229.58 o                         
   5  12   0       2731.45       2650.82       106.96 o                         
   6  12   0       1633.17       1520.53        67.59 o                         
   7  12   0       1848.88       1755.78       107.75 o                         
   1  13   0       5259.05       5694.58       427.14 o                         
   2  13   0        264.50        260.60        31.79 o                         
   3  13   0        589.64        582.89        60.47 o                         
   4  13   0        503.53        459.93        35.48 o                         
   5  13   0       1468.82       1495.78        72.25 o                         
  -4 -13   1       1281.29       1216.88        75.39 o                         
  -3 -13   1        336.22        232.90        36.48 o                         
  -7 -12   1       1297.81       1252.69       130.82 o                         
  -6 -12   1       4597.47       4807.94       181.56 o                         
  -5 -12   1       4140.21       3934.86       121.98 o                         
  -4 -12   1       4799.91       4896.22       164.19 o                         
  -3 -12   1       2807.63       3111.37        93.83 o                         
  -2 -12   1       1712.67       1803.29        71.27 o                         
  -1 -12   1        394.95        390.03        30.59 o                         
   0 -12   1       1411.20       1375.51       101.61 o                         
  -7 -11   1        145.05        131.57        28.73 o                         
  -6 -11   1       2069.51       2004.48        92.69 o                         
  -5 -11   1       4259.42       4333.60       160.06 o                         
  -4 -11   1       7799.42       7300.13       203.15 o                         
  -3 -11   1       7584.83       7965.34       235.92 o                         
  -2 -11   1       3939.74       4165.59       141.93 o                         
  -1 -11   1       7942.02       8642.27       258.27 o                         
   0 -11   1       7248.94       7493.93       226.44 o                         
   1 -11   1       2553.92       2474.98        97.02 o                         
   2 -11   1        282.69        221.10        44.83 o                         
  -8 -10   1       2242.78       2161.57       107.95 o                         
  -7 -10   1        137.53        119.77        19.36 o                         
  -6 -10   1        437.46        380.98        24.99 o                         
  -5 -10   1       2018.47       1907.69        72.71 o                         
  -4 -10   1        521.81        501.49        25.83 o                         
  -3 -10   1       7989.50       7802.68       214.79 o                         
  -2 -10   1       4756.08       4777.76       106.56 o                         
  -1 -10   1       1072.59       1069.97        50.85 o                         
   0 -10   1       6244.06       6537.15       198.24 o                         
   1 -10   1       8685.17       8786.45       288.31 o                         
   2 -10   1       3238.93       3076.11       113.62 o                         
   3 -10   1       2279.63       2065.55       197.22 o                         
  -9  -9   1       2788.17       2987.70       175.10 o                         
  -8  -9   1       4028.81       3756.42       158.83 o                         
  -7  -9   1       2187.58       2267.74        81.00 o                         
  -6  -9   1        741.21        721.90        33.17 o                         
  -5  -9   1        127.63        127.75        14.91 o                         
  -4  -9   1        273.71        269.24        14.14 o                         
  -3  -9   1       1638.09       1643.89        49.28 o                         
  -2  -9   1        690.17        723.48        24.68 o                         
  -1  -9   1        831.16        903.48        27.19 o                         
   0  -9   1       6172.96       6403.12       165.46 o                         
   1  -9   1       5639.08       5955.29       198.14 o                         
   2  -9   1       5049.36       5005.34       169.73 o                         
   3  -9   1       8390.87       8451.43       278.02 o                         
   4  -9   1       3882.23       3779.02       150.04 o                         
  -9  -8   1       5578.11       5657.09       188.29 o                         
  -8  -8   1       9110.77       8820.74       321.20 o                         
  -7  -8   1       9351.40       9008.47       402.67 o                         
  -6  -8   1       6494.68       6230.48       185.42 o                         
  -5  -8   1      10946.22       9801.72       288.87 o                         
  -4  -8   1      10442.61       9889.60       237.52 o                         
  -3  -8   1       4173.99       4067.25        91.25 o                         
  -2  -8   1        669.73        696.76        17.23 o                         
  -1  -8   1        177.30        157.74         8.46 o                         
   0  -8   1        975.60        940.60        33.30 o                         
   1  -8   1       2507.03       2661.34        94.39 o                         
   2  -8   1       4054.69       4254.02       147.91 o                         
   3  -8   1       4959.53       5190.81       174.73 o                         
   4  -8   1       4475.60       4455.11       154.02 o                         
   5  -8   1       4488.92       4349.34       194.48 o                         
 -10  -7   1        526.69        471.74        58.47 o                         
  -9  -7   1       1949.99       2187.26        92.40 o                         
  -8  -7   1       2589.57       2791.36        97.21 o                         
  -7  -7   1       4293.56       4554.91       202.07 o                         
  -6  -7   1       6792.62       6554.21       179.84 o                         
  -5  -7   1       1805.14       1724.52        48.71 o                         
  -4  -7   1       4511.92       4389.53        92.82 o                         
  -3  -7   1      12969.00      12999.23       258.26 o                         
  -2  -7   1      10141.06      10052.60       180.08 o                         
  -1  -7   1       3913.64       4240.74        88.15 o                         
   0  -7   1        112.65        106.97         7.25 o                         
   1  -7   1        338.44        382.47        20.80 o                         
   2  -7   1          5.55        -10.40        18.74 o                         
   3  -7   1        377.57        389.40        27.46 o                         
   4  -7   1       4160.11       4094.33       174.45 o                         
   5  -7   1        919.58        983.29        61.31 o                         
   6  -7   1        800.32        771.32        99.11 o                         
 -10  -6   1       2229.31       2348.30       100.49 o                         
  -9  -6   1        501.87        599.69        42.53 o                         
  -7  -6   1         62.04         66.20        29.73 o                         
  -6  -6   1       1033.41       1028.75        38.37 o                         
  -5  -6   1       3675.56       3512.99        78.00 o                         
  -4  -6   1      10745.73      10306.46       222.64 o                         
  -3  -6   1       8038.01       7397.73       177.13 o                         
  -2  -6   1      15891.14      16127.87       307.95 o                         
  -1  -6   1       9627.61      10032.77       190.48 o                         
   0  -6   1      10623.95      11293.29       233.47 o                         
   1  -6   1       7635.37       7997.37       187.28 o                         
   2  -6   1       6976.56       7089.02       171.52 o                         
   3  -6   1       4406.78       4746.13       179.09 o                         
   4  -6   1        147.87        133.74        19.93 o                         
   5  -6   1        374.30        348.51        31.94 o                         
   6  -6   1       2599.88       2592.92       109.48 o                         
   7  -6   1       2002.48       2027.87       130.38 o                         
 -10  -5   1       2816.30       3002.82       108.53 o                         
  -9  -5   1       2814.68       2915.39       161.92 o                         
  -8  -5   1       1337.40       1327.24        44.55 o                         
  -7  -5   1        338.80        553.43        41.45 o                         
  -6  -5   1        284.51        279.63        15.21 o                         
  -5  -5   1        669.88        655.92        20.90 o                         
  -4  -5   1         24.55         30.29         5.41 o                         
  -3  -5   1       8040.18       7965.17       180.76 o                         
  -2  -5   1      13826.72      12948.81       267.35 o                         
  -1  -5   1      12541.75      13418.38       232.23 o                         
   0  -5   1      12270.67      13625.08       259.64 o                         
   1  -5   1       3687.88       3819.60        93.47 o                         
   2  -5   1      19072.29      20397.46       537.87 o                         
   3  -5   1      10098.31      10716.15       256.75 o                         
   4  -5   1       1324.76       1314.98        49.23 o                         
   5  -5   1       2101.35       2179.57        90.33 o                         
   6  -5   1       3270.68       3132.48       125.03 o                         
   7  -5   1        106.73         73.16        29.85 o                         
   8  -5   1         10.71         71.87        42.29 o                         
 -10  -4   1       2708.69       2757.71       132.74 o                         
  -9  -4   1       1779.34       1817.73        83.33 o                         
  -8  -4   1        561.47        559.30        35.73 o                         
  -7  -4   1       9710.61      10252.20       279.38 o                         
  -6  -4   1       8126.04       8504.00       216.58 o                         
  -5  -4   1       3967.66       3719.39        85.83 o                         
  -4  -4   1        174.95        226.56        14.04 o                         
  -3  -4   1        119.69        120.38         6.51 o                         
  -2  -4   1       2852.78       3092.87        64.72 o                         
  -1  -4   1       1036.47       1083.48        20.74 o                         
   0  -4   1       1074.83        993.77        20.06 o                         
   1  -4   1       5113.62       5580.03       134.37 o                         
   2  -4   1       7087.08       7891.58       214.96 o                         
   3  -4   1      11080.40      11716.46       335.10 o                         
   4  -4   1      13714.08      14661.17       349.91 o                         
   5  -4   1       7196.89       7169.67       236.47 o                         
   6  -4   1       1693.95       1767.04        67.38 o                         
   7  -4   1       1787.84       1906.22        74.88 o                         
   8  -4   1       2936.75       2808.64       161.34 o                         
 -10  -3   1        684.03        587.81        41.28 o                         
  -9  -3   1        832.24        802.79        54.42 o                         
  -8  -3   1       5855.97       5649.37       169.90 o                         
  -7  -3   1      11267.06      11286.42       270.87 o                         
  -6  -3   1      12610.09      12588.42       285.66 o                         
  -5  -3   1      13849.67      13707.12       309.64 o                         
  -4  -3   1       5910.61       5433.00       130.30 o                         
  -3  -3   1      12114.24      11410.48       245.62 o                         
  -2  -3   1       8162.58       7461.35       142.69 o                         
  -1  -3   1       2629.63       2764.30        45.71 o                         
   0  -3   1        742.75        756.94        15.43 o                         
   1  -3   1         14.95         18.88         4.82 o                         
   2  -3   1      26338.58      28677.62       852.91 o                         
   3  -3   1      12150.89      13193.35       354.56 o                         
   4  -3   1       6629.67       6803.93       155.62 o                         
   5  -3   1       6283.69       6134.89       168.12 o                         
   6  -3   1       9281.15       9355.93       256.04 o                         
   7  -3   1       9626.89       9550.09       282.12 o                         
   8  -3   1       3394.76       3387.09       135.29 o                         
   9  -3   1       4072.59       4059.42       223.39 o                         
 -10  -2   1          0.89         47.17        23.87 o                         
  -9  -2   1        216.84        210.15        23.71 o                         
  -8  -2   1         85.52         90.85        18.23 o                         
  -7  -2   1       8935.89       9009.57       217.29 o                         
  -6  -2   1      13625.46      13592.72       307.63 o                         
  -5  -2   1      18610.46      17305.60       407.10 o                         
  -4  -2   1      15506.84      14482.73       362.60 o                         
  -3  -2   1       3752.02       3348.23        81.40 o                         
  -2  -2   1      30778.78      25416.47       521.43 o                         
  -1  -2   1       5825.90       5365.75        98.84 o                         
   0  -2   1       1293.64       1498.85        28.39 o                         
   1  -2   1        973.91        992.80        24.00 o                         
   2  -2   1        799.03        911.40        27.53 o                         
   3  -2   1        300.48        291.60        11.14 o                         
   4  -2   1       6017.19       6236.23       150.23 o                         
   5  -2   1       1657.22       1659.70        41.75 o                         
   6  -2   1       6544.18       6568.27       168.79 o                         
   7  -2   1       4979.94       4994.70       140.11 o                         
   8  -2   1       4798.13       4748.08       163.20 o                         
   9  -2   1       4283.14       4503.14       347.54 o                         
 -10  -1   1       1764.61       1528.31        83.82 o                         
  -9  -1   1        566.19        583.90        38.54 o                         
  -8  -1   1          9.81         13.65        14.93 o                         
  -7  -1   1         16.52         -6.82         9.16 o                         
  -6  -1   1        752.89        715.97        23.12 o                         
  -5  -1   1       4627.27       4506.77       129.21 o                         
  -4  -1   1        288.24        236.26         9.28 o                         
  -3  -1   1       4038.32       3495.57        88.34 o                         
  -2  -1   1      23625.73      20085.93       475.92 o                         
  -1  -1   1      20259.74      17005.93       383.03 o                         
   1  -1   1      30664.40      35117.50      1445.14 o                         
   2  -1   1       3989.65       4183.09        95.18 o                         
   3  -1   1       5607.04       5466.94       124.39 o                         
   4  -1   1      15281.17      16089.04       515.89 o                         
   5  -1   1       1155.61        978.61        30.59 o                         
   6  -1   1        840.55        808.56        36.09 o                         
   7  -1   1       1304.23       1136.83        44.76 o                         
   8  -1   1       1777.08       1690.15        67.03 o                         
   9  -1   1       2218.42       2104.17        95.94 o                         
 -10   0   1       3584.38       3225.87       257.67 o                         
  -9   0   1       7469.47       7354.19       269.24 o                         
  -8   0   1       3270.38       3320.53        95.06 o                         
  -7   0   1       3577.03       3396.47        95.49 o                         
  -6   0   1        337.55        337.96        14.70 o                         
  -5   0   1        341.67        306.53        12.32 o                         
  -4   0   1         53.35         52.35         4.05 o                         
  -3   0   1         82.05         82.01         3.86 o                         
  -2   0   1       2667.63       2719.99        65.37 o                         
  -1   0   1      20871.46      17953.80       483.37 o                         
   1   0   1      14134.58      16713.69       376.11 o                         
   2   0   1      29990.08      30118.46       757.15 o                         
   3   0   1      17147.07      16815.04       361.16 o                         
   4   0   1      17209.69      17205.73       388.08 o                         
   5   0   1       5674.19       5345.92       129.51 o                         
   6   0   1        387.55        373.16        14.94 o                         
   7   0   1         30.34          0.66        10.72 o                         
   8   0   1         42.61         34.58        10.93 o                         
   9   0   1        636.27        560.43        33.89 o                         
  10   0   1        592.42        455.41        63.58 o                         
  -9   1   1       6365.01       6356.92       274.94 o                         
  -8   1   1       6983.61       6676.72       188.25 o                         
  -7   1   1       3858.41       3763.83        99.05 o                         
  -6   1   1       4672.43       4517.63       109.62 o                         
  -5   1   1       6729.95       6464.28       134.72 o                         
  -4   1   1       2097.12       2131.13        47.72 o                         
  -3   1   1       2615.69       2433.58        56.03 o                         
  -2   1   1         14.59         20.37         2.75 o                         
  -1   1   1        611.77        503.72        13.79 o                         
   1   1   1      22300.45      12485.06       770.54 o                         
   2   1   1       5700.31       5760.64       145.72 o                         
   3   1   1       4465.81       4678.39       118.82 o                         
   4   1   1      10436.55      10373.61       234.54 o                         
   5   1   1       9804.67       8905.71       201.73 o                         
   6   1   1       3323.27       3224.17        79.80 o                         
   7   1   1       2129.52       2060.92        53.51 o                         
   8   1   1        678.18        607.89        28.17 o                         
   9   1   1       1166.71       1173.99        52.50 o                         
  10   1   1          5.21        -50.99        65.90 o                         
  -9   2   1       2301.51       2510.24       164.01 o                         
  -8   2   1       1642.38       1630.99        67.62 o                         
  -7   2   1       1840.57       1777.06        55.66 o                         
  -6   2   1       3256.10       3147.82        83.87 o                         
  -5   2   1      10311.21      10310.73       204.94 o                         
  -4   2   1      20866.71      20589.74       422.63 o                         
  -3   2   1      12461.49      11840.08       282.26 o                         
  -2   2   1        590.33        641.19        18.76 o                         
  -1   2   1         52.84         59.42         4.05 o                         
   0   2   1       2417.53       2402.61        65.70 o                         
   1   2   1       1514.94       1259.48        41.29 o                         
   2   2   1         31.62         42.16         3.31 o                         
   3   2   1        653.94        654.10        15.78 o                         
   4   2   1      16683.84      16352.49       368.12 o                         
   5   2   1       9716.45       9317.94       211.20 o                         
   6   2   1      17701.11      17455.18       375.98 o                         
   7   2   1       7746.11       7641.63       184.21 o                         
   8   2   1       6969.35       6656.66       172.27 o                         
   9   2   1       4510.39       4240.29       142.52 o                         
  10   2   1       6589.52       6361.88       248.42 o                         
  -8   3   1         63.07         77.56        27.14 o                         
  -7   3   1        773.00        756.46        33.76 o                         
  -6   3   1       3305.61       3701.63       113.44 o                         
  -5   3   1       9789.09       9372.04       239.08 o                         
  -4   3   1      16225.71      16447.02       370.84 o                         
  -3   3   1      13138.11      13334.30       389.35 o                         
  -2   3   1      26948.26      27700.04       847.21 o                         
  -1   3   1      17786.98      18103.03       589.72 o                         
   0   3   1       9939.18      10876.46       269.26 o                         
   1   3   1      21111.24      19204.18       517.73 o                         
   2   3   1       1481.47       1405.33        34.64 o                         
   3   3   1       2843.11       2689.37        65.14 o                         
   4   3   1        528.81        409.34        12.03 o                         
   5   3   1       7475.70       7239.35       144.15 o                         
   6   3   1       5012.72       4910.08       107.67 o                         
   7   3   1       4130.70       4270.07       111.03 o                         
   8   3   1       5760.48       5577.99       167.40 o                         
   9   3   1       9434.20       9624.99       583.73 o                         
  10   3   1       4989.39       4936.70       193.91 o                         
  -8   4   1         51.95         14.78        32.91 o                         
  -7   4   1        117.09        104.03        21.39 o                         
  -6   4   1        597.18        581.32        29.60 o                         
  -5   4   1       1390.58       1406.64        50.27 o                         
  -4   4   1       8858.81       9236.36       221.73 o                         
  -3   4   1       9715.94      10228.68       277.46 o                         
  -2   4   1       1566.55       1632.48        57.55 o                         
  -1   4   1       2114.38       2344.72        60.99 o                         
   0   4   1       6632.00       6892.67       182.26 o                         
   1   4   1       7783.50       8246.14       171.75 o                         
   2   4   1      17307.32      16150.14       407.76 o                         
   3   4   1       3457.31       3279.66        82.36 o                         
   4   4   1       5958.01       5540.52       115.19 o                         
   5   4   1        804.93        799.26        20.70 o                         
   6   4   1       2465.01       2444.77        50.71 o                         
   7   4   1        595.12        548.06        35.97 o                         
   8   4   1        247.76        246.22        17.65 o                         
   9   4   1        267.28        329.36        42.91 o                         
  10   4   1       3646.01       3469.60       172.37 o                         
  -8   5   1       3787.83       3659.46       205.61 o                         
  -7   5   1       5521.58       5631.50       213.38 o                         
  -6   5   1       1919.76       1933.56        76.23 o                         
  -5   5   1       1391.09       1331.43        57.26 o                         
  -4   5   1        321.97        334.72        26.04 o                         
  -3   5   1         10.90         -1.07         9.91 o                         
  -2   5   1       1829.20       1945.17        53.45 o                         
  -1   5   1       7729.56       8410.25       281.34 o                         
   0   5   1       9164.25       9864.65       212.36 o                         
   1   5   1      29748.17      28957.71       593.66 o                         
   2   5   1      22736.11      21488.87       540.43 o                         
   3   5   1      19178.14      19058.78       412.86 o                         
   4   5   1       8763.78       7838.05       199.02 o                         
   5   5   1       5212.85       5058.56       105.97 o                         
   6   5   1       8630.07       8150.05       169.53 o                         
   7   5   1       5135.65       5019.50       149.81 o                         
   8   5   1        615.10        612.67        30.39 o                         
   9   5   1        464.94        503.77        30.43 o                         
  10   5   1       1173.82       1292.93        75.85 o                         
  -7   6   1       5831.71       5496.01       458.86 o                         
  -6   6   1       9767.56       9953.93       372.82 o                         
  -5   6   1       5238.47       5409.20       180.79 o                         
  -4   6   1        433.49        461.42        30.47 o                         
  -3   6   1        914.72       1014.30        49.79 o                         
  -2   6   1        311.80        267.56        15.19 o                         
  -1   6   1        472.67        513.16        17.72 o                         
   0   6   1       4038.61       4372.90        88.17 o                         
   1   6   1       9776.77      10152.45       249.37 o                         
   2   6   1       9342.54      10046.81       290.14 o                         
   3   6   1      22211.47      22845.90       490.38 o                         
   4   6   1       6884.21       6306.55       137.58 o                         
   5   6   1      12440.98      11865.79       269.08 o                         
   6   6   1       8365.39       7828.08       188.33 o                         
   7   6   1       2341.34       2341.86        80.55 o                         
   8   6   1       1159.88       1339.63        67.22 o                         
   9   6   1       1424.62       1618.67        97.59 o                         
  10   6   1         53.25         53.97        22.01 o                         
  -6   7   1       4290.92       4525.16       220.21 o                         
  -5   7   1       1042.66       1086.25        59.28 o                         
  -4   7   1       5368.32       5466.01       182.73 o                         
  -3   7   1       5697.19       6076.11       208.42 o                         
  -2   7   1       3713.88       3731.18       125.63 o                         
  -1   7   1       7945.78       8191.66       184.46 o                         
   0   7   1       2605.72       2901.15        65.77 o                         
   1   7   1       1204.37       1292.18        35.23 o                         
   2   7   1         67.60         80.39         6.78 o                         
   3   7   1       1270.96       1272.58        32.28 o                         
   4   7   1        253.59        244.29         9.56 o                         
   5   7   1        802.96        639.76        19.36 o                         
   6   7   1       8048.70       7596.79       207.45 o                         
   7   7   1       8934.57       8293.21       244.63 o                         
   8   7   1       6341.62       6245.49       228.77 o                         
   9   7   1       4174.88       4140.49       282.39 o                         
  10   7   1       2120.83       2386.20       205.64 o                         
  -6   8   1       1658.30       1584.90       105.60 o                         
  -5   8   1        759.65        747.19        50.35 o                         
  -4   8   1       3594.87       3824.07       151.85 o                         
  -3   8   1       6225.79       6209.85       206.66 o                         
  -2   8   1      12637.17      12120.21       481.97 o                         
  -1   8   1       8742.60       9165.55       249.82 o                         
   0   8   1       8146.07       8379.55       178.24 o                         
   1   8   1       1702.07       1838.09        59.76 o                         
   2   8   1       4945.79       4887.50        99.12 o                         
   3   8   1       3571.80       3648.52        81.37 o                         
   4   8   1        601.72        543.50        18.84 o                         
   5   8   1       1727.17       1655.31        49.35 o                         
   6   8   1       1662.48       1556.49        52.64 o                         
   7   8   1       3334.15       3257.59       114.35 o                         
   8   8   1       6864.55       6752.33       254.77 o                         
   9   8   1       2342.14       2337.86       158.37 o                         
  10   8   1       4563.18       4779.46       252.27 o                         
  -5   9   1         57.97        153.61       134.78 o                         
  -4   9   1       1566.46       1460.53        71.33 o                         
  -3   9   1       4889.59       4622.12       158.99 o                         
  -2   9   1       4169.61       4091.67       167.08 o                         
  -1   9   1       9612.18      10100.24       331.45 o                         
   0   9   1       3939.45       4063.30       152.46 o                         
   1   9   1       7011.86       7520.33       228.29 o                         
   2   9   1       4391.79       4504.54        98.58 o                         
   3   9   1       1296.73       1314.90        33.64 o                         
   4   9   1       1256.52       1154.57        38.88 o                         
   5   9   1        854.05        817.23        34.42 o                         
   6   9   1        167.14        158.82        14.86 o                         
   7   9   1       1255.72       1198.40        58.10 o                         
   8   9   1         97.07         70.66        16.83 o                         
   9   9   1        483.58        449.98        31.94 o                         
  -4  10   1        976.85        536.16        96.13 o                         
  -3  10   1         22.53        -28.04        28.04 o                         
  -2  10   1        779.38        755.09        57.47 o                         
  -1  10   1       3103.88       3095.14       139.75 o                         
   0  10   1        897.98        993.28        39.33 o                         
   1  10   1       3299.30       3629.15       105.08 o                         
   2  10   1       7602.35       8006.35       238.52 o                         
   3  10   1      15360.17      15720.40       397.46 o                         
   4  10   1       7675.03       7225.77       185.75 o                         
   5  10   1       4878.03       4548.34       128.67 o                         
   6  10   1       2800.29       2623.04        92.89 o                         
   7  10   1       2510.82       2355.18        91.44 o                         
   8  10   1        675.16        664.10        42.18 o                         
   9  10   1        333.20        254.70        42.62 o                         
  -3  11   1       1396.81       1207.10       151.63 o                         
  -2  11   1        104.76         26.11        39.74 o                         
  -1  11   1        540.55        454.96        33.43 o                         
   0  11   1       1048.26       1067.73        51.39 o                         
   1  11   1       1191.51       1172.02        39.08 o                         
   2  11   1       2667.53       2770.78       107.77 o                         
   3  11   1       4044.40       3925.98       120.70 o                         
   4  11   1       7652.62       7592.42       195.60 o                         
   5  11   1       6290.83       6013.03       212.18 o                         
   6  11   1       4145.44       4104.95       139.58 o                         
   7  11   1       5722.84       5606.40       206.38 o                         
   8  11   1       3757.08       3765.99       283.44 o                         
  -1  12   1        696.10        570.82        56.01 o                         
   0  12   1        879.57        762.97        51.17 o                         
   1  12   1        870.07        922.83        57.00 o                         
   2  12   1        592.02        569.50        32.95 o                         
   3  12   1       1304.51       1379.49        68.91 o                         
   4  12   1        988.21        918.07        44.34 o                         
   5  12   1        513.08        523.10        30.46 o                         
   6  12   1       1759.43       1728.15        70.29 o                         
   7  12   1       2283.82       2162.88       104.20 o                         
   8  12   1       3698.62       3937.44       339.93 o                         
   1  13   1       2110.55       2353.69       138.18 o                         
   2  13   1       2354.00       2377.31       122.88 o                         
   3  13   1       1851.15       1779.79        79.40 o                         
   4  13   1          7.48         23.79        37.84 o                         
   5  13   1          6.78        -17.17        25.97 o                         
   6  13   1         32.06         29.97        36.15 o                         
  -6 -12   2       1325.33       1410.80       112.48 o                         
  -5 -12   2       2650.78       2541.64        99.62 o                         
  -4 -12   2       5580.17       5700.86       189.03 o                         
  -3 -12   2       1469.81       1446.93        86.42 o                         
  -2 -12   2       4452.87       4703.56       141.36 o                         
  -1 -12   2       5038.71       5463.48       204.77 o                         
   0 -12   2       5892.15       6174.09       325.51 o                         
  -7 -11   2         11.12        -14.53        28.58 o                         
  -6 -11   2        126.07        127.38        18.72 o                         
  -5 -11   2       1090.11       1066.93        43.44 o                         
  -4 -11   2       1801.49       1701.28        58.75 o                         
  -3 -11   2       3801.79       4136.16       118.47 o                         
  -2 -11   2       7478.57       7802.84       219.88 o                         
  -1 -11   2       7420.47       7876.19       218.27 o                         
   0 -11   2       5643.19       5575.25       190.11 o                         
   1 -11   2       6653.19       6864.93       358.45 o                         
   2 -11   2       2016.12       1837.41       172.44 o                         
  -8 -10   2       1838.04       1564.43       114.80 o                         
  -7 -10   2        681.47        681.25        63.23 o                         
  -6 -10   2        104.03         79.06        16.04 o                         
  -5 -10   2         64.62         36.12        15.40 o                         
  -4 -10   2         11.86          1.94        13.65 o                         
  -3 -10   2       3172.89       3120.15        91.05 o                         
  -2 -10   2        869.54        880.49        27.22 o                         
  -1 -10   2       5152.92       5448.37       134.92 o                         
   0 -10   2       6403.66       6846.96       206.72 o                         
   1 -10   2       5295.03       5555.41       187.89 o                         
   2 -10   2       1068.90        998.65        55.61 o                         
   3 -10   2       2548.31       2646.11       220.01 o                         
  -8  -9   2       6547.97       6105.17       234.65 o                         
  -7  -9   2       4712.45       4702.38       205.06 o                         
  -6  -9   2       2661.87       2601.18        77.54 o                         
  -5  -9   2       5182.45       5027.12       140.52 o                         
  -4  -9   2       7242.47       6589.30       171.07 o                         
  -3  -9   2        990.11        963.07        32.24 o                         
  -2  -9   2          5.42         -2.12         7.79 o                         
  -1  -9   2        282.36        252.19        14.22 o                         
   0  -9   2        482.57        530.48        26.12 o                         
   1  -9   2        189.20        152.89        22.63 o                         
   2  -9   2       4311.76       4416.38       151.84 o                         
   3  -9   2       5485.31       5342.72       182.76 o                         
   4  -9   2       5713.79       5031.81       269.42 o                         
  -9  -8   2       1699.20       1696.17       131.31 o                         
  -8  -8   2       2270.56       2382.13        87.12 o                         
  -7  -8   2       5312.36       5376.48       197.71 o                         
  -6  -8   2       4910.13       5045.31       140.27 o                         
  -5  -8   2       6659.35       6382.22       176.47 o                         
  -4  -8   2      10301.75       9773.00       213.73 o                         
  -3  -8   2      10511.90      10052.06       218.29 o                         
  -2  -8   2       8285.01       8521.80       158.13 o                         
  -1  -8   2       1848.46       2013.68        54.85 o                         
   0  -8   2        249.00        224.54        13.10 o                         
   1  -8   2          0.69        -20.05        20.05 o                         
   2  -8   2        510.20        450.21        29.76 o                         
   3  -8   2       1152.67       1141.40        55.89 o                         
   4  -8   2       5691.71       5261.05       199.72 o                         
   5  -8   2       4284.46       4060.18       262.13 o                         
 -10  -7   2        123.27        142.71        62.44 o                         
  -9  -7   2        576.46        750.91        78.06 o                         
  -8  -7   2         67.29         66.62        30.08 o                         
  -7  -7   2       1497.61       1587.66        67.00 o                         
  -6  -7   2        355.57        382.70        28.62 o                         
  -5  -7   2       4290.27       4162.89       102.70 o                         
  -4  -7   2       9528.88       9175.35       191.15 o                         
  -3  -7   2       7066.53       6855.42       137.78 o                         
  -2  -7   2       3163.44       3153.85        56.77 o                         
  -1  -7   2       3466.89       3765.99        77.13 o                         
   0  -7   2       3261.15       3305.41        68.73 o                         
   1  -7   2       4134.95       4487.08       134.19 o                         
   2  -7   2       2624.91       2609.89        92.92 o                         
   3  -7   2        112.14        103.50        19.89 o                         
   4  -7   2        531.68        520.81        38.19 o                         
   5  -7   2        473.30        367.16        34.12 o                         
   6  -7   2       1626.05       1421.14       104.96 o                         
 -10  -6   2        902.13       1052.65        78.18 o                         
  -9  -6   2       2104.43       2168.42        81.56 o                         
  -8  -6   2       1078.36       1131.68        44.66 o                         
  -7  -6   2        979.19       1113.43        52.38 o                         
  -6  -6   2        114.11        109.98        17.50 o                         
  -5  -6   2        542.81        465.45        16.92 o                         
  -4  -6   2       2165.55       2077.22        42.14 o                         
  -3  -6   2       7652.40       7381.79       141.90 o                         
  -2  -6   2       7097.89       7253.50       134.98 o                         
  -1  -6   2      12924.68      13940.27       277.15 o                         
   0  -6   2       9474.55      10070.12       186.76 o                         
   1  -6   2      16524.11      17185.60       388.58 o                         
   2  -6   2      12186.55      13008.78       353.11 o                         
   3  -6   2       9637.80      10267.19       332.49 o                         
   4  -6   2       1221.99       1180.01        58.78 o                         
   5  -6   2         51.23         13.10        23.63 o                         
   6  -6   2       1775.37       1622.25        79.87 o                         
   7  -6   2         56.00         73.08        42.03 o                         
 -10  -5   2       5602.19       5996.62       280.94 o                         
  -9  -5   2       4505.86       4514.35       191.19 o                         
  -8  -5   2       5669.32       5574.97       204.86 o                         
  -7  -5   2       9560.82       9793.06       288.34 o                         
  -6  -5   2       3292.46       3262.78        81.31 o                         
  -5  -5   2       1262.37       1247.22        29.29 o                         
  -4  -5   2       1079.11       1055.35        22.12 o                         
  -3  -5   2       2564.10       2443.17        46.90 o                         
  -2  -5   2       4794.65       4602.58        96.21 o                         
  -1  -5   2       3914.15       3983.13        74.57 o                         
   0  -5   2      30574.36      32170.43       691.56 o                         
   1  -5   2       9691.03      10236.11       244.93 o                         
   2  -5   2      17255.81      18569.31       484.39 o                         
   3  -5   2       7699.17       8027.87       226.61 o                         
   4  -5   2       6188.68       6473.54       275.01 o                         
   5  -5   2       1852.10       1899.58        81.31 o                         
   6  -5   2       1252.75       1320.47        67.38 o                         
   7  -5   2       2187.91       2018.31        92.09 o                         
 -10  -4   2       1068.26       1042.56        66.65 o                         
  -9  -4   2       1996.72       2178.47        90.86 o                         
  -8  -4   2       5444.84       5503.98       190.61 o                         
  -7  -4   2       3756.22       3860.71       128.67 o                         
  -6  -4   2       4485.22       4498.32       109.85 o                         
  -5  -4   2       1677.25       1543.38        38.11 o                         
  -4  -4   2      10765.24      10729.81       221.86 o                         
  -3  -4   2       2493.47       2512.31        45.98 o                         
  -2  -4   2      10282.44      10065.10       185.50 o                         
  -1  -4   2       2375.64       2396.74        41.39 o                         
   0  -4   2         11.46         24.09         3.55 o                         
   1  -4   2       1283.22       1287.29        30.60 o                         
   2  -4   2       3498.63       3664.43        87.68 o                         
   3  -4   2       3966.54       4333.69       100.40 o                         
   4  -4   2       3361.06       3324.93        88.05 o                         
   5  -4   2       4629.37       4626.35       140.44 o                         
   6  -4   2      13529.92      13578.29       399.59 o                         
   7  -4   2       9500.28       9498.62       310.04 o                         
   8  -4   2       5419.26       5241.33       280.88 o                         
 -10  -3   2         54.17         58.21        22.77 o                         
  -9  -3   2        137.05        124.65        20.20 o                         
  -8  -3   2        252.64        263.41        20.50 o                         
  -7  -3   2       6650.46       6774.09       187.43 o                         
  -6  -3   2      13561.37      13640.46       294.17 o                         
  -5  -3   2       8747.18       8306.17       185.48 o                         
  -4  -3   2      10937.31      10204.25       262.11 o                         
  -3  -3   2      24754.08      22093.98       453.36 o                         
  -2  -3   2      16338.91      14425.10       279.18 o                         
  -1  -3   2      14569.92      14396.10       229.08 o                         
   0  -3   2       7798.37       8414.80       155.63 o                         
   1  -3   2         47.50         59.75         5.10 o                         
   2  -3   2       2366.86       2711.68        63.20 o                         
   3  -3   2       2904.48       3147.38        73.22 o                         
   4  -3   2       4866.72       4939.47       113.91 o                         
   5  -3   2       9555.20       9704.89       222.03 o                         
   6  -3   2      11519.10      11677.50       343.96 o                         
   7  -3   2       7066.56       7175.95       214.87 o                         
   8  -3   2       6637.48       6627.72       224.71 o                         
   9  -3   2       3413.08       3356.92       190.04 o                         
 -10  -2   2        994.63       1016.10        77.43 o                         
  -9  -2   2         10.84         26.89        20.54 o                         
  -8  -2   2         25.55          3.62        16.29 o                         
  -7  -2   2       4904.43       4785.45       125.26 o                         
  -6  -2   2       5227.82       5145.43       112.69 o                         
  -5  -2   2       7355.14       7335.60       159.36 o                         
  -4  -2   2       6776.45       6141.97       155.92 o                         
  -3  -2   2      34269.98      29836.09       666.33 o                         
  -2  -2   2       2546.06       2362.04        49.49 o                         
  -1  -2   2      32135.56      29012.57       507.51 o                         
   0  -2   2       4803.95       5004.13        89.80 o                         
   1  -2   2       2103.62       2298.89        55.93 o                         
   2  -2   2        169.55        224.08         9.22 o                         
   3  -2   2       1366.68       1407.04        34.69 o                         
   4  -2   2       2010.00       2076.18        52.61 o                         
   5  -2   2         20.39         34.01         8.53 o                         
   6  -2   2       1273.70       1195.78        37.77 o                         
   7  -2   2       1990.37       1994.75        62.31 o                         
   8  -2   2       2879.32       3055.70       108.73 o                         
   9  -2   2       1671.99       1500.34       105.07 o                         
 -10  -1   2       3273.05       3074.63       142.02 o                         
  -9  -1   2       1733.63       1677.31        78.52 o                         
  -8  -1   2       3011.45       3081.09       118.51 o                         
  -7  -1   2       1576.28       1565.30        42.72 o                         
  -6  -1   2        213.36        204.09         9.95 o                         
  -5  -1   2       1080.32        973.29        24.57 o                         
  -4  -1   2         87.48         93.86         6.76 o                         
  -3  -1   2       3408.43       3221.99        82.60 o                         
  -2  -1   2      13557.75      11921.77       255.62 o                         
  -1  -1   2      22037.35      19611.69       372.18 o                         
   0  -1   2      15338.28      16008.59       315.97 o                         
   1  -1   2       3906.73       4459.98        96.46 o                         
   2  -1   2      19636.41      21384.64       514.06 o                         
   3  -1   2      23783.94      25210.15       540.88 o                         
   4  -1   2       5827.12       5796.39       139.15 o                         
   5  -1   2       2647.46       2722.08        64.91 o                         
   6  -1   2        432.83        411.87        17.73 o                         
   7  -1   2         65.42         57.09        15.32 o                         
   8  -1   2        250.75        189.10        29.26 o                         
   9  -1   2        128.85         74.83        39.48 o                         
 -10   0   2       4744.93       4259.54       329.03 o                         
  -9   0   2       5587.23       5401.75       202.05 o                         
  -8   0   2       2979.44       2917.71       101.08 o                         
  -7   0   2       6914.65       6893.79       204.29 o                         
  -6   0   2       6485.46       6216.60       135.68 o                         
  -5   0   2       9765.30       9353.01       237.51 o                         
  -4   0   2        467.00        439.71        14.15 o                         
  -3   0   2        460.70        400.35        14.68 o                         
  -2   0   2         87.54         72.58         3.74 o                         
  -1   0   2       2473.63       2225.25        65.74 o                         
   0   0   2      11830.69      11748.92       264.13 o                         
   1   0   2       7504.59       9630.28       206.78 o                         
   2   0   2      14445.88      17747.62       380.90 o                         
   3   0   2      23960.14      25483.38       640.56 o                         
   4   0   2      37715.11      37908.99       953.89 o                         
   5   0   2      10641.57      10142.35       242.29 o                         
   6   0   2       3808.87       3874.00       108.17 o                         
   7   0   2        522.19        492.37        20.58 o                         
   8   0   2        977.04        910.19        45.55 o                         
   9   0   2        264.41        167.52        29.73 o                         
  10   0   2        312.90        171.45        66.40 o                         
  -9   1   2       2550.09       2370.81       100.25 o                         
  -8   1   2       3468.88       3393.32       106.01 o                         
  -7   1   2       4351.17       4371.67       107.34 o                         
  -6   1   2       6142.55       5781.76       140.32 o                         
  -5   1   2       3898.51       3586.78        79.41 o                         
  -4   1   2       7295.98       7104.29       140.92 o                         
  -3   1   2       2951.85       2639.03        57.91 o                         
  -2   1   2       6602.10       5846.97       126.32 o                         
  -1   1   2       5523.24       5024.06       126.97 o                         
   0   1   2          6.88         15.17         1.95 o                         
   1   1   2       3687.02       3912.85       142.44 o                         
   2   1   2       4104.33       4925.60       117.49 o                         
   3   1   2       9748.58      11219.19       253.10 o                         
   4   1   2      22048.70      23492.64       529.30 o                         
   5   1   2       6370.98       6562.19       157.75 o                         
   6   1   2       6334.32       6427.23       147.22 o                         
   7   1   2       5379.16       5469.95       133.75 o                         
   8   1   2       6694.20       6622.53       182.28 o                         
   9   1   2       4070.13       3949.76       134.32 o                         
  10   1   2       2295.86       2350.29       257.67 o                         
  -9   2   2        249.61        228.40        48.87 o                         
  -8   2   2        396.49        382.63        27.74 o                         
  -7   2   2        756.41        753.88        25.95 o                         
  -6   2   2       5308.84       5294.99       111.87 o                         
  -5   2   2       9169.17       8978.43       178.66 o                         
  -4   2   2      13984.30      13792.83       311.48 o                         
  -3   2   2       9028.99       8725.30       187.68 o                         
  -2   2   2       9592.63       8649.30       195.56 o                         
  -1   2   2      59868.73      51618.66      2126.61 o                         
   0   2   2       7932.20       7090.36       185.26 o                         
   1   2   2       1004.03        882.42        27.03 o                         
   2   2   2       7416.31       7544.06       279.13 o                         
   3   2   2       2732.47       2706.34        69.59 o                         
   4   2   2       2556.91       2440.36        59.89 o                         
   5   2   2       2581.02       2423.53        54.36 o                         
   6   2   2       4023.71       4024.36        99.01 o                         
   7   2   2       2868.68       2824.24        67.29 o                         
   8   2   2      11697.74      11456.74       291.73 o                         
   9   2   2      11311.79      10997.65       324.40 o                         
  10   2   2       5459.31       5339.07       448.10 o                         
  -8   3   2         13.41         17.10        23.68 o                         
  -7   3   2        153.47        119.83        15.74 o                         
  -6   3   2       1235.34       1190.32        35.71 o                         
  -5   3   2       4670.08       4449.29        98.37 o                         
  -4   3   2      19601.25      19821.12       427.38 o                         
  -3   3   2      14241.47      13982.08       315.87 o                         
  -2   3   2      14702.51      15440.04       480.25 o                         
  -1   3   2      10276.44      10070.13       281.16 o                         
   0   3   2      52005.02      55917.85      2589.93 o                         
   1   3   2      14133.31      12496.78       337.34 o                         
   2   3   2       9426.14       8412.92       212.38 o                         
   3   3   2        520.85        540.61        14.52 o                         
   4   3   2       2310.28       2197.62        57.49 o                         
   5   3   2        221.92        215.60        10.01 o                         
   6   3   2        322.90        305.38        12.41 o                         
   7   3   2       3827.86       3662.36        90.26 o                         
   8   3   2       1623.02       1585.02        43.22 o                         
   9   3   2       3906.39       3763.62       142.91 o                         
  10   3   2       2787.76       2605.87       107.01 o                         
  -8   4   2       2824.97       2719.47       132.74 o                         
  -7   4   2       3547.02       3447.77       120.01 o                         
  -6   4   2         15.00         11.67        12.34 o                         
  -5   4   2          9.38         18.99        13.81 o                         
  -4   4   2        267.65        233.58        14.12 o                         
  -3   4   2        685.96        645.92        23.24 o                         
  -2   4   2       3177.15       3181.03        70.15 o                         
  -1   4   2       7393.58       7711.67       230.00 o                         
   0   4   2       9653.53       9477.43       213.80 o                         
   1   4   2      22395.78      21435.76       507.93 o                         
   2   4   2       6411.63       5987.16       151.94 o                         
   3   4   2      11867.29      11048.03       279.74 o                         
   4   4   2       4482.94       4073.81       104.45 o                         
   5   4   2       5441.28       5339.42       121.93 o                         
   6   4   2       5901.48       5579.42       121.71 o                         
   7   4   2       1023.22        980.55        29.31 o                         
   8   4   2          7.09         -7.04        11.06 o                         
   9   4   2       2679.81       2376.00        78.77 o                         
  10   4   2        970.82        878.39        68.23 o                         
  -8   5   2       3901.26       3638.14       204.59 o                         
  -7   5   2       1864.93       1963.58        91.56 o                         
  -6   5   2       4299.11       4409.33       160.66 o                         
  -5   5   2       2376.66       2413.40       105.43 o                         
  -4   5   2       3191.88       3269.15       108.81 o                         
  -3   5   2       1376.17       1290.61        41.93 o                         
  -2   5   2        825.29        814.63        23.41 o                         
  -1   5   2        178.96        182.00         7.55 o                         
   0   5   2       4280.53       4361.50       101.17 o                         
   1   5   2      14932.44      15041.30       331.91 o                         
   2   5   2       5768.28       5694.66       136.50 o                         
   3   5   2       6899.60       6746.64       153.18 o                         
   4   5   2      12482.11      12097.67       288.21 o                         
   5   5   2      25224.78      23392.73       528.73 o                         
   6   5   2      15945.16      15156.74       326.90 o                         
   7   5   2       8556.61       8533.78       194.83 o                         
   8   5   2        594.62        559.23        48.21 o                         
   9   5   2       2222.25       2450.12       148.73 o                         
  10   5   2         30.00         -0.30        27.33 o                         
  -7   6   2       4601.80       4442.44       208.01 o                         
  -6   6   2       6009.20       6547.09       246.01 o                         
  -5   6   2       3994.99       4351.73       166.95 o                         
  -4   6   2       8745.31       8598.40       312.91 o                         
  -3   6   2      10656.05      10866.80       319.28 o                         
  -2   6   2       2722.39       2848.27        72.03 o                         
  -1   6   2         39.69         34.03         6.20 o                         
   0   6   2         94.50         87.59         6.61 o                         
   1   6   2        401.63        447.67        15.06 o                         
   2   6   2       1386.68       1280.38        37.26 o                         
   3   6   2       9504.54       9497.46       304.54 o                         
   4   6   2       6763.36       6538.51       149.45 o                         
   5   6   2       5941.97       5670.92       130.24 o                         
   6   6   2      15054.51      14356.47       341.98 o                         
   7   6   2       8033.39       7861.52       254.21 o                         
   8   6   2       1556.11       1537.67        57.37 o                         
   9   6   2        292.43        271.29        48.56 o                         
  10   6   2       1263.11       1729.91       172.27 o                         
  -7   7   2       1026.46       1042.89       102.31 o                         
  -6   7   2       2772.06       2876.99       142.81 o                         
  -5   7   2       4820.01       4874.16       191.35 o                         
  -4   7   2       3591.61       3851.68       132.62 o                         
  -3   7   2       7636.99       7874.50       303.40 o                         
  -2   7   2       4477.14       4145.61       147.01 o                         
  -1   7   2       3700.07       3734.12        80.23 o                         
   0   7   2       2877.64       3052.74        65.65 o                         
   1   7   2        714.25        786.43        23.43 o                         
   2   7   2       1879.54       1956.10        41.78 o                         
   3   7   2       1469.05       1290.80        31.46 o                         
   4   7   2         15.54         14.51         5.95 o                         
   5   7   2       3835.77       3538.35        82.80 o                         
   6   7   2       2408.27       2349.08        60.88 o                         
   7   7   2       1826.61       1707.45        56.39 o                         
   8   7   2       2121.98       2063.95        66.64 o                         
   9   7   2       3309.80       3346.59       148.33 o                         
  10   7   2       3942.48       3958.40       383.04 o                         
  -6   8   2         28.05        -28.04        37.76 o                         
  -5   8   2         44.60         -2.01        28.15 o                         
  -4   8   2       1325.12       1334.86        67.98 o                         
  -3   8   2       9058.27       8937.60       357.04 o                         
  -2   8   2       8794.90       8563.45       279.11 o                         
  -1   8   2       4403.12       4708.89       131.08 o                         
   0   8   2      13280.66      13213.45       315.84 o                         
   1   8   2      15852.32      16384.90       390.61 o                         
   2   8   2       7220.69       7255.41       166.51 o                         
   3   8   2       7770.54       7696.36       160.48 o                         
   4   8   2        138.63        142.53         8.78 o                         
   5   8   2        348.67        336.19        17.90 o                         
   6   8   2        549.93        524.21        26.05 o                         
   7   8   2       3532.96       3379.56       103.85 o                         
   8   8   2       1461.75       1416.89        50.32 o                         
   9   8   2       4471.83       4070.56       183.91 o                         
  10   8   2       4237.71       4102.82       217.58 o                         
  -5   9   2         73.64        -17.09        39.41 o                         
  -4   9   2        139.08         50.81        33.20 o                         
  -3   9   2        742.63        674.72        46.13 o                         
  -2   9   2       4377.59       4258.56       163.34 o                         
  -1   9   2       1544.41       1608.63        53.72 o                         
   0   9   2       7536.83       8281.33       268.18 o                         
   1   9   2       4673.60       4953.61       137.06 o                         
   2   9   2       9074.16       9057.71       254.44 o                         
   3   9   2      10648.02      10062.36       229.42 o                         
   4   9   2       5279.22       5229.67       145.14 o                         
   5   9   2       1601.90       1556.99        54.28 o                         
   6   9   2        349.50        364.23        22.90 o                         
   7   9   2       2447.58       2344.13       105.16 o                         
   8   9   2        415.75        384.45        23.81 o                         
   9   9   2          4.56         -3.22        19.82 o                         
  10   9   2        579.36        522.28        60.45 o                         
  -4  10   2       2678.67       2411.23       220.01 o                         
  -3  10   2         51.54        -27.88        27.88 o                         
  -2  10   2         35.30         12.55        35.25 o                         
  -1  10   2        557.48        521.67        31.38 o                         
   0  10   2        146.07        128.85        16.25 o                         
   1  10   2       2752.13       2814.87       129.10 o                         
   2  10   2       4856.07       4993.63       183.70 o                         
   3  10   2       4615.42       4572.94       139.17 o                         
   4  10   2       9152.45       9011.20       265.52 o                         
   5  10   2       5381.80       5100.64       142.97 o                         
   6  10   2       7262.82       6774.36       230.10 o                         
   7  10   2       4990.72       4789.75       159.73 o                         
   8  10   2       4864.85       4815.90       205.79 o                         
   9  10   2       2667.45       2687.61       189.79 o                         
  -3  11   2       3885.16       3877.98       311.19 o                         
  -2  11   2       4462.46       4107.45       216.30 o                         
  -1  11   2       1099.53       1075.12        54.59 o                         
   0  11   2       1340.38       1351.16        52.25 o                         
   1  11   2        164.69        177.97        20.46 o                         
   2  11   2       1197.69       1180.26        57.69 o                         
   3  11   2       3890.61       3820.21       109.97 o                         
   4  11   2       2710.37       2746.80        76.03 o                         
   5  11   2       2100.42       2104.00        92.48 o                         
   6  11   2       2051.92       2044.08        97.77 o                         
   7  11   2       7048.63       7058.47       299.00 o                         
   8  11   2       4617.92       4559.94       335.70 o                         
  -2  12   2       3066.46       3176.32       263.62 o                         
  -1  12   2       3375.01       3313.49       343.89 o                         
   0  12   2       3310.67       3378.46       121.13 o                         
   1  12   2        352.53        286.21        31.76 o                         
   2  12   2         57.37         80.84        19.68 o                         
   3  12   2        384.12        351.23        29.28 o                         
   4  12   2          1.69         -6.78        15.01 o                         
   5  12   2        367.21        370.60        24.10 o                         
   6  12   2        164.09        181.52        23.86 o                         
   7  12   2       2662.65       2529.80       144.11 o                         
   0  13   2       5184.08       5246.14       292.81 o                         
   1  13   2       3046.65       3219.86       144.63 o                         
   2  13   2       3415.50       3640.28       188.39 o                         
   3  13   2       6942.65       7149.38       262.79 o                         
   4  13   2       1205.28       1157.99        84.24 o                         
   5  13   2       3380.16       3517.07       157.26 o                         
   6  13   2        300.42        225.42        30.51 o                         
   7  13   2         90.33        107.78        42.13 o                         
  -4 -12   3        528.62        469.24        31.64 o                         
  -3 -12   3       3278.55       3448.97       135.73 o                         
  -2 -12   3       3995.77       4218.58       135.47 o                         
  -6 -11   3        974.36        920.13        60.07 o                         
  -5 -11   3         34.18         43.30        18.11 o                         
  -4 -11   3        632.22        569.51        30.96 o                         
  -3 -11   3       1385.08       1381.17        47.30 o                         
  -2 -11   3       5651.29       5716.32       183.64 o                         
  -1 -11   3       7166.29       7343.48       191.51 o                         
   0 -11   3      10535.44      10495.96       292.06 o                         
   1 -11   3       5050.68       4987.33       218.00 o                         
  -8 -10   3       2929.86       3133.70       329.03 o                         
  -7 -10   3       1115.70       1074.50        72.29 o                         
  -6 -10   3       1262.39       1271.41        51.93 o                         
  -5 -10   3       2159.22       2168.67       124.76 o                         
  -4 -10   3       2356.32       2176.64        69.39 o                         
  -3 -10   3         46.73         58.55        14.79 o                         
  -2 -10   3        427.78        415.05        20.55 o                         
  -1 -10   3        804.26        819.75        29.43 o                         
   0 -10   3       1008.67       1062.66        44.81 o                         
   1 -10   3       1147.67       1101.67        63.47 o                         
   2 -10   3       3338.72       3257.87       156.09 o                         
  -8  -9   3        660.75        644.99        63.34 o                         
  -7  -9   3       3181.54       3039.42       120.61 o                         
  -6  -9   3       6643.35       6654.14       356.11 o                         
  -5  -9   3       5565.41       5191.39       136.53 o                         
  -4  -9   3       8577.92       8384.79       216.02 o                         
  -3  -9   3       2697.70       2642.23        65.85 o                         
  -2  -9   3       1084.93       1056.23        32.22 o                         
  -1  -9   3        118.53        140.46        11.00 o                         
   0  -9   3        814.87        816.94        33.16 o                         
   1  -9   3        102.72         72.50        21.97 o                         
   2  -9   3         44.99         15.10        23.07 o                         
   3  -9   3       1699.82       1503.40        77.01 o                         
  -9  -8   3         14.32         37.66        83.25 o                         
  -8  -8   3       1809.10       1803.98        72.37 o                         
  -7  -8   3       1736.85       1712.05        66.52 o                         
  -6  -8   3       4067.79       4095.34       115.63 o                         
  -5  -8   3       8113.22       8271.15       243.89 o                         
  -4  -8   3      10173.93       9990.01       228.30 o                         
  -3  -8   3      11589.74      11528.77       239.98 o                         
  -2  -8   3        576.11        618.61        20.43 o                         
  -1  -8   3       5490.92       5791.92       121.83 o                         
   0  -8   3       5345.17       5780.27       153.11 o                         
   1  -8   3       1589.39       1660.75        65.76 o                         
   2  -8   3        202.69        166.80        24.11 o                         
   3  -8   3       1984.29       1902.01        84.90 o                         
   4  -8   3       1509.99       1311.31        70.81 o                         
  -9  -7   3        553.82        528.76       101.04 o                         
  -8  -7   3        624.16        643.16        37.23 o                         
  -7  -7   3        202.64        182.11        25.61 o                         
  -6  -7   3       1353.83       1463.40        44.27 o                         
  -5  -7   3       3226.70       3220.62        74.11 o                         
  -4  -7   3       4143.29       3949.36        92.51 o                         
  -3  -7   3       3773.55       3752.37        76.93 o                         
  -2  -7   3       7195.62       7516.70       135.08 o                         
  -1  -7   3      10603.24      11247.20       216.16 o                         
   0  -7   3       6489.59       6598.51       160.74 o                         
   1  -7   3      10365.05      10894.28       364.56 o                         
   2  -7   3       9356.61       9732.64       316.17 o                         
   3  -7   3       1630.23       1666.98        75.01 o                         
   4  -7   3        211.83        163.54        26.62 o                         
   5  -7   3       1282.16       1145.75        72.97 o                         
   6  -7   3         35.77         65.41        89.19 o                         
 -10  -6   3       4782.92       4856.15       375.61 o                         
  -9  -6   3       2878.53       3074.50       109.19 o                         
  -8  -6   3       3931.41       3758.58       141.57 o                         
  -7  -6   3       4563.58       4835.73       146.09 o                         
  -6  -6   3       3093.49       3114.83        88.79 o                         
  -5  -6   3        156.80        174.82        10.51 o                         
  -4  -6   3          4.01          6.42         5.68 o                         
  -3  -6   3        399.41        382.16        12.88 o                         
  -2  -6   3       1665.93       1695.05        34.29 o                         
  -1  -6   3       5253.64       5512.67       103.35 o                         
   0  -6   3      14174.25      15076.71       278.90 o                         
   1  -6   3      22263.41      23431.53       483.23 o                         
   2  -6   3      12598.49      12531.38       318.53 o                         
   3  -6   3      10454.46      10830.89       391.94 o                         
   4  -6   3       7099.81       6985.96       257.15 o                         
   5  -6   3       4949.85       4973.77       188.58 o                         
   6  -6   3       3209.49       3073.81       126.95 o                         
   7  -6   3        572.91        493.54        78.29 o                         
 -10  -5   3       2004.93       2041.85       133.35 o                         
  -9  -5   3       5122.25       4938.27       287.05 o                         
  -8  -5   3       9538.07       9720.50       417.41 o                         
  -7  -5   3       8357.04       8769.93       259.72 o                         
  -6  -5   3       4112.86       4232.45       118.66 o                         
  -5  -5   3       2479.91       2531.18        64.16 o                         
  -4  -5   3       1984.91       1961.39        37.21 o                         
  -3  -5   3       2671.62       2462.97        47.05 o                         
  -2  -5   3        183.72        189.36         6.68 o                         
  -1  -5   3       3245.78       3415.59        64.57 o                         
   0  -5   3       1112.70       1089.21        25.64 o                         
   1  -5   3       6224.00       6608.42       144.32 o                         
   2  -5   3       8444.58       8711.31       209.10 o                         
   3  -5   3       5707.55       5677.50       148.14 o                         
   4  -5   3       3776.20       3935.07       131.99 o                         
   5  -5   3       1121.17       1141.32        50.39 o                         
   6  -5   3       8970.13       8715.19       285.11 o                         
   7  -5   3       3691.32       3708.08       206.12 o                         
 -10  -4   3        585.84        562.82        54.45 o                         
  -9  -4   3       2398.56       2337.73       133.13 o                         
  -8  -4   3       5673.80       5598.71       212.78 o                         
  -7  -4   3       2818.89       2953.81       141.19 o                         
  -6  -4   3       4630.83       4723.16       127.64 o                         
  -5  -4   3       6045.14       5942.23       126.87 o                         
  -4  -4   3       1009.14        979.70        26.43 o                         
  -3  -4   3      10604.47       9938.91       196.93 o                         
  -2  -4   3       9605.46       9353.77       178.65 o                         
  -1  -4   3       5576.29       5919.42       106.21 o                         
   0  -4   3       1433.85       1738.11        36.77 o                         
   1  -4   3        904.66       1046.69        27.44 o                         
   2  -4   3        192.20        250.65        11.07 o                         
   3  -4   3        780.46        822.98        25.88 o                         
   4  -4   3       2981.33       3008.32        81.13 o                         
   5  -4   3       3202.95       3223.27       110.09 o                         
   6  -4   3       7673.41       7623.52       227.21 o                         
   7  -4   3       5852.04       5781.02       193.42 o                         
   8  -4   3       4252.52       4131.98       277.49 o                         
 -10  -3   3       1453.68       1575.85        81.80 o                         
  -9  -3   3         38.72         17.98        20.18 o                         
  -8  -3   3        322.11        366.74        42.11 o                         
  -7  -3   3        767.64        786.70        38.32 o                         
  -6  -3   3       2963.72       2969.38        66.44 o                         
  -5  -3   3       3672.66       3445.78        76.41 o                         
  -4  -3   3      11841.92      11026.11       227.25 o                         
  -3  -3   3      41244.89      38267.46       818.27 o                         
  -2  -3   3      16795.47      15921.96       327.31 o                         
  -1  -3   3      11036.70      11368.13       224.67 o                         
   0  -3   3       7427.68       7595.57       140.58 o                         
   1  -3   3       7469.85       8285.34       178.82 o                         
   2  -3   3       3564.60       4039.49       104.14 o                         
   3  -3   3        401.88        456.83        16.84 o                         
   4  -3   3         22.01         11.83         8.16 o                         
   5  -3   3       1188.38       1189.26        45.30 o                         
   6  -3   3      12217.77      12167.47       358.32 o                         
   7  -3   3       7994.24       7907.55       235.90 o                         
   8  -3   3       5862.58       5818.02       195.53 o                         
 -10  -2   3       2124.43       2299.77       103.46 o                         
  -9  -2   3        758.75        788.79        47.58 o                         
  -8  -2   3        776.51        689.61        33.78 o                         
  -7  -2   3        759.00        744.72        30.58 o                         
  -6  -2   3         70.42         66.42         8.04 o                         
  -5  -2   3       2267.93       2312.12        50.32 o                         
  -4  -2   3       2121.67       1947.87        48.27 o                         
  -3  -2   3      12102.46      11679.51       264.16 o                         
  -2  -2   3      40077.56      34747.58       717.40 o                         
  -1  -2   3      22902.61      21762.46       375.03 o                         
   0  -2   3       6483.02       6787.84       125.35 o                         
   1  -2   3      10533.70      11767.81       232.92 o                         
   2  -2   3      10387.55      11724.65       241.91 o                         
   3  -2   3      10679.50      11308.88       305.60 o                         
   4  -2   3       3317.82       3441.42        76.54 o                         
   5  -2   3        333.20        358.46        17.12 o                         
   6  -2   3        220.18        224.98        15.98 o                         
   7  -2   3        435.41        436.23        25.23 o                         
   8  -2   3        232.38        258.43        25.78 o                         
   9  -2   3       1648.00       1560.65        87.95 o                         
 -10  -1   3       2506.58       2512.35       145.13 o                         
  -9  -1   3       1069.39       1098.38        52.72 o                         
  -8  -1   3       2638.35       2648.37       118.49 o                         
  -7  -1   3       2064.15       2138.71        70.40 o                         
  -6  -1   3       2732.40       2680.53        60.75 o                         
  -5  -1   3       3722.19       3405.31        75.38 o                         
  -4  -1   3        121.77        100.63         7.68 o                         
  -3  -1   3        265.60        243.52         9.37 o                         
  -2  -1   3       1404.32       1210.37        25.11 o                         
  -1  -1   3        486.65        514.12        19.79 o                         
   0  -1   3       2645.58       2739.58        62.37 o                         
   1  -1   3       6718.94       7660.32       151.92 o                         
   2  -1   3      20683.12      22826.08       542.21 o                         
   3  -1   3      16412.17      18719.18       401.82 o                         
   4  -1   3      14803.55      15635.52       372.82 o                         
   5  -1   3       9555.88      10016.26       227.62 o                         
   6  -1   3       5063.88       5149.84       125.56 o                         
   7  -1   3        572.21        590.90        27.93 o                         
   8  -1   3       2475.31       2503.94       103.64 o                         
   9  -1   3        843.01        907.75        64.09 o                         
  -9   0   3       2462.66       2411.38       123.02 o                         
  -8   0   3       5021.07       5080.04       157.84 o                         
  -7   0   3      11355.05      11495.21       311.75 o                         
  -6   0   3      11282.61      11417.34       258.39 o                         
  -5   0   3       5270.99       5117.27       111.75 o                         
  -4   0   3       4381.62       4149.46       100.31 o                         
  -3   0   3       4513.73       4291.74        93.36 o                         
  -2   0   3       1234.85       1147.72        25.00 o                         
  -1   0   3       8233.54       7344.87       198.47 o                         
   0   0   3        165.91        213.10         7.53 o                         
   1   0   3      13364.60      14746.87       302.57 o                         
   2   0   3      15010.83      19300.05       395.95 o                         
   3   0   3      32660.77      37805.21       896.57 o                         
   4   0   3      23942.68      27478.71       590.54 o                         
   5   0   3       6517.17       6745.76       162.93 o                         
   6   0   3       7078.67       7329.05       187.93 o                         
   7   0   3       7305.82       7458.46       221.78 o                         
   8   0   3       2678.17       2777.48        98.54 o                         
   9   0   3       1457.87       1327.91        70.80 o                         
  10   0   3        154.27         -5.95        60.45 o                         
  -9   1   3       1826.05       1695.88       137.04 o                         
  -8   1   3        804.31        792.86        58.28 o                         
  -7   1   3       4728.99       4781.61       124.75 o                         
  -6   1   3      13117.18      12863.41       277.78 o                         
  -5   1   3      16241.68      15274.32       302.67 o                         
  -4   1   3       4536.44       4182.31        78.38 o                         
  -3   1   3       1783.96       1764.07        36.63 o                         
  -2   1   3       3461.15       3274.76        78.87 o                         
  -1   1   3       7859.34       6581.12       166.57 o                         
   0   1   3       7465.04       6661.58       180.01 o                         
   1   1   3         31.97         41.16         3.36 o                         
   2   1   3        163.09        268.61         8.33 o                         
   3   1   3        611.20        742.04        19.15 o                         
   4   1   3       5055.54       6250.21       141.93 o                         
   5   1   3       6265.97       6622.89       159.73 o                         
   6   1   3       2806.42       2965.01        69.94 o                         
   7   1   3       4134.88       4272.22       119.88 o                         
   8   1   3       6459.35       6807.85       187.31 o                         
   9   1   3       9322.90       9607.07       311.89 o                         
  10   1   3       3893.27       4063.09       382.55 o                         
  -9   2   3       1168.83       1031.68       118.93 o                         
  -8   2   3          2.71         -7.63        13.47 o                         
  -7   2   3        620.97        566.96        20.83 o                         
  -6   2   3       1392.61       1359.82        31.51 o                         
  -5   2   3       1887.07       1760.73        35.59 o                         
  -4   2   3       6404.28       6010.71       120.13 o                         
  -3   2   3       9615.20       9242.88       183.44 o                         
  -2   2   3      16335.46      14924.82       320.65 o                         
  -1   2   3      83152.06      96029.59      3954.36 o                         
   0   2   3      39068.18      33249.25       837.61 o                         
   1   2   3      46283.02      54446.42      1943.20 o                         
   2   2   3       4061.67       4167.05       122.12 o                         
   3   2   3       2047.16       2208.74        54.01 o                         
   4   2   3         21.11         50.80         5.17 o                         
   5   2   3         31.70          5.09         5.62 o                         
   6   2   3        201.16        189.14         9.86 o                         
   7   2   3       7325.18       7455.52       170.73 o                         
   8   2   3       6644.03       6775.20       186.89 o                         
   9   2   3       6933.93       6627.76       218.36 o                         
  10   2   3       4919.39       4976.92       348.85 o                         
  -9   3   3       2690.76       2359.69       202.17 o                         
  -8   3   3       1883.11       1777.58        84.80 o                         
  -7   3   3       1016.91        919.09        31.19 o                         
  -6   3   3         48.24         34.96         8.07 o                         
  -5   3   3        788.60        687.29        19.33 o                         
  -4   3   3       1887.52       1753.14        37.22 o                         
  -3   3   3       1432.58       1406.51        29.36 o                         
  -2   3   3      10652.87      10254.32       243.72 o                         
  -1   3   3       6011.21       5484.52       130.96 o                         
   0   3   3      68598.16      67814.82      3400.71 o                         
   1   3   3       1617.92       1299.74        33.89 o                         
   2   3   3       3525.51       3390.25        86.37 o                         
   3   3   3      15656.95      14838.58       474.41 o                         
   4   3   3       4135.33       4010.55       110.28 o                         
   5   3   3       1058.73       1094.31        34.23 o                         
   6   3   3        590.46        625.19        18.83 o                         
   7   3   3         49.13         28.69         8.20 o                         
   8   3   3       2385.31       2379.05        70.32 o                         
   9   3   3       2325.90       2173.25        72.91 o                         
  10   3   3       2702.05       2741.50       134.61 o                         
  -8   4   3       2696.83       2217.97       134.20 o                         
  -7   4   3        356.11        343.63        25.76 o                         
  -6   4   3       1405.41       1331.33        39.68 o                         
  -5   4   3       1837.68       1781.99        54.65 o                         
  -4   4   3         61.19         66.92         8.17 o                         
  -3   4   3         48.60         54.07         6.60 o                         
  -2   4   3        468.09        458.85        16.01 o                         
  -1   4   3       5887.06       5750.91       156.66 o                         
   0   4   3      15432.13      14657.49       375.57 o                         
   1   4   3       2426.48       2286.08        56.01 o                         
   2   4   3       4897.30       4591.17       116.94 o                         
   3   4   3        548.40        499.55        16.24 o                         
   4   4   3       6469.62       6268.77       159.60 o                         
   5   4   3      15952.78      16011.30       431.94 o                         
   6   4   3      10930.44      11049.92       280.53 o                         
   7   4   3        653.83        629.88        23.45 o                         
   8   4   3       1174.87       1119.00        37.46 o                         
   9   4   3        403.15        381.03        40.68 o                         
  10   4   3        255.78        250.10        27.08 o                         
  -8   5   3       2399.82       2213.02       194.25 o                         
  -7   5   3       4932.72       4966.64       169.60 o                         
  -6   5   3       3103.36       3097.47       117.00 o                         
  -5   5   3       8104.12       8081.56       240.39 o                         
  -4   5   3       9333.86       9523.17       285.92 o                         
  -3   5   3       4521.21       4276.36        95.76 o                         
  -2   5   3       5035.62       5027.69       111.77 o                         
  -1   5   3        436.46        461.38        14.49 o                         
   0   5   3         28.01         19.88         4.73 o                         
   1   5   3       1133.08       1177.23        27.57 o                         
   2   5   3       3502.23       3424.59        78.92 o                         
   3   5   3      15483.54      14983.49       378.77 o                         
   4   5   3      16994.18      16470.92       390.76 o                         
   5   5   3      15733.02      15336.60       347.43 o                         
   6   5   3      16272.10      16224.05       411.31 o                         
   7   5   3       8731.17       8193.19       223.88 o                         
   8   5   3       3708.23       3707.10       124.83 o                         
   9   5   3       2427.84       2428.83       101.66 o                         
  10   5   3       2290.31       2393.80       187.91 o                         
  -7   6   3       2036.97       2059.67       113.86 o                         
  -6   6   3       2904.40       2988.02       109.68 o                         
  -5   6   3       5872.40       6119.02       202.60 o                         
  -4   6   3      10293.87      10768.97       529.79 o                         
  -3   6   3      10353.00      10448.46       267.98 o                         
  -2   6   3       7020.26       6968.05       145.51 o                         
  -1   6   3       6053.37       6044.35       121.75 o                         
   0   6   3        406.36        418.52        15.08 o                         
   1   6   3       1535.11       1606.27        41.70 o                         
   2   6   3        117.61        146.00         9.23 o                         
   3   6   3        100.04         96.23         7.58 o                         
   4   6   3       2806.44       2684.57        63.04 o                         
   5   6   3       9581.77       9177.97       199.41 o                         
   6   6   3       5519.41       5283.70       128.34 o                         
   7   6   3      12049.28      11667.10       342.62 o                         
   8   6   3        993.95        918.38        41.06 o                         
   9   6   3       4874.24       4761.47       178.07 o                         
  10   6   3       3849.92       3909.47       213.32 o                         
  -7   7   3        144.17        122.29        39.90 o                         
  -6   7   3         26.59          7.88        29.53 o                         
  -5   7   3       1600.52       1576.08        69.88 o                         
  -4   7   3       6469.50       6676.10       291.81 o                         
  -3   7   3       3701.11       3873.72       162.07 o                         
  -2   7   3      10100.63       9745.30       222.43 o                         
  -1   7   3       1110.75       1206.97        29.42 o                         
   0   7   3       4669.90       4591.11        96.91 o                         
   1   7   3      13063.96      13113.62       296.78 o                         
   2   7   3      15660.04      16113.92       333.27 o                         
   3   7   3       3147.98       3037.10        71.66 o                         
   4   7   3        168.13        165.14         8.69 o                         
   5   7   3         42.16         35.95         6.87 o                         
   6   7   3        352.16        324.05        16.40 o                         
   7   7   3       3198.83       3033.85        93.93 o                         
   8   7   3       1407.88       1356.85        48.30 o                         
   9   7   3       1697.09       1709.83        64.99 o                         
  10   7   3       5805.50       5850.43       493.05 o                         
  -6   8   3        314.00        269.22        43.06 o                         
  -5   8   3        344.80        277.72        33.18 o                         
  -4   8   3        901.87        776.33        54.36 o                         
  -3   8   3       1598.18       1567.20        88.73 o                         
  -2   8   3       3594.67       3656.53       105.34 o                         
  -1   8   3       6812.49       6546.30       151.30 o                         
   0   8   3      10152.56      10454.72       261.63 o                         
   1   8   3       7793.56       7709.76       197.47 o                         
   2   8   3      21439.70      21824.44       449.95 o                         
   3   8   3       8570.45       8431.77       192.32 o                         
   4   8   3       1603.29       1436.47        35.17 o                         
   5   8   3       2762.03       2870.17        72.37 o                         
   6   8   3        637.84        583.59        26.39 o                         
   7   8   3        513.34        466.95        26.22 o                         
   8   8   3        143.66        156.17        20.26 o                         
   9   8   3        685.97        645.50        50.88 o                         
  10   8   3       3223.33       3323.83       294.34 o                         
  -5   9   3        565.80        540.80        51.64 o                         
  -4   9   3        343.20        268.58        32.45 o                         
  -3   9   3        489.25        382.20        35.97 o                         
  -2   9   3         63.76         62.42        14.40 o                         
  -1   9   3        144.60        131.77        11.57 o                         
   0   9   3       1040.34       1031.83        32.71 o                         
   1   9   3      10588.80      11223.25       330.94 o                         
   2   9   3       9953.10       9383.73       255.98 o                         
   3   9   3       7608.81       7150.45       191.08 o                         
   4   9   3       4958.73       4666.14       129.92 o                         
   5   9   3       4555.46       4391.99       123.03 o                         
   6   9   3       2383.14       2289.33        91.15 o                         
   7   9   3       3841.87       3737.60       132.22 o                         
   8   9   3        806.85        770.65        36.38 o                         
   9   9   3        250.11        230.48        26.61 o                         
  10   9   3         27.65          9.25        26.95 o                         
  -4  10   3       2263.39       1907.17       100.99 o                         
  -3  10   3       3524.77       3315.07       152.06 o                         
  -2  10   3       3470.76       3449.79       160.64 o                         
  -1  10   3       1432.82       1395.54        52.83 o                         
   0  10   3        270.64        221.78        14.74 o                         
   1  10   3         32.52         18.61        14.59 o                         
   2  10   3       1085.51       1074.63        47.99 o                         
   3  10   3       1518.37       1539.57        54.16 o                         
   4  10   3       1526.28       1466.50        45.51 o                         
   5  10   3       2661.45       2763.23        87.50 o                         
   6  10   3       6003.83       5769.80       180.76 o                         
   7  10   3      10310.23       9705.85       322.04 o                         
   8  10   3       6544.77       6159.74       269.36 o                         
   9  10   3       3176.01       3275.91       203.17 o                         
  -3  11   3       2759.32       2826.48       242.81 o                         
  -2  11   3       7181.54       6865.52       341.16 o                         
  -1  11   3       5719.37       5892.22       221.56 o                         
   0  11   3       3722.59       3575.90       131.95 o                         
   1  11   3       1161.56       1185.37        52.39 o                         
   2  11   3          8.00        -16.14        16.14 o                         
   3  11   3        113.65        112.06        16.08 o                         
   4  11   3        597.07        543.41        26.09 o                         
   5  11   3       2705.90       2652.53       113.43 o                         
   6  11   3       5690.56       5470.16       240.60 o                         
   7  11   3       4552.55       4505.00       168.71 o                         
   8  11   3       4468.79       4376.91       190.23 o                         
  -2  12   3       4328.97       4886.87       376.60 o                         
  -1  12   3       2647.57       2674.51       356.28 o                         
   0  12   3       3227.27       3445.45       158.68 o                         
   1  12   3       1879.66       1910.91        76.15 o                         
   2  12   3        350.33        338.06        25.23 o                         
   3  12   3        621.42        574.06        33.37 o                         
   4  12   3        667.88        630.29        29.29 o                         
   5  12   3        310.23        324.94        22.35 o                         
   6  12   3        138.05        125.55        20.03 o                         
   7  12   3        590.92        546.60        34.86 o                         
   8  12   3       1555.11       1828.49       171.45 o                         
   0  13   3       2439.48       2279.33       138.56 o                         
   1  13   3       1329.73       1387.50       128.47 o                         
   2  13   3       4353.12       4568.28       202.12 o                         
   3  13   3       6967.98       7239.15       265.63 o                         
   4  13   3       7425.14       7102.63       234.79 o                         
   5  13   3       3097.75       3048.25       120.29 o                         
   6  13   3        984.05        840.37        60.42 o                         
   7  13   3        547.89        523.13        62.44 o                         
   3  14   3       5400.76       5917.72       310.77 o                         
   4  14   3       3697.58       3673.82       278.49 o                         
   5  14   3       3308.89       3466.38       196.89 o                         
  -6 -11   4       1199.16       1231.92        75.15 o                         
  -5 -11   4       1563.10       1565.60        65.89 o                         
  -4 -11   4        774.58        768.60        43.51 o                         
  -3 -11   4        467.98        445.77        27.74 o                         
  -2 -11   4       1074.94       1109.31        45.15 o                         
  -1 -11   4       3137.71       3223.46       104.11 o                         
   0 -11   4       2330.42       2228.10        96.31 o                         
  -7 -10   4       2921.91       2092.11       230.91 o                         
  -6 -10   4       5968.30       5843.45       252.34 o                         
  -5 -10   4       6054.36       6081.18       192.49 o                         
  -4 -10   4        556.17        607.30        34.18 o                         
  -3 -10   4        293.20        257.12        20.85 o                         
  -2 -10   4         39.62         25.45        16.14 o                         
  -1 -10   4          8.23         -1.61        15.50 o                         
   0 -10   4         12.23         -9.23        17.16 o                         
   1 -10   4       1856.13       1732.33        75.74 o                         
   2 -10   4       1046.14        962.31       130.82 o                         
  -8  -9   4        945.86       1131.78       180.37 o                         
  -7  -9   4        771.32        822.50        51.66 o                         
  -6  -9   4       2739.80       2938.52       110.50 o                         
  -5  -9   4       4978.11       4795.56       154.42 o                         
  -4  -9   4      11054.29      10985.97       281.34 o                         
  -3  -9   4       6178.23       6021.04       255.34 o                         
  -2  -9   4       4867.10       5014.27       131.56 o                         
  -1  -9   4       3195.65       3275.52        79.01 o                         
   0  -9   4       6068.85       6158.52       142.44 o                         
   1  -9   4        870.29        881.79        46.69 o                         
   2  -9   4         96.31         50.11        22.64 o                         
   3  -9   4        582.13        429.78        37.76 o                         
  -8  -8   4        727.42        662.67        84.17 o                         
  -7  -8   4        832.04        789.82        44.56 o                         
  -6  -8   4       5323.96       5519.21       154.17 o                         
  -5  -8   4       4436.76       4437.74       117.67 o                         
  -4  -8   4      10892.95      11000.06       265.15 o                         
  -3  -8   4       8017.07       7869.56       217.43 o                         
  -2  -8   4       2957.51       2974.21        68.44 o                         
  -1  -8   4      11548.37      11833.89       283.97 o                         
   0  -8   4       9000.62       9107.80       208.42 o                         
   1  -8   4       3121.96       3240.23        93.56 o                         
   2  -8   4       2105.82       2065.80        78.20 o                         
   3  -8   4        675.86        581.15        36.19 o                         
   4  -8   4        151.97         87.29        27.57 o                         
  -9  -7   4       2067.57       2183.88       152.73 o                         
  -8  -7   4       1202.54       1194.66        62.19 o                         
  -7  -7   4         62.54         48.67        15.54 o                         
  -6  -7   4         11.03         38.38        12.99 o                         
  -5  -7   4        347.67        351.95        18.13 o                         
  -4  -7   4         22.66         22.39         9.90 o                         
  -3  -7   4       2681.14       2661.04        59.22 o                         
  -2  -7   4        134.34        121.27         8.82 o                         
  -1  -7   4       3522.92       3683.15        75.97 o                         
   0  -7   4       6841.96       7047.48       148.01 o                         
   1  -7   4      14714.32      15168.42       411.44 o                         
   2  -7   4       3607.59       3561.45       110.20 o                         
   3  -7   4       2891.40       2963.71       117.61 o                         
   4  -7   4       6431.31       5901.58       220.93 o                         
   5  -7   4       4166.27       3909.37       138.44 o                         
  -9  -6   4       4123.67       4379.50       500.48 o                         
  -8  -6   4      10183.18      10129.37       328.14 o                         
  -7  -6   4       7133.57       7416.32       220.49 o                         
  -6  -6   4       2417.56       2579.22        75.84 o                         
  -5  -6   4       5237.98       5342.34       112.44 o                         
  -4  -6   4       1996.31       1972.66        44.65 o                         
  -3  -6   4       1658.54       1662.81        35.39 o                         
  -2  -6   4         19.04         19.18         5.62 o                         
  -1  -6   4       3314.71       3373.56        64.48 o                         
   0  -6   4       6793.14       6903.86       139.11 o                         
   1  -6   4       5032.95       5097.89       125.42 o                         
   2  -6   4       9027.22       9507.64       243.48 o                         
   3  -6   4      11486.51      11594.59       341.60 o                         
   4  -6   4       4404.41       4250.35       161.58 o                         
   5  -6   4       5878.96       5572.67       209.90 o                         
   6  -6   4       4783.26       4379.03       173.06 o                         
  -9  -5   4       3819.15       4077.39       161.21 o                         
  -8  -5   4       4901.05       5047.09       229.16 o                         
  -7  -5   4       6520.52       6667.01       198.64 o                         
  -6  -5   4       2434.05       2829.29        86.43 o                         
  -5  -5   4       7718.74       7981.27       204.23 o                         
  -4  -5   4       7900.65       8060.29       160.75 o                         
  -3  -5   4       5232.27       4871.34        94.50 o                         
  -2  -5   4       2873.74       2913.50        52.34 o                         
  -1  -5   4        256.48        253.03         9.48 o                         
   0  -5   4       3749.33       4015.01        71.40 o                         
   1  -5   4       4632.22       4853.56        98.21 o                         
   2  -5   4       1897.30       1959.76        48.99 o                         
   3  -5   4       3626.55       3519.85       107.24 o                         
   4  -5   4       8155.40       8188.90       266.61 o                         
   5  -5   4       5902.46       5650.26       170.34 o                         
   6  -5   4       7062.17       6833.81       206.21 o                         
   7  -5   4       3270.47       2930.51       137.48 o                         
  -9  -4   4        275.49        282.77        26.57 o                         
  -8  -4   4       1141.28       1247.66        77.37 o                         
  -7  -4   4       1311.80       1444.17        48.66 o                         
  -6  -4   4       3545.64       3832.67       110.48 o                         
  -5  -4   4       2154.18       2405.41        55.08 o                         
  -4  -4   4       9319.51       8803.23       182.38 o                         
  -3  -4   4      12099.22      11874.33       245.30 o                         
  -2  -4   4       5370.96       5265.82        96.19 o                         
  -1  -4   4       4028.00       4271.33        85.82 o                         
   0  -4   4       2999.01       3006.92        59.20 o                         
   1  -4   4       7414.39       8018.37       159.74 o                         
   2  -4   4       1210.66       1211.58        30.25 o                         
   3  -4   4        143.58        145.30        10.40 o                         
   4  -4   4       2652.84       2653.24        86.44 o                         
   5  -4   4       2062.72       2053.99        67.94 o                         
   6  -4   4       2165.83       2177.81        67.52 o                         
   7  -4   4       6521.12       6221.11       189.00 o                         
   8  -4   4       4513.21       4153.82       186.48 o                         
 -10  -3   4        955.69        980.30        75.48 o                         
  -9  -3   4        306.17        288.26        27.02 o                         
  -8  -3   4         80.20         85.36        16.26 o                         
  -7  -3   4         65.19         71.26        13.44 o                         
  -6  -3   4         39.40         46.38        10.66 o                         
  -5  -3   4        933.51        863.25        27.69 o                         
  -4  -3   4      11004.73      10736.01       222.22 o                         
  -3  -3   4       7491.68       6670.80       144.30 o                         
  -2  -3   4      23567.25      23132.24       429.89 o                         
  -1  -3   4      32845.38      34086.97       647.68 o                         
   0  -3   4       5640.59       5779.06       111.13 o                         
   1  -3   4       6715.68       7080.71       141.03 o                         
   2  -3   4      13526.14      14483.26       312.37 o                         
   3  -3   4       6956.54       7154.08       155.68 o                         
   4  -3   4       1393.96       1428.92        37.57 o                         
   5  -3   4         17.13         12.61        11.56 o                         
   6  -3   4        236.34        227.08        17.35 o                         
   7  -3   4        774.28        691.26        35.14 o                         
   8  -3   4       2828.48       2645.40        99.44 o                         
  -9  -2   4       1043.08       1103.77        77.77 o                         
  -8  -2   4       1930.32       1935.14        66.00 o                         
  -7  -2   4       1746.61       1821.63        60.80 o                         
  -6  -2   4       1318.47       1247.54        35.81 o                         
  -5  -2   4          2.80         -5.87         6.22 o                         
  -4  -2   4       1798.14       1535.42        35.94 o                         
  -3  -2   4      13009.40      13226.07       298.41 o                         
  -2  -2   4       6787.42       6411.15       127.45 o                         
  -1  -2   4       1998.21       2057.18        43.51 o                         
   0  -2   4      15610.72      16833.47       332.91 o                         
   1  -2   4       4266.19       4250.17        88.83 o                         
   2  -2   4      20212.81      21344.38       508.00 o                         
   3  -2   4      10827.17      11845.19       255.75 o                         
   4  -2   4       2978.08       3167.33        68.82 o                         
   5  -2   4       1536.91       1573.70        48.27 o                         
   6  -2   4       1052.47       1035.59        37.73 o                         
   7  -2   4         11.19          3.80        15.70 o                         
   8  -2   4        255.37        263.32        23.88 o                         
   9  -2   4         28.36          4.95        27.18 o                         
  -9  -1   4       1643.93       1764.16        79.27 o                         
  -8  -1   4       3264.98       3403.53       106.02 o                         
  -7  -1   4       9766.28       9898.88       291.09 o                         
  -6  -1   4       6632.88       6783.90       164.40 o                         
  -5  -1   4       1341.74       1222.69        31.56 o                         
  -4  -1   4       8328.80       8395.83       181.35 o                         
  -3  -1   4        979.55        919.32        23.73 o                         
  -2  -1   4        229.58        204.80         8.12 o                         
  -1  -1   4       1077.69       1084.84        29.24 o                         
   0  -1   4        197.41        223.34         8.11 o                         
   1  -1   4      15884.15      17478.16       359.66 o                         
   2  -1   4      19602.10      22454.35       482.50 o                         
   3  -1   4      19772.33      22880.43       515.29 o                         
   4  -1   4      12834.13      14202.52       293.74 o                         
   5  -1   4      12805.74      13410.67       277.74 o                         
   6  -1   4       5023.68       5142.61       126.14 o                         
   7  -1   4       7423.49       7632.68       210.96 o                         
   8  -1   4       6507.76       6556.09       197.86 o                         
   9  -1   4         34.22         76.56        37.55 o                         
  -9   0   4        399.32        433.00        27.32 o                         
  -8   0   4       3027.02       3138.68       127.50 o                         
  -7   0   4      10706.38      11040.94       347.03 o                         
  -6   0   4      12945.76      12470.44       283.02 o                         
  -5   0   4      15960.06      15540.17       334.23 o                         
  -4   0   4       6587.31       6283.84       151.22 o                         
  -3   0   4       3612.46       3381.13        70.90 o                         
  -2   0   4       5246.82       4797.76       103.84 o                         
  -1   0   4      12436.67      11793.26       280.72 o                         
   0   0   4         41.90         44.59         3.76 o                         
   1   0   4        412.00        503.06        13.65 o                         
   2   0   4       6006.01       7642.68       158.23 o                         
   3   0   4       9666.33      13038.53       280.67 o                         
   4   0   4       5599.14       6822.49       164.03 o                         
   5   0   4      16064.82      17477.44       360.74 o                         
   6   0   4       8295.67       8878.49       192.95 o                         
   7   0   4      10227.86      10482.01       286.38 o                         
   8   0   4       5953.16       6370.19       236.45 o                         
   9   0   4       5801.95       5876.84       221.06 o                         
  -9   1   4        213.13        173.76        21.97 o                         
  -8   1   4        150.92         99.59        25.95 o                         
  -7   1   4       6904.49       7090.61       182.39 o                         
  -6   1   4       3900.39       3912.10       102.18 o                         
  -5   1   4       2340.75       2231.41        43.78 o                         
  -4   1   4       7912.36       7595.08       151.62 o                         
  -3   1   4      11725.95      11209.80       222.09 o                         
  -2   1   4      12985.24      12287.10       263.88 o                         
  -1   1   4      23180.14      19777.29       498.25 o                         
   0   1   4       2172.04       2098.78        50.87 o                         
   1   1   4       4532.90       4635.23        96.15 o                         
   2   1   4        343.77        478.75        12.85 o                         
   3   1   4       2315.37       3237.45        65.24 o                         
   4   1   4        138.38        172.14        14.73 o                         
   5   1   4       1937.17       2146.41        51.56 o                         
   6   1   4       3009.64       3247.00        72.82 o                         
   7   1   4       4259.97       4317.53       106.50 o                         
   8   1   4       4881.38       4996.35       139.71 o                         
   9   1   4       3002.35       2982.83       122.98 o                         
  10   1   4       2577.77       2354.21       187.80 o                         
  -9   2   4        605.69        514.38        47.72 o                         
  -8   2   4       1058.41       1067.63        46.21 o                         
  -7   2   4        544.88        514.86        21.87 o                         
  -6   2   4        447.19        392.91        14.64 o                         
  -5   2   4       3174.75       2999.79        60.31 o                         
  -4   2   4         81.24         82.33         6.03 o                         
  -3   2   4        463.75        472.71        14.66 o                         
  -2   2   4      12632.71      11784.78       227.32 o                         
  -1   2   4       1643.97       1405.20        37.09 o                         
   0   2   4      22745.34      19491.33       525.06 o                         
   1   2   4      20969.79      20826.48       714.43 o                         
   2   2   4       8624.58       9742.98       219.20 o                         
   3   2   4      15659.47      17847.31       423.54 o                         
   4   2   4      11719.35      13731.71       327.26 o                         
   5   2   4        383.77        534.66        17.42 o                         
   6   2   4        126.74        141.73        10.65 o                         
   7   2   4         94.17         96.85         9.07 o                         
   8   2   4       2223.72       2332.31        64.83 o                         
   9   2   4       3820.45       3921.11       113.91 o                         
  10   2   4       3127.61       3042.42       209.61 o                         
  -8   3   4       1974.62       1885.96        67.01 o                         
  -7   3   4       2201.56       2135.78        49.73 o                         
  -6   3   4        525.63        525.01        19.30 o                         
  -5   3   4       2309.93       2254.87        50.05 o                         
  -4   3   4        489.08        503.31        15.59 o                         
  -3   3   4       4248.54       4156.31        81.12 o                         
  -2   3   4       3346.33       3064.85        67.68 o                         
  -1   3   4      19545.59      17771.80       399.74 o                         
   0   3   4      68461.91      59773.25      1606.31 o                         
   1   3   4      14466.93      12656.30       284.72 o                         
   2   3   4      12709.10      13324.45       411.53 o                         
   3   3   4       7247.14       6838.44       200.74 o                         
   4   3   4      11450.31      12285.73       332.25 o                         
   5   3   4       6819.26       6968.95       158.54 o                         
   6   3   4       1647.16       1784.76        44.53 o                         
   7   3   4        622.52        662.06        23.02 o                         
   8   3   4          6.80         17.75        11.33 o                         
   9   3   4       1798.66       1671.36        57.13 o                         
  10   3   4        336.27        305.01        36.32 o                         
  -8   4   4       1692.05       1602.37       244.79 o                         
  -7   4   4       3168.12       3191.05        94.61 o                         
  -6   4   4       1992.42       2099.47        53.32 o                         
  -5   4   4       3569.65       3469.30        81.92 o                         
  -4   4   4       4108.21       3992.09        93.71 o                         
  -3   4   4        812.52        766.87        21.11 o                         
  -2   4   4        322.17        309.01        12.26 o                         
  -1   4   4        650.22        764.43        22.06 o                         
   0   4   4      11166.62      11147.00       224.23 o                         
   1   4   4         88.35         97.39         5.61 o                         
   2   4   4       1824.78       1533.09        44.80 o                         
   3   4   4      15823.49      15412.56       416.21 o                         
   4   4   4      14536.60      15245.31       487.89 o                         
   5   4   4      14823.57      14741.76       398.87 o                         
   6   4   4       4696.21       4878.62       126.08 o                         
   7   4   4       9780.91      10567.99       253.76 o                         
   8   4   4       4932.15       5039.48       123.52 o                         
   9   4   4       4040.57       4009.48       124.06 o                         
  10   4   4       2309.90       2332.22       106.00 o                         
  -8   5   4        906.92        750.23        91.18 o                         
  -7   5   4        693.66        747.58        47.11 o                         
  -6   5   4       4713.41       4664.01       191.67 o                         
  -5   5   4       7894.94       7942.22       233.32 o                         
  -4   5   4      13096.71      13257.67       301.07 o                         
  -3   5   4       9961.22       9726.67       210.68 o                         
  -2   5   4       6059.90       5485.70       120.16 o                         
  -1   5   4       6942.59       6738.93       135.18 o                         
   0   5   4       7540.06       7310.64       151.93 o                         
   1   5   4        379.97        392.24        12.02 o                         
   2   5   4        686.74        620.21        23.97 o                         
   3   5   4        214.65        234.11        10.99 o                         
   4   5   4       8077.47       7208.42       211.26 o                         
   5   5   4      13528.95      12686.74       302.41 o                         
   6   5   4      10960.35      10849.71       275.57 o                         
   7   5   4       5394.34       5327.10       174.95 o                         
   8   5   4       9542.83       9239.18       300.04 o                         
   9   5   4       7042.83       6740.31       222.01 o                         
  10   5   4       4167.81       4036.61       179.50 o                         
  -7   6   4       1476.24       1510.16        86.69 o                         
  -6   6   4       2652.19       2776.70       104.18 o                         
  -5   6   4       4024.15       3952.91       122.25 o                         
  -4   6   4      12845.67      13364.89       432.71 o                         
  -3   6   4       5811.57       5520.69       165.54 o                         
  -2   6   4       4364.94       4275.05       109.11 o                         
  -1   6   4       1090.60        951.14        30.81 o                         
   0   6   4       8396.78       7906.72       180.07 o                         
   1   6   4       5868.13       5527.52       134.03 o                         
   2   6   4       5800.71       5828.51       133.24 o                         
   3   6   4        535.09        547.73        19.44 o                         
   4   6   4        561.46        543.10        17.90 o                         
   5   6   4        407.29        368.95        14.12 o                         
   6   6   4       1416.23       1335.34        39.42 o                         
   7   6   4       2108.12       1999.57        71.13 o                         
   8   6   4       2350.41       2192.47        78.69 o                         
   9   6   4       4771.37       4421.48       150.61 o                         
  10   6   4       3330.13       3201.92       204.43 o                         
  -6   7   4         12.78         -5.00        28.24 o                         
  -5   7   4        251.99        237.50        33.29 o                         
  -4   7   4        477.29        483.81        29.62 o                         
  -3   7   4       3919.55       3754.83       110.45 o                         
  -2   7   4       1726.36       1587.86        44.74 o                         
  -1   7   4      10005.18       9862.63       224.00 o                         
   0   7   4      18855.51      18133.14       390.05 o                         
   1   7   4       5310.06       5042.46       124.91 o                         
   2   7   4       7386.19       7194.96       144.23 o                         
   3   7   4       8679.88       8596.96       196.02 o                         
   4   7   4       3721.17       3572.51        83.63 o                         
   5   7   4       1786.83       1794.53        42.56 o                         
   6   7   4       3472.53       3270.79        86.76 o                         
   7   7   4        250.48        239.25        14.81 o                         
   8   7   4        562.13        534.49        28.68 o                         
   9   7   4       2356.83       2217.08        91.31 o                         
  10   7   4       4381.54       4329.05       367.68 o                         
  -6   8   4       2756.58       2394.54       151.80 o                         
  -5   8   4        753.84        711.98        44.81 o                         
  -4   8   4        488.46        507.75        39.61 o                         
  -3   8   4        359.45        325.67        19.90 o                         
  -2   8   4        779.03        753.95        29.28 o                         
  -1   8   4        789.05        843.06        25.62 o                         
   0   8   4       2916.38       2917.51        69.83 o                         
   1   8   4      19292.65      19674.68       496.06 o                         
   2   8   4      21746.29      22048.73       474.08 o                         
   3   8   4      13299.61      13030.71       295.12 o                         
   4   8   4       7366.25       7219.92       165.58 o                         
   5   8   4      10677.60      10546.73       253.11 o                         
   6   8   4       3184.17       3140.43        90.48 o                         
   7   8   4       1814.02       1693.05        57.78 o                         
   8   8   4        113.85        118.73        17.26 o                         
   9   8   4         20.64         11.58        17.02 o                         
  10   8   4        201.75        241.41        33.29 o                         
  -5   9   4        998.09        890.87        72.34 o                         
  -4   9   4        601.29        555.18        48.58 o                         
  -3   9   4       2279.29       2202.11       122.45 o                         
  -2   9   4        789.32        796.96        34.00 o                         
  -1   9   4         46.76         37.05        11.60 o                         
   0   9   4       1238.39       1233.05        36.34 o                         
   1   9   4       1225.13       1206.86        50.53 o                         
   2   9   4        774.86        708.54        29.94 o                         
   3   9   4       4045.20       3880.86        96.47 o                         
   4   9   4       1648.35       1500.29        47.37 o                         
   5   9   4       2548.75       2531.16        74.28 o                         
   6   9   4       7354.80       6991.36       208.06 o                         
   7   9   4       5067.92       5053.45       153.22 o                         
   8   9   4       3290.12       3231.89       114.29 o                         
   9   9   4        975.86        951.40        50.30 o                         
  10   9   4        127.20        155.59        32.21 o                         
  -4  10   4       3554.83       3461.58       196.18 o                         
  -3  10   4       3801.16       3808.59       171.51 o                         
  -2  10   4       1240.47       1173.66        51.54 o                         
  -1  10   4       6254.63       6146.63       160.84 o                         
   0  10   4       2234.24       2155.38        61.45 o                         
   1  10   4         42.22         49.69        17.55 o                         
   2  10   4        105.52        111.99        16.69 o                         
   3  10   4          9.94          9.22        11.96 o                         
   4  10   4        894.36        949.16        35.41 o                         
   5  10   4       1871.03       1876.30        67.96 o                         
   6  10   4       8270.44       8190.26       289.64 o                         
   7  10   4       4633.85       4499.98       139.00 o                         
   8  10   4       4069.04       4046.16       161.70 o                         
   9  10   4       4966.46       5253.82       274.35 o                         
  -3  11   4       5989.28       6549.85       493.54 o                         
  -2  11   4       8973.81       8458.52       412.37 o                         
  -1  11   4       3447.71       3536.19       162.64 o                         
   0  11   4       4857.27       4901.95       162.22 o                         
   1  11   4       1666.82       1796.92        79.20 o                         
   2  11   4       1744.78       1730.82        78.14 o                         
   3  11   4        328.07        335.46        21.51 o                         
   4  11   4         40.76         38.98        14.05 o                         
   5  11   4        685.04        684.74        34.04 o                         
   6  11   4       1202.02       1135.99        51.96 o                         
   7  11   4       2820.44       2673.53       120.54 o                         
   8  11   4       4799.68       4571.73       171.94 o                         
   9  11   4       2248.53       2543.04       204.16 o                         
  -2  12   4       1662.65       1732.36       176.41 o                         
  -1  12   4       2802.95       3397.39       249.74 o                         
   0  12   4       4049.50       4514.08       195.82 o                         
   1  12   4       3878.09       4005.33       151.18 o                         
   2  12   4       6567.73       6934.56       256.90 o                         
   3  12   4       5486.57       5801.99       220.40 o                         
   4  12   4       4102.46       4018.99       115.71 o                         
   5  12   4        767.81        748.82        38.30 o                         
   6  12   4         22.07         25.76        18.24 o                         
   7  12   4          7.34         -5.12        19.77 o                         
   8  12   4        348.98        292.60        47.71 o                         
   0  13   4        227.83        212.67        32.79 o                         
   1  13   4       3498.10       3608.26       159.95 o                         
   2  13   4       2184.56       2052.80        83.48 o                         
   3  13   4       4425.38       4726.68       274.85 o                         
   4  13   4       3661.64       3638.41       117.51 o                         
   5  13   4       3476.93       3382.64       121.84 o                         
   6  13   4       5314.53       5219.54       278.65 o                         
   7  13   4       3066.78       2967.41       170.64 o                         
   2  14   4        398.42        396.40        45.19 o                         
   3  14   4       3151.27       3599.04       197.56 o                         
   4  14   4       4583.10       4713.44       350.83 o                         
   5  14   4       2656.30       2571.37       153.23 o                         
  -4 -11   5        679.02        648.87        44.17 o                         
  -3 -11   5        376.81        363.07        28.00 o                         
  -2 -11   5         47.41         27.33        26.11 o                         
  -1 -11   5         15.20         39.92        28.26 o                         
  -6 -10   5       3093.98       3165.95       153.07 o                         
  -5 -10   5       2953.72       2899.69       119.62 o                         
  -4 -10   5       3651.69       3657.01       116.25 o                         
  -3 -10   5       1768.93       1805.65        86.51 o                         
  -2 -10   5       2111.17       2077.81        73.23 o                         
  -1 -10   5       1734.34       1786.56        58.11 o                         
   0 -10   5        233.43        229.68        24.97 o                         
   1 -10   5        128.99        117.24        26.33 o                         
  -7  -9   5        217.02        170.70        77.84 o                         
  -6  -9   5       3343.11       3588.27       145.67 o                         
  -5  -9   5       3828.48       4001.12       117.88 o                         
  -4  -9   5       3219.34       3219.62        96.49 o                         
  -3  -9   5       4294.55       4254.21       132.59 o                         
  -2  -9   5       6813.15       7064.61       212.50 o                         
  -1  -9   5       9569.99       9748.60       250.29 o                         
   0  -9   5       7724.96       7920.45       205.64 o                         
   1  -9   5       1554.63       1574.09        60.08 o                         
   2  -9   5       1029.51        906.02        57.02 o                         
  -8  -8   5        181.20        143.51        71.14 o                         
  -7  -8   5         11.77        -20.23        20.23 o                         
  -6  -8   5         26.53         30.88        18.63 o                         
  -5  -8   5        659.97        634.52        29.91 o                         
  -4  -8   5       3151.27       3082.03        80.58 o                         
  -3  -8   5       4504.13       4368.51       116.47 o                         
  -2  -8   5      11143.10      11299.35       333.37 o                         
  -1  -8   5       8851.49       9098.15       208.05 o                         
   0  -8   5       8157.62       8256.46       180.68 o                         
   1  -8   5       7037.15       7082.82       183.00 o                         
   2  -8   5       1832.97       1832.61        59.33 o                         
   3  -8   5        747.04        697.54        43.21 o                         
  -8  -7   5       4055.49       4032.15       323.08 o                         
  -7  -7   5       2921.20       2961.63       104.87 o                         
  -6  -7   5        464.51        584.01        37.82 o                         
  -5  -7   5        316.00        339.15        17.50 o                         
  -4  -7   5        756.04        803.45        31.15 o                         
  -3  -7   5       1115.54       1075.39        33.05 o                         
  -2  -7   5        492.60        508.47        21.22 o                         
  -1  -7   5       1353.70       1389.48        39.10 o                         
   0  -7   5       2801.42       2968.53        66.09 o                         
   1  -7   5       2962.43       3085.52        83.39 o                         
   2  -7   5       3716.38       3681.67       105.10 o                         
   3  -7   5       9119.39       8611.58       256.41 o                         
   4  -7   5       4942.26       4377.00       150.01 o                         
   5  -7   5       4474.47       3888.88       320.60 o                         
  -9  -6   5       2864.63       2986.04       268.57 o                         
  -8  -6   5       2425.77       2372.05        98.64 o                         
  -7  -6   5       1871.40       1981.16        96.56 o                         
  -6  -6   5       3910.81       4090.01       108.78 o                         
  -5  -6   5       5147.15       5307.24       117.55 o                         
  -4  -6   5      11653.87      11384.22       246.27 o                         
  -3  -6   5       3555.08       3799.65        78.47 o                         
  -2  -6   5       1320.01       1297.70        30.88 o                         
  -1  -6   5       1148.06       1204.88        26.55 o                         
   0  -6   5       1663.31       1683.88        39.58 o                         
   1  -6   5       2217.68       2286.43        56.53 o                         
   2  -6   5       2515.18       2519.78        74.70 o                         
   3  -6   5       7327.04       6833.21       188.92 o                         
   4  -6   5       7631.44       7344.68       203.15 o                         
   5  -6   5      15688.89      13988.88       413.21 o                         
   6  -6   5       7179.35       6178.71       323.41 o                         
  -9  -5   5       1124.10       1228.62        97.36 o                         
  -8  -5   5       4573.28       4641.70       164.75 o                         
  -7  -5   5       3159.82       3309.03       113.29 o                         
  -6  -5   5       7000.43       7306.28       216.99 o                         
  -5  -5   5       6841.49       7493.91       191.83 o                         
  -4  -5   5       8691.91       8743.68       190.14 o                         
  -3  -5   5       8263.60       8350.26       160.77 o                         
  -2  -5   5       2254.22       2358.81        44.46 o                         
  -1  -5   5         86.20        101.64         6.70 o                         
   0  -5   5        954.63       1035.38        26.05 o                         
   1  -5   5       2225.38       2288.23        48.64 o                         
   2  -5   5       1370.94       1307.74        40.18 o                         
   3  -5   5       5541.17       5695.34       157.67 o                         
   4  -5   5       3188.46       3060.35        88.83 o                         
   5  -5   5       4687.88       4419.67       125.62 o                         
   6  -5   5       3296.55       3032.36        99.59 o                         
   7  -5   5       2020.54       1655.67       107.22 o                         
  -9  -4   5        378.76        361.90        45.82 o                         
  -8  -4   5        221.55        215.14        20.43 o                         
  -7  -4   5        479.86        468.73        25.93 o                         
  -6  -4   5        743.30        752.04        30.90 o                         
  -5  -4   5       3828.68       4359.98       145.23 o                         
  -4  -4   5       7674.39       7766.08       190.24 o                         
  -3  -4   5       7749.57       8031.92       166.60 o                         
  -2  -4   5      11722.98      11919.54       206.42 o                         
  -1  -4   5      10787.36      11566.69       221.26 o                         
   0  -4   5       9148.99       9249.76       177.27 o                         
   1  -4   5       5211.59       5766.21       111.46 o                         
   2  -4   5       9881.45      10292.58       223.12 o                         
   3  -4   5       4611.46       4641.83       120.47 o                         
   4  -4   5        218.18        228.08        15.03 o                         
   5  -4   5        277.88        278.23        17.57 o                         
   6  -4   5        643.19        568.06        27.65 o                         
   7  -4   5        762.37        678.67        40.20 o                         
  -9  -3   5       4250.21       4530.03       216.35 o                         
  -8  -3   5       3589.00       3502.48       169.95 o                         
  -7  -3   5       1857.85       1928.31        65.26 o                         
  -6  -3   5       1204.26       1146.05        39.58 o                         
  -5  -3   5       1091.50       1106.88        34.50 o                         
  -4  -3   5       2105.43       2111.94        56.06 o                         
  -3  -3   5      12053.40      11559.91       229.49 o                         
  -2  -3   5       5786.08       5788.23       128.84 o                         
  -1  -3   5      10107.86      10224.17       231.00 o                         
   0  -3   5      19178.88      20060.25       431.11 o                         
   1  -3   5      37001.97      38299.65       787.82 o                         
   2  -3   5      10698.85      11085.84       251.53 o                         
   3  -3   5      11212.83      11542.30       261.78 o                         
   4  -3   5        191.90        226.97        12.03 o                         
   5  -3   5        246.33        262.37        16.46 o                         
   6  -3   5       2237.57       2121.27        65.80 o                         
   7  -3   5        130.25         80.39        22.60 o                         
   8  -3   5        436.87        367.13        32.02 o                         
  -9  -2   5       3407.71       3473.22       182.00 o                         
  -8  -2   5       1718.07       1711.57        80.96 o                         
  -7  -2   5       3581.62       3692.68       113.47 o                         
  -6  -2   5       1844.10       1791.96        61.27 o                         
  -5  -2   5        186.76        166.98        12.22 o                         
  -4  -2   5        446.30        435.21        15.75 o                         
  -3  -2   5       3960.16       3983.20        87.08 o                         
  -2  -2   5        782.53        842.14        28.30 o                         
  -1  -2   5       3577.78       4251.56        97.25 o                         
   0  -2   5       9677.79      10461.98       215.71 o                         
   1  -2   5       1208.34       1202.96        26.85 o                         
   2  -2   5      10670.19      11400.11       217.97 o                         
   3  -2   5       9756.41      10715.61       242.85 o                         
   4  -2   5       3018.29       3065.91        69.22 o                         
   5  -2   5       8087.86       8261.98       199.51 o                         
   6  -2   5       8280.70       8102.14       222.75 o                         
   7  -2   5       5364.23       5029.35       153.80 o                         
   8  -2   5       1584.26       1585.04        62.88 o                         
  -9  -1   5        984.04        991.58        56.15 o                         
  -8  -1   5       2888.14       2953.05        98.98 o                         
  -7  -1   5       4717.15       4787.47       180.17 o                         
  -6  -1   5       7863.07       8234.32       263.17 o                         
  -5  -1   5       5959.02       5839.81       141.34 o                         
  -4  -1   5       6282.01       6453.60       155.37 o                         
  -3  -1   5       1267.04       1187.86        28.44 o                         
  -2  -1   5       3921.64       3666.63        78.19 o                         
  -1  -1   5      11981.85      12224.95       279.02 o                         
   0  -1   5        559.64        662.01        17.80 o                         
   1  -1   5        127.10        220.32         8.57 o                         
   2  -1   5       5285.45       6199.67       128.66 o                         
   3  -1   5       4046.40       5084.20       116.80 o                         
   4  -1   5       9821.28      11161.10       231.47 o                         
   5  -1   5      11295.56      12280.27       266.18 o                         
   6  -1   5      16109.55      17032.71       432.28 o                         
   7  -1   5       6773.79       6905.42       206.78 o                         
   8  -1   5       5239.14       5436.35       166.05 o                         
   9  -1   5       3608.03       3797.76       152.26 o                         
  -9   0   5        191.33        163.20        22.78 o                         
  -8   0   5       1030.28       1003.09        44.12 o                         
  -7   0   5       7474.94       7751.91       230.00 o                         
  -6   0   5       8369.57       8726.93       279.24 o                         
  -5   0   5       3958.75       3834.18        89.82 o                         
  -4   0   5      14363.68      13968.53       301.42 o                         
  -3   0   5      28033.97      26732.51       574.51 o                         
  -2   0   5      20743.71      19453.33       399.88 o                         
  -1   0   5       2884.34       2699.54        65.66 o                         
   0   0   5       3603.66       3792.39        82.71 o                         
   1   0   5       1798.52       2229.55        52.05 o                         
   2   0   5         99.68        121.90         6.51 o                         
   3   0   5        329.93        417.81        17.91 o                         
   4   0   5       3532.10       4340.45       100.12 o                         
   5   0   5        921.56       1054.90        29.91 o                         
   6   0   5       9149.53       9679.00       210.57 o                         
   7   0   5      10738.48      11387.06       290.66 o                         
   8   0   5       6236.21       6457.74       240.27 o                         
   9   0   5       1607.36       1661.27        83.96 o                         
  -9   1   5        263.82        243.44        31.11 o                         
  -8   1   5         32.16         52.19        17.01 o                         
  -7   1   5        553.37        540.07        42.22 o                         
  -6   1   5        310.16        288.67        13.79 o                         
  -5   1   5       6951.77       6911.85       148.88 o                         
  -4   1   5       1843.36       1688.50        36.47 o                         
  -3   1   5       5334.81       5142.46       103.35 o                         
  -2   1   5       9728.32       9182.72       198.08 o                         
  -1   1   5      16877.23      16095.71       391.16 o                         
   0   1   5       4018.31       3870.52       151.13 o                         
   1   1   5       5197.25       5709.27       136.73 o                         
   2   1   5       5234.33       6222.66       141.62 o                         
   3   1   5       2512.37       2988.85        66.00 o                         
   4   1   5       1740.26       2069.95        45.47 o                         
   5   1   5       1004.20       1212.03        28.75 o                         
   6   1   5       1793.36       2016.11        52.63 o                         
   7   1   5       1353.41       1333.56        44.68 o                         
   8   1   5        175.01        211.83        27.49 o                         
   9   1   5       3842.40       3804.36       149.88 o                         
  10   1   5       2459.81       2386.94       123.72 o                         
  -9   2   5       2019.56       2137.37       123.07 o                         
  -8   2   5       1664.64       1578.20        59.77 o                         
  -7   2   5        731.24        731.76        30.09 o                         
  -6   2   5        607.68        575.40        20.04 o                         
  -5   2   5       2444.29       2379.40        48.99 o                         
  -4   2   5         96.82         98.15         7.39 o                         
  -3   2   5       2099.79       1994.61        42.07 o                         
  -2   2   5       9404.00       9286.29       192.36 o                         
  -1   2   5       8546.13       7932.34       179.17 o                         
   0   2   5      11862.04      10665.20       252.90 o                         
   1   2   5       9608.03       9345.65       297.61 o                         
   2   2   5      23619.47      24471.65       497.05 o                         
   3   2   5      33287.64      40037.27       821.37 o                         
   4   2   5       8882.37      10964.46       226.56 o                         
   5   2   5      13796.11      16376.20       389.96 o                         
   6   2   5       2855.57       3114.33        73.71 o                         
   7   2   5       1092.49       1172.16        37.20 o                         
   8   2   5        273.80        298.46        16.59 o                         
   9   2   5         99.66         92.34        19.96 o                         
  10   2   5       2479.46       2305.81       117.70 o                         
  -8   3   5       2201.35       2206.60        88.45 o                         
  -7   3   5       5663.81       5817.22       143.15 o                         
  -6   3   5       4011.02       4029.95       100.59 o                         
  -5   3   5       1384.43       1336.17        34.84 o                         
  -4   3   5         36.45         37.61         6.60 o                         
  -3   3   5         13.30          4.25         5.47 o                         
  -2   3   5        499.47        504.71        14.61 o                         
  -1   3   5       2320.76       1947.60        44.04 o                         
   0   3   5       3689.57       3214.33        78.04 o                         
   1   3   5       4221.48       3829.13        97.67 o                         
   2   3   5      10916.19      10786.96       252.83 o                         
   3   3   5      33858.39      34211.07       733.50 o                         
   4   3   5      28262.60      31581.47       716.98 o                         
   5   3   5       3155.31       3364.18        78.44 o                         
   6   3   5       2117.99       2360.79        60.12 o                         
   7   3   5       5240.78       5476.04       141.66 o                         
   8   3   5       3287.12       3358.73        85.31 o                         
   9   3   5       3076.56       3015.44        89.78 o                         
  10   3   5          4.84         17.45        35.16 o                         
  -8   4   5       2233.37       2419.05       122.08 o                         
  -7   4   5       1197.19       1198.62        46.57 o                         
  -6   4   5       4763.29       4830.21       112.93 o                         
  -5   4   5       8728.11       8838.49       202.03 o                         
  -4   4   5       6237.97       6198.09       129.86 o                         
  -3   4   5       4788.99       4437.24        90.18 o                         
  -2   4   5       5676.24       5533.69       103.45 o                         
  -1   4   5       1819.70       1747.79        37.34 o                         
   0   4   5        741.22        598.00        15.57 o                         
   1   4   5       1801.77       1856.26        52.19 o                         
   2   4   5       5459.03       5318.20       127.83 o                         
   3   4   5       1045.37        962.65        30.55 o                         
   4   4   5       5927.04       6408.60       163.88 o                         
   5   4   5       3788.04       3606.19       100.56 o                         
   6   4   5       7714.56       7750.34       197.74 o                         
   7   4   5       4166.77       4315.47       112.91 o                         
   8   4   5       6199.94       6243.76       151.89 o                         
   9   4   5       6679.89       6731.83       202.18 o                         
  10   4   5       2124.50       2270.73       167.77 o                         
  -7   5   5       1178.60       1145.67        52.54 o                         
  -6   5   5       2729.00       2806.13        84.96 o                         
  -5   5   5       7970.68       8123.30       220.94 o                         
  -4   5   5       7261.20       7251.34       173.16 o                         
  -3   5   5       7893.19       7500.22       156.36 o                         
  -2   5   5       4801.66       4373.93        92.92 o                         
  -1   5   5      21336.21      20141.99       398.66 o                         
   0   5   5       5619.12       5336.77       111.44 o                         
   1   5   5       5718.69       5340.49       111.70 o                         
   2   5   5       8528.90       8336.74       200.33 o                         
   3   5   5       1570.60       1572.12        38.28 o                         
   4   5   5       6501.12       6524.13       157.15 o                         
   5   5   5        416.38        363.72        17.61 o                         
   6   5   5       4320.02       4181.39       116.93 o                         
   7   5   5       5672.90       5705.22       171.04 o                         
   8   5   5       8166.45       7994.46       261.29 o                         
   9   5   5       7821.65       7327.83       219.65 o                         
  10   5   5       5610.80       5744.26       233.49 o                         
  -7   6   5         95.13         63.05        44.06 o                         
  -6   6   5         67.54         52.91        19.82 o                         
  -5   6   5       2863.07       2952.47        87.44 o                         
  -4   6   5       4388.88       4461.70       142.30 o                         
  -3   6   5       3468.83       3387.70        97.78 o                         
  -2   6   5       8144.76       7907.90       190.38 o                         
  -1   6   5       9811.92       9111.79       193.35 o                         
   0   6   5      18958.63      17956.30       369.87 o                         
   1   6   5       4179.56       4064.18        82.69 o                         
   2   6   5        968.50        927.65        23.13 o                         
   3   6   5        729.15        675.99        21.20 o                         
   4   6   5       4099.35       3932.46        91.60 o                         
   5   6   5         99.06         96.05         7.75 o                         
   6   6   5         74.38         97.11        10.91 o                         
   7   6   5       1082.68       1094.88        46.00 o                         
   8   6   5       3117.55       2963.53       102.84 o                         
   9   6   5       4018.05       3716.76       129.50 o                         
  10   6   5       4186.17       3966.16       183.42 o                         
  -6   7   5         48.59         17.36        29.37 o                         
  -5   7   5        287.09        256.80        25.46 o                         
  -4   7   5         98.19        102.13        14.44 o                         
  -3   7   5         83.40         75.16        12.70 o                         
  -2   7   5        817.40        832.30        37.02 o                         
  -1   7   5       1369.14       1250.00        32.20 o                         
   0   7   5       1978.92       1871.00        47.00 o                         
   1   7   5      13138.35      12723.62       302.24 o                         
   2   7   5      11420.60      10760.74       213.80 o                         
   3   7   5       3945.23       3729.62        86.92 o                         
   4   7   5       9225.99       8899.32       202.85 o                         
   5   7   5       9105.23       8807.57       191.55 o                         
   6   7   5      11071.96      10588.39       254.43 o                         
   7   7   5       1302.63       1310.17        43.68 o                         
   8   7   5        623.23        588.56        36.28 o                         
   9   7   5        124.19         87.17        16.82 o                         
  10   7   5         98.41        134.69        28.74 o                         
  -6   8   5       2563.35       2812.78       179.67 o                         
  -5   8   5       3615.35       3715.09       151.42 o                         
  -4   8   5       2418.82       2407.02        82.34 o                         
  -3   8   5       2380.22       2333.02        71.48 o                         
  -2   8   5        691.59        621.92        27.24 o                         
  -1   8   5       1538.32       1503.81        43.31 o                         
   0   8   5       4475.80       4446.01       109.56 o                         
   1   8   5       5575.19       5425.54       133.99 o                         
   2   8   5       3451.51       3345.51        69.22 o                         
   3   8   5       7458.76       7102.34       163.04 o                         
   4   8   5      12486.68      12113.90       275.50 o                         
   5   8   5      10014.56       9805.11       224.06 o                         
   6   8   5      12588.18      12582.14       369.85 o                         
   7   8   5       3744.27       3667.27       113.06 o                         
   8   8   5         94.63         86.88        14.91 o                         
   9   8   5        526.61        488.53        31.73 o                         
  10   8   5        124.95        130.88        27.93 o                         
  -5   9   5       3186.78       3126.59       193.75 o                         
  -4   9   5       3153.99       3106.71       149.87 o                         
  -3   9   5       3049.62       3043.64       100.31 o                         
  -2   9   5        497.15        478.71        26.59 o                         
  -1   9   5        119.84        131.00        13.29 o                         
   0   9   5        325.94        320.29        16.44 o                         
   1   9   5         50.10         49.99        15.00 o                         
   2   9   5        424.19        372.76        16.45 o                         
   3   9   5       1821.44       1923.38        52.95 o                         
   4   9   5       3233.41       3144.63        91.30 o                         
   5   9   5       4439.23       4354.77       122.78 o                         
   6   9   5       7035.28       7009.52       209.88 o                         
   7   9   5       3821.37       3923.22       130.25 o                         
   8   9   5        346.56        326.73        21.51 o                         
   9   9   5       2777.31       2648.64       109.57 o                         
  10   9   5       3943.09       3958.82       243.80 o                         
  -4  10   5       1887.47       1847.32       113.80 o                         
  -3  10   5       5151.34       5457.22       234.93 o                         
  -2  10   5       7193.89       7340.56       233.57 o                         
  -1  10   5       3089.41       3053.19        97.61 o                         
   0  10   5       3570.72       3393.29       122.77 o                         
   1  10   5       3566.15       3638.54       139.19 o                         
   2  10   5       3921.06       4026.57       135.43 o                         
   3  10   5         54.95         48.68        14.22 o                         
   4  10   5        324.09        346.82        18.38 o                         
   5  10   5       1561.12       1481.72        57.18 o                         
   6  10   5       1948.60       1845.49        64.90 o                         
   7  10   5       2627.84       2479.19        90.61 o                         
   8  10   5       6185.15       5950.43       302.48 o                         
   9  10   5       4849.94       4856.73       216.48 o                         
  -3  11   5       3385.20       3688.32       456.38 o                         
  -2  11   5       1880.32       2018.09       117.27 o                         
  -1  11   5       4672.49       5027.37       224.78 o                         
   0  11   5       6414.41       6800.11       259.57 o                         
   1  11   5       6800.84       6608.65       237.29 o                         
   2  11   5       6027.30       6179.00       204.26 o                         
   3  11   5       6802.16       6937.30       192.25 o                         
   4  11   5        973.99       1000.70        38.41 o                         
   5  11   5         20.55          2.17        15.07 o                         
   6  11   5         11.97         13.86        16.50 o                         
   7  11   5        403.64        418.01        26.80 o                         
   8  11   5         58.22         72.05        19.35 o                         
   9  11   5        660.42        655.08        80.28 o                         
  -2  12   5        685.11        637.25        93.16 o                         
  -1  12   5        420.96        411.94        31.59 o                         
   0  12   5        934.02        886.23        50.53 o                         
   1  12   5       2967.66       3023.79       108.88 o                         
   2  12   5       3397.28       3591.29       125.55 o                         
   3  12   5       4550.77       4588.31       154.72 o                         
   4  12   5       1949.09       1815.73        76.36 o                         
   5  12   5       2537.22       2614.30       107.03 o                         
   6  12   5       1835.62       1785.20        79.73 o                         
   7  12   5       2932.96       2841.83       115.35 o                         
   8  12   5        156.00        131.43        36.58 o                         
   0  13   5          7.14        -28.38        28.38 o                         
   1  13   5       1039.86       1018.49        65.09 o                         
   2  13   5       3901.96       3923.12       158.03 o                         
   3  13   5       3291.31       3272.81       133.60 o                         
   4  13   5       5432.87       5451.55       250.22 o                         
   5  13   5       2672.78       2521.70       104.60 o                         
   6  13   5       2690.02       2566.10       150.70 o                         
   7  13   5       3576.46       3561.04       199.04 o                         
   2  14   5        366.02        309.25        42.90 o                         
   3  14   5        770.74        801.95        74.28 o                         
   4  14   5        730.69        695.72        91.18 o                         
   5  14   5        629.91        575.70        96.13 o                         
   6  14   5       2862.82       2896.84       256.68 o                         
  -5 -10   6       2115.06       1868.63        90.13 o                         
  -4 -10   6       2224.69       2170.01        86.68 o                         
  -3 -10   6       2045.52       1909.94        70.92 o                         
  -2 -10   6       4908.77       4970.07       154.33 o                         
  -1 -10   6       3713.41       3742.93       121.12 o                         
   0 -10   6       2088.16       1994.24        82.33 o                         
  -6  -9   6         13.65         43.81        31.96 o                         
  -5  -9   6         43.81         -4.22        33.24 o                         
  -4  -9   6       2606.07       2691.21       107.26 o                         
  -3  -9   6       4443.75       4650.60       175.57 o                         
  -2  -9   6       9183.95       9251.24       274.69 o                         
  -1  -9   6       9455.24       9586.81       312.18 o                         
   0  -9   6       7539.00       7455.22       193.82 o                         
   1  -9   6       4964.66       4730.46       137.36 o                         
   2  -9   6       3238.03       2820.53       259.66 o                         
  -7  -8   6       1040.40        924.97       109.63 o                         
  -6  -8   6        584.85        601.60        34.77 o                         
  -5  -8   6          3.67          5.22        16.36 o                         
  -4  -8   6        195.77        175.04        19.13 o                         
  -3  -8   6        634.76        617.66        30.75 o                         
  -2  -8   6       4442.32       4638.50       141.82 o                         
  -1  -8   6       5120.47       5435.12       164.39 o                         
   0  -8   6       6109.15       6015.71       140.37 o                         
   1  -8   6       4563.84       4479.98       113.19 o                         
   2  -8   6       3289.62       3191.55        94.96 o                         
   3  -8   6       9790.23       8701.23       368.80 o                         
  -8  -7   6       1730.10       1531.17       185.33 o                         
  -7  -7   6        730.66        656.92        39.40 o                         
  -6  -7   6       2895.63       2804.15        92.42 o                         
  -5  -7   6       4456.87       4829.75       120.23 o                         
  -4  -7   6       2752.19       2740.59        69.64 o                         
  -3  -7   6        188.99        195.05        14.43 o                         
  -2  -7   6        780.38        810.13        36.96 o                         
  -1  -7   6         24.14         35.04        12.45 o                         
   0  -7   6       1096.90       1111.43        35.19 o                         
   1  -7   6       1822.94       1799.72        45.40 o                         
   2  -7   6        900.20        880.13        43.06 o                         
   3  -7   6       2440.15       2384.21        87.53 o                         
   4  -7   6       7286.00       6203.68       233.59 o                         
  -8  -6   6       2224.98       2415.10       220.51 o                         
  -7  -6   6       5602.31       5750.81       190.71 o                         
  -6  -6   6       6342.78       6947.27       208.07 o                         
  -5  -6   6       7032.62       7165.27       165.24 o                         
  -4  -6   6      13602.14      14038.11       304.24 o                         
  -3  -6   6       1339.06       1331.30        40.03 o                         
  -2  -6   6       4484.52       4671.61       154.80 o                         
  -1  -6   6        590.73        654.19        21.49 o                         
   0  -6   6       2052.03       2043.10        46.70 o                         
   1  -6   6        312.93        295.58        13.58 o                         
   2  -6   6       1902.88       1835.34        57.12 o                         
   3  -6   6       8175.06       7775.45       214.02 o                         
   4  -6   6       9058.04       8150.58       243.19 o                         
   5  -6   6       5418.81       4630.91       178.65 o                         
  -9  -5   6        143.43         78.79        71.36 o                         
  -8  -5   6        434.29        389.95        33.02 o                         
  -7  -5   6       2020.27       1976.00        74.51 o                         
  -6  -5   6       2618.15       2961.82        93.73 o                         
  -5  -5   6       8307.45       9116.53       272.23 o                         
  -4  -5   6       9563.57      10711.75       305.33 o                         
  -3  -5   6       8773.57       8958.12       179.17 o                         
  -2  -5   6       3341.49       3443.99        77.19 o                         
  -1  -5   6      14101.17      15119.46       288.54 o                         
   0  -5   6       9335.43       9571.25       191.23 o                         
   1  -5   6       2143.73       2271.52        53.58 o                         
   2  -5   6        906.15        895.75        31.69 o                         
   3  -5   6         78.10         91.54        13.40 o                         
   4  -5   6        239.23        239.80        18.37 o                         
   5  -5   6       1778.27       1591.43        59.33 o                         
   6  -5   6        945.44        783.47        48.05 o                         
  -9  -4   6       1962.63       2215.11       130.66 o                         
  -8  -4   6       1982.91       2047.88        99.28 o                         
  -7  -4   6          7.02         17.34        21.87 o                         
  -6  -4   6          4.98          5.92        13.25 o                         
  -5  -4   6        563.51        606.58        34.88 o                         
  -4  -4   6       1308.01       1418.23       102.13 o                         
  -3  -4   6       3957.02       4376.55        97.86 o                         
  -2  -4   6       2658.96       2749.45        54.90 o                         
  -1  -4   6       6463.30       6918.66       150.74 o                         
   0  -4   6       7824.15       8033.69       154.70 o                         
   1  -4   6      26626.35      27561.74       525.37 o                         
   2  -4   6       8919.93       9042.02       196.80 o                         
   3  -4   6       3232.67       3219.18        85.84 o                         
   4  -4   6        564.82        570.18        28.04 o                         
   5  -4   6       3404.79       3301.81        96.33 o                         
   6  -4   6        420.08        394.98        26.27 o                         
   7  -4   6         47.45          8.97        23.82 o                         
  -9  -3   6       2619.01       2830.64       212.76 o                         
  -8  -3   6       4725.73       4779.74       244.90 o                         
  -7  -3   6       3951.57       4307.35       132.25 o                         
  -6  -3   6       1522.28       1559.74        50.83 o                         
  -5  -3   6        647.54        645.84        28.75 o                         
  -4  -3   6          3.29         30.52         9.10 o                         
  -3  -3   6        808.46        864.43        23.68 o                         
  -2  -3   6       2853.39       3032.25        63.63 o                         
  -1  -3   6       7400.63       7724.35       160.34 o                         
   0  -3   6      16904.37      17218.09       340.92 o                         
   1  -3   6       8737.28       9078.00       181.24 o                         
   2  -3   6       9938.33      10453.04       244.78 o                         
   3  -3   6       7759.14       8029.64       184.33 o                         
   4  -3   6       4950.93       4813.42       134.13 o                         
   5  -3   6       4989.97       5029.56       140.64 o                         
   6  -3   6       2932.57       2707.93        88.48 o                         
   7  -3   6       1976.86       1765.52        66.42 o                         
   8  -3   6         40.49         40.56        42.04 o                         
  -9  -2   6       4589.47       4748.21       202.10 o                         
  -8  -2   6       6370.59       6608.37       218.72 o                         
  -7  -2   6       5683.40       6064.79       181.49 o                         
  -6  -2   6       1938.55       2049.86        68.15 o                         
  -5  -2   6       2019.55       1990.20        65.61 o                         
  -4  -2   6       2249.72       2233.35        56.53 o                         
  -3  -2   6         50.16         70.71         6.44 o                         
  -2  -2   6        488.37        503.69        17.43 o                         
  -1  -2   6        686.25        705.74        19.10 o                         
   0  -2   6       2720.02       3020.95        74.14 o                         
   1  -2   6       8808.67       9290.96       185.34 o                         
   2  -2   6       9881.80      10664.89       212.07 o                         
   3  -2   6       3091.52       3363.91        75.88 o                         
   4  -2   6       6647.64       6833.17       157.06 o                         
   5  -2   6       1755.82       1770.15        65.98 o                         
   6  -2   6      10906.77      10835.04       296.54 o                         
   7  -2   6       3761.72       3635.80       115.06 o                         
   8  -2   6       1377.32       1275.53        56.71 o                         
  -9  -1   6        468.55        406.21        34.62 o                         
  -8  -1   6       1565.72       1589.19        59.96 o                         
  -7  -1   6       1773.42       1802.07        59.63 o                         
  -6  -1   6       2359.74       2358.68        76.11 o                         
  -5  -1   6       3611.35       3471.85       105.57 o                         
  -4  -1   6       7777.05       7705.22       175.75 o                         
  -3  -1   6      21394.08      20883.92       413.61 o                         
  -2  -1   6      20896.40      20272.09       417.34 o                         
  -1  -1   6       2269.70       2329.46        61.18 o                         
   0  -1   6        494.38        466.40        15.80 o                         
   1  -1   6        919.18       1058.30        30.39 o                         
   2  -1   6       2305.72       2494.49        55.86 o                         
   3  -1   6         40.82         64.35         8.04 o                         
   4  -1   6       2551.24       2825.09        67.44 o                         
   5  -1   6       9745.40      10408.03       250.78 o                         
   6  -1   6      11603.12      12228.86       502.59 o                         
   7  -1   6      18402.20      18693.14       600.18 o                         
   8  -1   6       9374.96       9377.35       307.10 o                         
   9  -1   6       3632.03       3671.40       169.71 o                         
  -9   0   6          4.64          3.61        24.40 o                         
  -8   0   6          2.01        -17.92        17.92 o                         
  -7   0   6        115.43        107.43        18.61 o                         
  -6   0   6       2189.27       2229.28        74.72 o                         
  -5   0   6       5004.39       4992.97       138.83 o                         
  -4   0   6      11666.04      11423.89       218.52 o                         
  -3   0   6      20846.33      19808.70       392.13 o                         
  -2   0   6      11949.34      11359.45       245.35 o                         
  -1   0   6      17829.09      17228.53       387.83 o                         
   0   0   6       6655.13       6828.10       147.99 o                         
   1   0   6       7604.71       8627.03       195.78 o                         
   2   0   6       3274.64       3940.61        82.66 o                         
   3   0   6        300.43        364.53        12.29 o                         
   4   0   6          4.33         21.11         9.31 o                         
   5   0   6       4070.02       4858.58       112.87 o                         
   6   0   6      10147.22      10999.16       265.44 o                         
   7   0   6       1176.07       1286.86        55.45 o                         
   8   0   6       2433.27       2430.57        91.58 o                         
   9   0   6       4346.39       4468.40       200.32 o                         
  -9   1   6        254.17        321.79        30.74 o                         
  -8   1   6        763.23        726.55        37.93 o                         
  -7   1   6         14.38          7.09        17.50 o                         
  -6   1   6        250.61        246.63        25.08 o                         
  -5   1   6         29.47         32.32         8.18 o                         
  -4   1   6        471.78        426.15        14.10 o                         
  -3   1   6       9868.05       9618.57       191.64 o                         
  -2   1   6       6166.07       5620.09       117.15 o                         
  -1   1   6       3138.21       2893.99        71.04 o                         
   0   1   6       4654.45       4562.41       113.12 o                         
   1   1   6       7557.85       8127.28       175.62 o                         
   2   1   6       9701.92      10813.83       234.02 o                         
   3   1   6      10377.78      12460.24       268.82 o                         
   4   1   6       6742.50       8419.00       174.80 o                         
   5   1   6       1329.46       1562.73        36.02 o                         
   6   1   6        411.14        544.96        21.16 o                         
   7   1   6        402.72        412.87        44.52 o                         
   8   1   6        741.80        784.43        61.37 o                         
   9   1   6        199.35        209.20        33.53 o                         
  -8   2   6       4518.79       4695.22       145.68 o                         
  -7   2   6       5612.25       5756.92       174.52 o                         
  -6   2   6       3228.06       3179.01        80.51 o                         
  -5   2   6       1246.45       1204.71        37.51 o                         
  -4   2   6        157.28        159.44         8.36 o                         
  -3   2   6       1330.88       1280.30        28.40 o                         
  -2   2   6        450.67        418.30        13.08 o                         
  -1   2   6       4145.77       3884.97        89.56 o                         
   0   2   6       5368.70       5153.56       125.74 o                         
   1   2   6      14016.96      14301.06       322.89 o                         
   2   2   6      24155.67      25661.57       577.68 o                         
   3   2   6      23823.16      27044.97       556.25 o                         
   4   2   6      24561.59      29667.85       608.83 o                         
   5   2   6       5266.81       6709.15       153.65 o                         
   6   2   6       2401.25       2728.99        65.76 o                         
   7   2   6       3249.77       3626.33        96.79 o                         
   8   2   6       3360.17       3463.25        99.39 o                         
   9   2   6        218.79        302.15        33.59 o                         
  10   2   6        459.01        464.22        56.43 o                         
  -8   3   6       3075.27       3146.02       101.95 o                         
  -7   3   6       6432.78       6619.74       172.01 o                         
  -6   3   6       6347.55       6536.17       169.09 o                         
  -5   3   6       9191.82       9041.08       196.85 o                         
  -4   3   6       3841.86       3680.69        76.16 o                         
  -3   3   6       2738.09       2725.16        54.74 o                         
  -2   3   6        483.89        472.93        13.87 o                         
  -1   3   6         13.67         14.23         5.86 o                         
   0   3   6        264.76        239.20         9.56 o                         
   1   3   6       3370.49       3168.91        71.98 o                         
   2   3   6      10325.71      10402.90       224.27 o                         
   3   3   6       6731.98       6728.18       153.47 o                         
   4   3   6       8322.92       9103.00       206.99 o                         
   5   3   6       9373.83      10610.57       241.15 o                         
   6   3   6       7523.10       8387.99       202.20 o                         
   7   3   6       5273.34       5881.22       152.30 o                         
   8   3   6       4334.63       4577.33       120.11 o                         
   9   3   6       2676.24       2638.79        95.98 o                         
  10   3   6        281.64        243.64        40.27 o                         
  -8   4   6         38.57         55.61        38.43 o                         
  -7   4   6       3998.60       4345.58       127.86 o                         
  -6   4   6       3839.83       3904.25        99.96 o                         
  -5   4   6       2246.77       2223.62        57.35 o                         
  -4   4   6       1932.49       1859.57        45.09 o                         
  -3   4   6       5911.53       5605.53       113.62 o                         
  -2   4   6       2974.43       2798.33        54.02 o                         
  -1   4   6      18536.25      17841.43       340.75 o                         
   0   4   6      13335.61      12776.00       289.76 o                         
   1   4   6       1633.47       1538.61        34.29 o                         
   2   4   6       1076.48       1013.20        21.87 o                         
   3   4   6        236.95        236.07        10.80 o                         
   4   4   6       7340.08       8033.39       204.79 o                         
   5   4   6        510.77        528.63        19.64 o                         
   6   4   6       1352.55       1421.68        37.40 o                         
   7   4   6       4805.27       5115.92       133.10 o                         
   8   4   6      12020.74      12283.23       335.12 o                         
   9   4   6       6859.09       6721.43       221.61 o                         
  10   4   6       4446.59       4458.65       204.41 o                         
  -7   5   6         10.18         32.04        23.35 o                         
  -6   5   6        935.55        973.83        39.71 o                         
  -5   5   6       1049.12       1038.64        41.15 o                         
  -4   5   6       4596.37       4873.77       126.84 o                         
  -3   5   6       4647.45       4597.51       121.04 o                         
  -2   5   6       4720.78       4330.47        84.87 o                         
  -1   5   6      36240.93      34335.91       677.84 o                         
   0   5   6      11192.68       9984.35       198.95 o                         
   1   5   6       2699.08       2474.40        49.50 o                         
   2   5   6       1177.58       1108.94        36.69 o                         
   3   5   6       1520.99       1379.69        34.01 o                         
   4   5   6       2429.96       2407.58        69.04 o                         
   5   5   6        185.85        220.07        13.63 o                         
   6   5   6       1195.35       1219.28        45.04 o                         
   7   5   6       5018.06       5150.67       155.24 o                         
   8   5   6       8258.36       8174.84       244.18 o                         
   9   5   6       7017.99       6965.58       228.29 o                         
  10   5   6       3262.11       3419.13       153.63 o                         
  -7   6   6        243.56        216.81        45.23 o                         
  -6   6   6        183.07        207.39        23.13 o                         
  -5   6   6          0.25        -12.95        15.55 o                         
  -4   6   6       1529.64       1547.38        51.83 o                         
  -3   6   6       2436.73       2529.97        71.76 o                         
  -2   6   6       6043.14       5822.07       129.17 o                         
  -1   6   6       8283.75       7672.19       167.13 o                         
   0   6   6      13978.69      13347.28       264.90 o                         
   1   6   6       3387.76       2827.88        56.56 o                         
   2   6   6       7097.18       6940.97       144.70 o                         
   3   6   6       1856.88       1755.77        45.79 o                         
   4   6   6       3790.49       3786.03        88.27 o                         
   5   6   6       2858.86       2811.87        70.82 o                         
   6   6   6       1354.34       1372.76        44.52 o                         
   7   6   6         17.73          7.55        14.90 o                         
   8   6   6        117.82        113.74        21.24 o                         
   9   6   6        548.68        487.87        44.23 o                         
  10   6   6        359.80        395.43        50.54 o                         
  -6   7   6       1647.79       1679.48       110.11 o                         
  -5   7   6       2042.45       2103.88        76.15 o                         
  -4   7   6       1339.68       1360.48        48.35 o                         
  -3   7   6        601.95        574.79        26.54 o                         
  -2   7   6          6.18          0.21         9.85 o                         
  -1   7   6        527.01        459.89        19.02 o                         
   0   7   6      10545.37      10331.69       252.26 o                         
   1   7   6       2336.77       2107.43        46.90 o                         
   2   7   6       3773.75       3737.18        76.67 o                         
   3   7   6       8092.76       7774.17       169.55 o                         
   4   7   6      15487.84      14733.81       333.38 o                         
   5   7   6      14138.87      14164.38       320.66 o                         
   6   7   6       6631.79       6620.64       183.42 o                         
   7   7   6       3148.35       3165.39       108.83 o                         
   8   7   6       1472.76       1390.04        57.94 o                         
   9   7   6        493.71        542.30        30.17 o                         
  10   7   6         53.87         51.91        24.97 o                         
  -6   8   6       1758.45       1937.50       205.15 o                         
  -5   8   6       4268.79       4494.26       142.78 o                         
  -4   8   6       6764.76       7109.07       214.38 o                         
  -3   8   6       1868.16       1765.42        65.74 o                         
  -2   8   6       1582.61       1567.69        61.90 o                         
  -1   8   6        337.02        307.19        16.78 o                         
   0   8   6       1062.11        998.93        33.33 o                         
   1   8   6        956.69        926.78        37.36 o                         
   2   8   6        687.22        596.30        19.31 o                         
   3   8   6       4358.62       4163.50        93.10 o                         
   4   8   6       6883.53       6427.44       156.15 o                         
   5   8   6      12166.53      11797.60       283.97 o                         
   6   8   6      13825.15      14082.95       357.25 o                         
   7   8   6       4366.98       4453.54       136.06 o                         
   8   8   6       3827.18       3882.86       131.83 o                         
   9   8   6       2306.44       2379.56        96.41 o                         
  10   8   6       3064.86       3135.82       213.57 o                         
  -5   9   6       2534.97       2876.41       196.89 o                         
  -4   9   6       4534.87       4691.99       186.74 o                         
  -3   9   6       5914.12       6043.43       232.39 o                         
  -2   9   6       3380.13       3575.59       104.52 o                         
  -1   9   6       1821.63       1724.53        52.07 o                         
   0   9   6        157.14        169.89        13.00 o                         
   1   9   6       2288.10       2213.69        67.05 o                         
   2   9   6       1406.87       1354.13        41.59 o                         
   3   9   6        317.30        325.26        16.18 o                         
   4   9   6        488.80        443.47        25.87 o                         
   5   9   6       2692.26       2629.79       108.69 o                         
   6   9   6       2890.82       2924.47       101.08 o                         
   7   9   6       4384.24       4396.48       147.23 o                         
   8   9   6       1345.40       1396.79        53.72 o                         
   9   9   6       4783.72       4779.46       161.19 o                         
  10   9   6       2547.47       2550.11       218.53 o                         
  -4  10   6       2540.15       2983.68       245.83 o                         
  -3  10   6       2744.94       2831.82       136.07 o                         
  -2  10   6       1923.49       2016.48        67.11 o                         
  -1  10   6       2925.47       3030.96       112.07 o                         
   0  10   6       6222.18       6269.90       287.35 o                         
   1  10   6       9664.75       9582.30       422.27 o                         
   2  10   6       5279.89       5067.62       237.69 o                         
   3  10   6       3017.40       3178.47        92.26 o                         
   4  10   6        761.49        773.58        32.05 o                         
   5  10   6         87.29        105.04        14.64 o                         
   6  10   6          9.92          0.27        14.33 o                         
   7  10   6        269.67        270.53        21.60 o                         
   8  10   6         79.07         72.14        18.89 o                         
   9  10   6       1699.47       1776.36        74.28 o                         
  -3  11   6        757.71        696.03        65.16 o                         
  -2  11   6       2315.01       2544.90        92.93 o                         
  -1  11   6       1260.73       1217.60        55.34 o                         
   0  11   6       5389.14       5541.47       240.58 o                         
   1  11   6       6634.89       6875.45       320.76 o                         
   2  11   6      11049.28      11463.57       374.41 o                         
   3  11   6       4540.17       4624.72       122.33 o                         
   4  11   6        663.02        649.59        29.69 o                         
   5  11   6       2359.95       2319.65        94.94 o                         
   6  11   6        598.30        608.30        35.11 o                         
   7  11   6        288.18        296.48        32.32 o                         
   8  11   6        186.98        140.86        21.12 o                         
   9  11   6       1027.79        990.49        64.46 o                         
  -2  12   6        199.36        195.46        49.53 o                         
  -1  12   6         57.77         -7.24        24.60 o                         
   0  12   6        665.94        698.81        57.27 o                         
   1  12   6       1384.76       1472.94        64.60 o                         
   2  12   6       1737.42       1861.93        74.38 o                         
   3  12   6       1922.41       2043.85        86.15 o                         
   4  12   6       2384.59       2502.78        87.30 o                         
   5  12   6       3438.89       3550.47       124.71 o                         
   6  12   6       2875.97       2815.30       154.78 o                         
   7  12   6       3079.70       3107.84       129.46 o                         
   8  12   6       4332.25       4276.26       232.34 o                         
   0  13   6        575.06        474.77        48.50 o                         
   1  13   6         87.78         59.38        26.73 o                         
   2  13   6        996.59        967.10        54.62 o                         
   3  13   6       1415.96       1361.18        63.08 o                         
   4  13   6       1428.55       1422.77        74.70 o                         
   5  13   6       3240.40       3105.24       113.97 o                         
   6  13   6       6134.83       6304.31       333.72 o                         
   7  13   6       7228.47       6863.91       366.82 o                         
   2  14   6         30.86        -41.62        41.62 o                         
   3  14   6          1.86        -39.64        39.64 o                         
   4  14   6        112.24        131.81        42.62 o                         
   5  14   6        963.21        884.33        77.86 o                         
   6  14   6        824.02       1040.64       102.36 o                         
  -5  -9   7        100.58        106.92        29.10 o                         
  -4  -9   7        337.92        301.57        27.41 o                         
  -3  -9   7        857.67        901.89        47.35 o                         
  -2  -9   7       3576.00       3705.31       118.59 o                         
  -1  -9   7       5248.03       5289.42       163.09 o                         
   0  -9   7       5815.92       5504.16       170.28 o                         
   1  -9   7       5510.57       4936.42       391.47 o                         
  -6  -8   7       3403.05       3438.18       144.17 o                         
  -5  -8   7       1462.54       1532.54        58.26 o                         
  -4  -8   7        309.89        294.64        24.76 o                         
  -3  -8   7       1440.36       1539.23        60.81 o                         
  -2  -8   7       1597.20       1646.47        61.68 o                         
  -1  -8   7       2152.57       2169.79        76.05 o                         
   0  -8   7       2744.61       2640.01        75.25 o                         
   1  -8   7       3567.29       3466.73       102.79 o                         
   2  -8   7       6623.99       5933.19       180.62 o                         
   3  -8   7       4049.17       3310.11       280.47 o                         
  -7  -7   7       2719.71       2373.57       233.89 o                         
  -6  -7   7       4215.58       4537.39       131.54 o                         
  -5  -7   7       5279.12       5305.58       133.01 o                         
  -4  -7   7       2360.80       2230.42        74.34 o                         
  -3  -7   7       2949.60       3075.23       105.26 o                         
  -2  -7   7       2064.94       2185.83        63.77 o                         
  -1  -7   7        632.94        677.78        29.12 o                         
   0  -7   7        258.00        244.34        17.00 o                         
   1  -7   7         31.23         10.59        13.97 o                         
   2  -7   7       1494.51       1421.84        57.30 o                         
   3  -7   7       5219.99       4809.14       148.21 o                         
   4  -7   7       4029.66       3117.85       271.55 o                         
  -8  -6   7        545.12        507.25        76.20 o                         
  -7  -6   7       1171.74       1184.53        62.58 o                         
  -6  -6   7       5386.63       6085.18       184.66 o                         
  -5  -6   7       8842.72       9359.74       256.84 o                         
  -4  -6   7       9716.16      10576.51       241.59 o                         
  -3  -6   7       6019.96       6621.72       224.70 o                         
  -2  -6   7       4219.96       4372.20       130.88 o                         
  -1  -6   7       7460.79       7563.08       173.36 o                         
   0  -6   7       7207.72       7281.79       153.04 o                         
   1  -6   7        716.03        780.99        26.27 o                         
   2  -6   7         14.81        -14.41        16.32 o                         
   3  -6   7         15.99          5.70        15.31 o                         
   4  -6   7        644.09        606.88        36.32 o                         
   5  -6   7       2685.15       2118.87       209.11 o                         
  -8  -5   7         63.80         16.69        27.26 o                         
  -7  -5   7        651.26        650.57        61.30 o                         
  -6  -5   7       4174.32       4446.01       137.01 o                         
  -5  -5   7        706.64        762.94        55.52 o                         
  -4  -5   7       6412.71       7419.38       294.00 o                         
  -3  -5   7       3306.40       3491.90        75.78 o                         
  -2  -5   7       1922.53       2033.77        70.66 o                         
  -1  -5   7       5408.55       5665.53       146.76 o                         
   0  -5   7      11044.60      11474.41       260.99 o                         
   1  -5   7       4015.10       4279.68        91.58 o                         
   2  -5   7       4137.94       3958.15       100.23 o                         
   3  -5   7        324.18        350.12        21.46 o                         
   4  -5   7         33.54         25.49        15.69 o                         
   5  -5   7        618.81        588.65        33.90 o                         
   6  -5   7         29.81         41.09        31.01 o                         
  -8  -4   7       2106.81       2216.28       198.95 o                         
  -7  -4   7        864.33        936.96        58.13 o                         
  -6  -4   7        942.74        980.34        40.03 o                         
  -5  -4   7          0.92          0.51        13.34 o                         
  -4  -4   7        393.50        297.93        32.06 o                         
  -3  -4   7        576.24        652.58        42.40 o                         
  -2  -4   7        298.14        273.76        18.07 o                         
  -1  -4   7      12119.08      12467.65       248.37 o                         
   0  -4   7       9170.41       9617.40       208.84 o                         
   1  -4   7       6194.92       6547.81       132.28 o                         
   2  -4   7       8233.30       8015.60       205.80 o                         
   3  -4   7       3614.65       3718.67       106.02 o                         
   4  -4   7       7318.95       6871.15       189.89 o                         
   5  -4   7       5766.40       5504.17       167.31 o                         
   6  -4   7       1553.36       1407.65        56.89 o                         
   7  -4   7         80.41         17.36        35.02 o                         
  -8  -3   7       5268.01       5422.88       198.13 o                         
  -7  -3   7       3112.24       3467.06       109.99 o                         
  -6  -3   7       2681.06       2762.15        88.47 o                         
  -5  -3   7       4163.36       4315.36       131.46 o                         
  -4  -3   7       4486.84       4267.62       111.83 o                         
  -3  -3   7        273.68        247.75        10.40 o                         
  -2  -3   7         11.67         19.29         6.38 o                         
  -1  -3   7       2934.92       3087.28        68.88 o                         
   0  -3   7       5616.98       6175.42       141.62 o                         
   1  -3   7      13992.67      14756.14       282.75 o                         
   2  -3   7      12571.32      13147.35       272.71 o                         
   3  -3   7      14768.69      14359.33       389.56 o                         
   4  -3   7       6284.07       6096.92       199.15 o                         
   5  -3   7      12543.41      12321.19       397.90 o                         
   6  -3   7       6246.41       5921.22       197.42 o                         
   7  -3   7       2130.67       1974.70        91.26 o                         
  -8  -2   7       3076.31       3144.89       111.27 o                         
  -7  -2   7       4446.98       4635.33       141.74 o                         
  -6  -2   7       2259.53       2438.26        79.41 o                         
  -5  -2   7       3829.71       3933.92       131.60 o                         
  -4  -2   7       4371.18       4257.51       111.97 o                         
  -3  -2   7       7014.33       6857.65       137.49 o                         
  -2  -2   7       2205.75       2228.12        45.03 o                         
  -1  -2   7         52.20         47.02         6.56 o                         
   0  -2   7         35.22         56.32         9.44 o                         
   1  -2   7         14.80         17.35         8.50 o                         
   2  -2   7        292.99        321.58        16.54 o                         
   3  -2   7       4257.40       4471.87       109.25 o                         
   4  -2   7       5145.20       5428.74       163.23 o                         
   5  -2   7       3769.13       3907.22       132.16 o                         
   6  -2   7       7671.46       7774.27       254.89 o                         
   7  -2   7       6059.42       5950.12       199.52 o                         
   8  -2   7       3360.75       2977.15       182.21 o                         
  -8  -1   7        957.77        938.25        45.60 o                         
  -7  -1   7         81.20         71.75        24.24 o                         
  -6  -1   7       1572.63       1628.45        57.53 o                         
  -5  -1   7       5962.89       6207.45       202.89 o                         
  -4  -1   7       7329.96       6795.89       155.84 o                         
  -3  -1   7      11161.52      10721.74       213.57 o                         
  -2  -1   7       9333.89       9035.34       180.31 o                         
  -1  -1   7      10613.35      10996.19       237.80 o                         
   0  -1   7       3439.80       3501.89        85.66 o                         
   1  -1   7       4208.70       4458.82        98.08 o                         
   2  -1   7       4444.32       4819.41        97.27 o                         
   3  -1   7        636.69        689.17        20.00 o                         
   4  -1   7       1210.33       1300.26        40.69 o                         
   5  -1   7         60.39         33.61        15.01 o                         
   6  -1   7       5790.00       6330.09       208.44 o                         
   7  -1   7       3048.31       3172.36       112.70 o                         
   8  -1   7       3472.52       3183.72       116.50 o                         
  -8   0   7        264.37        284.49        24.22 o                         
  -7   0   7         54.98         59.42        19.18 o                         
  -6   0   7         36.45         22.48        15.96 o                         
  -5   0   7        805.46        698.44        36.29 o                         
  -4   0   7       4382.28       4083.40        91.34 o                         
  -3   0   7      14380.74      14078.47       279.92 o                         
  -2   0   7      11026.57      10662.54       212.03 o                         
  -1   0   7      15843.21      15871.49       327.19 o                         
   0   0   7       2678.42       2592.82        58.06 o                         
   1   0   7      12785.47      13738.27       310.79 o                         
   2   0   7      17205.28      18833.69       388.39 o                         
   3   0   7       2661.58       2929.50        60.47 o                         
   4   0   7         60.48         52.79         7.30 o                         
   5   0   7        254.47        268.50        16.61 o                         
   6   0   7        495.09        582.28        46.49 o                         
   7   0   7       1320.33       1492.60        86.72 o                         
   8   0   7       2629.68       2642.45        98.82 o                         
   9   0   7       2666.37       2619.26       112.03 o                         
  -8   1   7       1668.99       1766.24        68.63 o                         
  -7   1   7       3971.03       4180.38       141.53 o                         
  -6   1   7       1600.66       1689.68        55.19 o                         
  -5   1   7         13.43        -10.11        10.11 o                         
  -4   1   7        475.11        390.42        16.21 o                         
  -3   1   7       1105.50       1098.65        36.21 o                         
  -2   1   7       2353.12       2248.23        47.25 o                         
  -1   1   7       2310.58       2092.59        47.86 o                         
   0   1   7      13148.73      13307.72       317.10 o                         
   1   1   7       6414.81       6612.34       204.90 o                         
   2   1   7      21138.60      23129.01       522.59 o                         
   3   1   7      16892.85      19153.16       365.18 o                         
   4   1   7       8821.23      10675.01       221.33 o                         
   5   1   7       1989.97       2497.19        55.46 o                         
   6   1   7       2125.30       2460.32        67.78 o                         
   7   1   7       1388.40       1500.71        61.77 o                         
   8   1   7       1481.84       1524.44        76.56 o                         
   9   1   7         31.55         15.52        33.14 o                         
  -8   2   7       3599.26       3844.00       148.18 o                         
  -7   2   7       4919.31       5105.87       156.12 o                         
  -6   2   7       5048.96       5162.64       144.02 o                         
  -5   2   7       4473.89       4504.82       111.05 o                         
  -4   2   7       3903.08       3898.97        80.01 o                         
  -3   2   7       1604.26       1504.79        33.81 o                         
  -2   2   7       1148.93       1084.86        26.59 o                         
  -1   2   7        794.95        698.60        21.17 o                         
   0   2   7         60.93         41.68         6.16 o                         
   1   2   7       3740.66       3638.39        94.26 o                         
   2   2   7      12012.88      12460.11       297.75 o                         
   3   2   7      11052.96      12271.67       253.71 o                         
   4   2   7       6896.14       8091.39       175.94 o                         
   5   2   7      13251.61      16323.82       351.97 o                         
   6   2   7      19614.88      23945.22       541.23 o                         
   7   2   7       5934.70       6783.52       202.90 o                         
   8   2   7       7405.48       7652.82       250.79 o                         
   9   2   7        630.61        655.33        51.03 o                         
  -8   3   7       2433.56       2602.79       109.54 o                         
  -7   3   7       5301.21       5619.58       171.29 o                         
  -6   3   7       7428.58       7692.90       212.37 o                         
  -5   3   7       4747.17       4844.05       119.37 o                         
  -4   3   7       2703.51       2587.40        60.06 o                         
  -3   3   7       7146.00       6918.45       134.07 o                         
  -2   3   7       5229.06       4893.52       103.36 o                         
  -1   3   7       1152.09       1066.65        27.23 o                         
   0   3   7         36.61         30.43         5.84 o                         
   1   3   7       1077.39        994.54        27.00 o                         
   2   3   7        392.88        351.30        14.75 o                         
   3   3   7       7186.70       7734.34       160.70 o                         
   4   3   7       2005.65       2214.23        46.74 o                         
   5   3   7       3117.30       3510.46        78.69 o                         
   6   3   7       2844.21       3438.13        91.03 o                         
   7   3   7       5891.29       6752.91       174.32 o                         
   8   3   7       4240.73       4708.71       143.51 o                         
   9   3   7       3401.22       3351.24       118.75 o                         
  10   3   7        836.60        840.57       126.85 o                         
  -7   4   7        877.36        925.16        56.95 o                         
  -6   4   7       1422.73       1448.64        48.27 o                         
  -5   4   7       1655.88       1677.62        45.43 o                         
  -4   4   7       1688.67       1670.03        43.82 o                         
  -3   4   7       3456.96       3449.90        74.54 o                         
  -2   4   7       2429.45       2331.95        47.79 o                         
  -1   4   7      10448.33       9302.15       211.85 o                         
   0   4   7       7082.51       6640.68       151.80 o                         
   1   4   7       4637.57       4335.26        91.60 o                         
   2   4   7        786.78        763.93        19.90 o                         
   3   4   7       3122.47       3071.23        65.66 o                         
   4   4   7        198.35        192.31         8.48 o                         
   5   4   7         57.37         59.81         8.21 o                         
   6   4   7       4784.01       5198.45       127.11 o                         
   7   4   7       5965.71       6359.57       176.72 o                         
   8   4   7       2491.43       2768.19        91.66 o                         
   9   4   7       6817.17       6864.38       226.55 o                         
  10   4   7       4397.67       4652.83       425.66 o                         
  -7   5   7        124.20        109.33        27.42 o                         
  -6   5   7          1.87         -4.04        17.40 o                         
  -5   5   7        282.96        278.26        17.80 o                         
  -4   5   7        310.25        265.45        14.16 o                         
  -3   5   7       2269.70       2155.66        51.80 o                         
  -2   5   7      20907.16      20427.07       404.60 o                         
  -1   5   7      13904.39      13249.70       244.86 o                         
   0   5   7      16352.84      15630.06       310.19 o                         
   1   5   7      16725.80      15674.50       289.35 o                         
   2   5   7      10723.83      10032.65       217.53 o                         
   3   5   7      12146.17      12447.52       281.61 o                         
   4   5   7       2180.71       2069.96        59.28 o                         
   5   5   7        642.29        614.90        24.17 o                         
   6   5   7          2.92        -11.25        11.25 o                         
   7   5   7        844.74        854.37        45.30 o                         
   8   5   7       3810.76       3806.15       130.50 o                         
   9   5   7       2623.55       2448.53       102.96 o                         
  10   5   7       3331.94       3168.29       213.48 o                         
  -6   6   7       1212.10       1290.27        58.06 o                         
  -5   6   7        555.66        595.96        34.29 o                         
  -4   6   7        127.83        117.97        16.17 o                         
  -3   6   7        492.81        488.11        23.55 o                         
  -2   6   7        273.53        236.21        11.53 o                         
  -1   6   7       4765.87       4441.46        90.66 o                         
   0   6   7      15534.20      14275.88       294.81 o                         
   1   6   7       3895.01       3577.05        70.61 o                         
   2   6   7       2392.28       2225.27        49.29 o                         
   3   6   7      12243.43      11956.89       248.22 o                         
   4   6   7      12544.86      12859.54       291.64 o                         
   5   6   7       4151.92       4104.85       107.65 o                         
   6   6   7       4297.67       4523.63       150.71 o                         
   7   6   7        351.31        374.87        27.04 o                         
   8   6   7       1844.41       1909.19       116.99 o                         
   9   6   7        264.78        285.34        31.73 o                         
  10   6   7         24.30         50.95        30.69 o                         
  -6   7   7       1773.41       1952.15        84.38 o                         
  -5   7   7       4002.08       4152.56       131.46 o                         
  -4   7   7       3795.67       4035.77       126.25 o                         
  -3   7   7       1482.78       1469.52        50.09 o                         
  -2   7   7         98.26         92.24        12.85 o                         
  -1   7   7        679.05        652.69        23.04 o                         
   0   7   7         95.94        102.23         9.22 o                         
   1   7   7         71.28         64.47         7.45 o                         
   2   7   7        772.81        689.18        20.05 o                         
   3   7   7       6790.43       6423.52       134.73 o                         
   4   7   7       5271.36       5062.66       117.73 o                         
   5   7   7       9407.51       8782.26       224.80 o                         
   6   7   7       6946.86       6884.61       227.48 o                         
   7   7   7       5851.65       5743.52       190.46 o                         
   8   7   7       3839.04       3784.67       145.59 o                         
   9   7   7       3669.44       3554.73       139.16 o                         
  10   7   7       3544.75       3357.35       189.62 o                         
  -5   8   7       6847.13       7263.15       220.82 o                         
  -4   8   7       3467.99       3638.77       138.21 o                         
  -3   8   7       4742.33       4973.83       189.88 o                         
  -2   8   7       2456.37       2580.26        70.39 o                         
  -1   8   7       3635.79       3677.99        87.97 o                         
   0   8   7        407.96        405.08        19.81 o                         
   1   8   7        478.49        398.15        16.70 o                         
   2   8   7        236.64        221.28        10.40 o                         
   3   8   7        417.38        403.32        17.60 o                         
   4   8   7       7718.98       7311.65       187.91 o                         
   5   8   7       5834.87       5710.29       149.26 o                         
   6   8   7       3886.03       3802.29       107.50 o                         
   7   8   7       4005.03       4068.01       126.79 o                         
   8   8   7       6792.26       6783.69       273.35 o                         
   9   8   7       5707.39       5650.59       188.40 o                         
  10   8   7       2775.12       2772.72       233.89 o                         
  -5   9   7       1003.54       1196.66        95.67 o                         
  -4   9   7       5551.63       5890.83       247.46 o                         
  -3   9   7       1965.77       2083.40       114.53 o                         
  -2   9   7       3417.94       3608.40       128.83 o                         
  -1   9   7       2391.25       2418.07        85.78 o                         
   0   9   7       8108.55       8068.44       221.78 o                         
   1   9   7       3214.37       3176.47       139.16 o                         
   2   9   7       1204.07       1159.21        35.89 o                         
   3   9   7        806.15        810.23        29.00 o                         
   4   9   7         43.14         53.72        12.04 o                         
   5   9   7        279.02        297.18        18.74 o                         
   6   9   7        367.22        406.16        25.08 o                         
   7   9   7       2122.85       2293.04        83.57 o                         
   8   9   7       1415.31       1418.89        60.38 o                         
   9   9   7       2852.67       2919.43       116.47 o                         
  10   9   7       5036.43       5074.16       316.64 o                         
  -4  10   7        148.49        186.15        42.78 o                         
  -3  10   7        343.17        292.29        29.03 o                         
  -2  10   7       1948.38       2069.16        74.90 o                         
  -1  10   7       2373.24       2497.77        90.59 o                         
   0  10   7       7308.04       7196.76       214.67 o                         
   1  10   7       6841.28       6947.81       375.50 o                         
   2  10   7      11337.58      11660.67       476.60 o                         
   3  10   7       6992.97       7039.12       182.37 o                         
   4  10   7       2634.46       2693.35        80.15 o                         
   5  10   7        872.21        868.70        39.26 o                         
   6  10   7       4447.89       4684.67       157.22 o                         
   7  10   7        836.53        839.13        43.21 o                         
   8  10   7        133.68        139.64        20.71 o                         
   9  10   7       1506.64       1556.46        83.54 o                         
  -3  11   7         13.00         -2.76        49.98 o                         
  -2  11   7         34.19          0.81        22.92 o                         
  -1  11   7        820.83        865.82        43.56 o                         
   0  11   7       1819.62       1912.60        72.37 o                         
   1  11   7       3998.08       4177.51       197.04 o                         
   2  11   7       4014.32       4044.13       153.21 o                         
   3  11   7       2783.58       2746.84        82.33 o                         
   4  11   7       2313.70       2374.47        72.82 o                         
   5  11   7       5912.15       6078.82       201.46 o                         
   6  11   7       2398.98       2515.27        96.53 o                         
   7  11   7        806.09        872.67        46.79 o                         
   8  11   7        282.64        286.86        24.50 o                         
   9  11   7        195.81        159.50        30.52 o                         
  -2  12   7        456.39        538.14        92.17 o                         
  -1  12   7        170.26        145.40        27.18 o                         
   0  12   7         59.31         51.89        22.31 o                         
   1  12   7        590.72        591.60        37.86 o                         
   2  12   7       1061.08       1100.10        53.90 o                         
   3  12   7       2389.56       2383.43        81.26 o                         
   4  12   7       1119.30       1090.62        44.27 o                         
   5  12   7       2675.93       2762.44       102.23 o                         
   6  12   7       4295.78       4282.56       166.01 o                         
   7  12   7       6868.86       6955.98       259.25 o                         
   8  12   7       1327.33       1189.17        90.17 o                         
   0  13   7        739.45        677.46        65.17 o                         
   1  13   7        276.67        220.02        40.18 o                         
   2  13   7        572.20        520.38        33.57 o                         
   3  13   7         63.35         24.43        22.13 o                         
   4  13   7        895.25        917.22        46.84 o                         
   5  13   7       1536.58       1605.52        80.74 o                         
   6  13   7       3915.58       3931.48       162.25 o                         
   7  13   7       4023.00       4174.31       337.95 o                         
   2  14   7       1619.48       1733.90       113.87 o                         
   3  14   7        728.63        704.63        64.05 o                         
   4  14   7        223.66        181.36        45.59 o                         
   5  14   7         41.40         83.25        40.63 o                         
  -3  -9   8        504.55        441.96        32.11 o                         
  -2  -9   8        425.61        357.56        29.10 o                         
  -1  -9   8       1009.37        949.92        51.66 o                         
  -5  -8   8       3159.59       3106.63       114.42 o                         
  -4  -8   8        389.83        405.90        25.94 o                         
  -3  -8   8       1128.52       1168.57        55.03 o                         
  -2  -8   8        162.44        179.07        24.57 o                         
  -1  -8   8         11.62         -8.62        19.18 o                         
   0  -8   8        639.76        513.63        26.57 o                         
   1  -8   8       1079.72        939.38        58.69 o                         
   2  -8   8       3514.29       2792.78       246.77 o                         
  -6  -7   8       3513.17       3630.74       153.47 o                         
  -5  -7   8       3827.92       4048.93       111.54 o                         
  -4  -7   8       3617.31       4033.57       144.12 o                         
  -3  -7   8       1557.01       1449.13        63.82 o                         
  -2  -7   8       4159.23       4496.79       153.83 o                         
  -1  -7   8       4265.19       4326.52       115.23 o                         
   0  -7   8       1954.40       1935.96        59.01 o                         
   1  -7   8         33.57         48.63        17.36 o                         
   2  -7   8        230.14        213.41        23.27 o                         
   3  -7   8        115.76         99.87        41.06 o                         
  -7  -6   8        122.61        228.93       105.05 o                         
  -6  -6   8       2247.35       2446.67        84.37 o                         
  -5  -6   8       1818.32       2145.59        98.18 o                         
  -4  -6   8       3253.40       3465.27        93.22 o                         
  -3  -6   8      10525.95      11385.44       298.68 o                         
  -2  -6   8      12341.70      13299.99       318.57 o                         
  -1  -6   8       6980.50       7410.14       180.10 o                         
   0  -6   8      12059.11      12574.38       286.73 o                         
   1  -6   8       2214.44       2365.14        62.52 o                         
   2  -6   8       1716.70       1707.90        62.17 o                         
   3  -6   8        307.48        270.39        23.46 o                         
   4  -6   8         10.65          3.92        27.63 o                         
  -7  -5   8         32.67          9.27        25.88 o                         
  -6  -5   8          3.31         16.30        19.21 o                         
  -5  -5   8        774.96        736.46        43.03 o                         
  -4  -5   8       2897.07       2870.52       110.06 o                         
  -3  -5   8       2305.71       2764.16       126.37 o                         
  -2  -5   8       2661.96       2869.87        95.79 o                         
  -1  -5   8       7978.94       8621.65       221.09 o                         
   0  -5   8       5578.59       5807.74       151.34 o                         
   1  -5   8       2977.06       3127.66        72.14 o                         
   2  -5   8       1531.25       1591.00        46.75 o                         
   3  -5   8       3849.39       3628.04       124.71 o                         
   4  -5   8       4984.73       4486.30       152.46 o                         
   5  -5   8       1114.35        951.05        67.69 o                         
  -7  -4   8        627.10        625.89        34.46 o                         
  -6  -4   8        383.23        422.77        26.16 o                         
  -5  -4   8       3908.33       4056.90       136.99 o                         
  -4  -4   8       2852.00       2814.70        82.13 o                         
  -3  -4   8        118.87        124.36        13.18 o                         
  -2  -4   8         32.74         28.22        11.89 o                         
  -1  -4   8        371.67        387.39        26.36 o                         
   0  -4   8       1885.03       2098.94        55.65 o                         
   1  -4   8       8635.52       8983.43       196.00 o                         
   2  -4   8       5531.90       5562.71       129.31 o                         
   3  -4   8      11411.56      11030.58       356.68 o                         
   4  -4   8      11620.55      10727.69       347.99 o                         
   5  -4   8       9873.16       9272.21       302.94 o                         
   6  -4   8       6934.61       6111.84       264.61 o                         
  -8  -3   8       3622.31       3808.67       175.11 o                         
  -7  -3   8       5119.10       5496.41       183.86 o                         
  -6  -3   8       5851.93       6015.24       199.23 o                         
  -5  -3   8       4555.43       4578.46       171.14 o                         
  -4  -3   8       6669.94       6406.60       176.63 o                         
  -3  -3   8       2741.85       2747.78        70.15 o                         
  -2  -3   8        843.89        835.41        25.95 o                         
  -1  -3   8         10.02         24.38         9.64 o                         
   0  -3   8        761.92        918.56        35.02 o                         
   1  -3   8       2144.87       2289.84        52.00 o                         
   2  -3   8       2931.27       3117.63        74.77 o                         
   3  -3   8       7513.11       7188.70       185.48 o                         
   4  -3   8      12936.25      12912.73       416.87 o                         
   5  -3   8       8266.28       8052.78       263.58 o                         
   6  -3   8       3199.24       2981.92       108.26 o                         
   7  -3   8       3459.54       3015.55       144.05 o                         
  -8  -2   8       2096.77       2250.30       101.90 o                         
  -7  -2   8       1037.15       1089.07        97.81 o                         
  -6  -2   8       2023.05       2069.88        70.74 o                         
  -5  -2   8       8667.46       8927.44       324.31 o                         
  -4  -2   8       9452.33       9118.14       232.87 o                         
  -3  -2   8       7322.57       7339.40       168.10 o                         
  -2  -2   8       2237.25       2235.21        51.96 o                         
  -1  -2   8       2771.25       2975.65        85.87 o                         
   0  -2   8       3811.20       4031.56       103.93 o                         
   1  -2   8       3198.24       3465.14        86.20 o                         
   2  -2   8         19.81         48.28        12.19 o                         
   3  -2   8        374.06        420.88        23.12 o                         
   4  -2   8        286.35        307.47        19.76 o                         
   5  -2   8       3800.24       3833.97       130.91 o                         
   6  -2   8       2662.84       2710.37        98.77 o                         
   7  -2   8       2505.99       2462.99        94.67 o                         
  -8  -1   8       1691.28       1703.52        79.36 o                         
  -7  -1   8         62.14         55.20        21.12 o                         
  -6  -1   8        651.98        716.22        36.69 o                         
  -5  -1   8        853.06        895.26        46.44 o                         
  -4  -1   8       3747.93       3549.64       100.89 o                         
  -3  -1   8       6752.11       6560.38       168.62 o                         
  -2  -1   8       8311.81       8104.56       161.96 o                         
  -1  -1   8       9203.08       8948.65       194.01 o                         
   0  -1   8      13067.97      14198.48       339.08 o                         
   1  -1   8      12621.98      13763.44       328.84 o                         
   2  -1   8       9849.88       9904.17       205.41 o                         
   3  -1   8       2508.76       2583.39        66.19 o                         
   4  -1   8       1180.28       1250.64        41.07 o                         
   5  -1   8        208.70        194.94        19.55 o                         
   6  -1   8         70.64         66.39        27.75 o                         
   7  -1   8        995.07       1023.93        54.75 o                         
   8  -1   8       5916.51       5625.19       215.57 o                         
  -8   0   8       1094.30       1001.73        61.10 o                         
  -7   0   8        883.46        904.45        50.62 o                         
  -6   0   8        457.31        449.93        26.49 o                         
  -5   0   8        139.11        139.01        16.61 o                         
  -4   0   8       1402.07       1257.76        44.54 o                         
  -3   0   8       1424.85       1288.24        35.24 o                         
  -2   0   8       3824.12       3608.02        74.16 o                         
  -1   0   8       7562.26       7323.80       159.67 o                         
   0   0   8      13047.93      13504.58       290.88 o                         
   1   0   8      17031.57      18358.70       414.75 o                         
   2   0   8       4200.31       4444.48        93.75 o                         
   3   0   8       7746.65       8127.48       156.63 o                         
   4   0   8       4749.91       5090.82       124.52 o                         
   5   0   8       1057.46       1214.88        38.65 o                         
   6   0   8       3331.06       3813.57       130.39 o                         
   7   0   8         75.81         67.55        23.87 o                         
   8   0   8        169.24        243.98        48.78 o                         
  -8   1   8       2439.37       2609.86       174.36 o                         
  -7   1   8       2572.28       2719.16        99.15 o                         
  -6   1   8       1225.03       1245.46        62.35 o                         
  -5   1   8        787.60        793.47        36.69 o                         
  -4   1   8        494.48        462.65        21.02 o                         
  -3   1   8        618.03        590.44        20.53 o                         
  -2   1   8          1.61         -7.51         7.51 o                         
  -1   1   8        903.22        872.43        23.24 o                         
   0   1   8        389.09        356.50        13.82 o                         
   1   1   8       2656.83       2603.39        58.83 o                         
   2   1   8       9034.81       9923.77       225.45 o                         
   3   1   8       7854.89       8501.37       163.63 o                         
   4   1   8       2770.49       3355.77        72.80 o                         
   5   1   8       9365.37      11476.61       274.84 o                         
   6   1   8      13057.67      15462.05       391.98 o                         
   7   1   8       4955.61       5524.30       184.66 o                         
   8   1   8       2032.02       2175.81        86.28 o                         
   9   1   8         75.76         69.73        38.48 o                         
  -8   2   8       1846.60       1970.68        90.79 o                         
  -7   2   8       5161.80       5529.28       169.00 o                         
  -6   2   8       6040.62       6499.26       168.91 o                         
  -5   2   8       4478.65       4400.02       116.50 o                         
  -4   2   8       9775.33       9418.48       240.45 o                         
  -3   2   8       6171.30       5941.07       130.51 o                         
  -2   2   8       4832.32       4388.90        93.46 o                         
  -1   2   8       3463.28       3275.49        70.60 o                         
   0   2   8       2743.02       2615.20        59.46 o                         
   1   2   8        747.59        746.98        23.64 o                         
   2   2   8       1984.27       2026.00        49.18 o                         
   3   2   8       3348.25       3381.72        75.46 o                         
   4   2   8       8527.28       9476.89       182.28 o                         
   5   2   8      14976.16      17947.83       387.39 o                         
   6   2   8       5775.65       7036.28       171.12 o                         
   7   2   8      10533.78      12528.60       341.44 o                         
   8   2   8       5198.43       5748.63       191.60 o                         
   9   2   8       1864.26       1875.75        92.09 o                         
  -7   3   8       2972.14       3123.78       111.53 o                         
  -6   3   8       2864.50       3041.24        90.49 o                         
  -5   3   8       1331.47       1339.38        39.34 o                         
  -4   3   8       7698.26       7633.28       195.90 o                         
  -3   3   8       6177.39       5906.06       136.38 o                         
  -2   3   8       6474.27       5885.54       135.78 o                         
  -1   3   8       4739.49       4397.72        93.31 o                         
   0   3   8       5705.33       5315.76       111.80 o                         
   1   3   8        511.34        475.13        18.38 o                         
   2   3   8        747.13        776.31        24.59 o                         
   3   3   8         87.41         82.70         8.70 o                         
   4   3   8       1692.34       1763.51        38.61 o                         
   5   3   8       2572.90       2804.14        64.75 o                         
   6   3   8       7864.82       9240.58       236.37 o                         
   7   3   8       5641.29       6661.28       199.60 o                         
   8   3   8       5052.27       5421.41       184.94 o                         
   9   3   8       1417.76       1195.34        76.28 o                         
  -7   4   8        517.96        567.81        36.39 o                         
  -6   4   8         19.29         20.73        17.42 o                         
  -5   4   8        908.84        901.05        34.55 o                         
  -4   4   8       1232.94       1276.09        36.77 o                         
  -3   4   8       4296.50       4362.41       102.24 o                         
  -2   4   8      10356.44       9825.86       204.76 o                         
  -1   4   8      10015.91       9432.07       205.38 o                         
   0   4   8        870.27        748.23        21.99 o                         
   1   4   8       7974.18       7297.86       152.24 o                         
   2   4   8      13446.45      12839.89       276.78 o                         
   3   4   8       7880.81       7711.47       162.55 o                         
   4   4   8       6397.03       6644.87       138.93 o                         
   5   4   8        289.25        298.80        12.49 o                         
   6   4   8        251.27        227.59        13.39 o                         
   7   4   8        528.09        573.42        27.98 o                         
   8   4   8        759.19        806.43        43.19 o                         
   9   4   8       2829.50       3095.44       165.19 o                         
  10   4   8       2908.08       3022.18       322.59 o                         
  -7   5   8       1276.84       1493.76        90.55 o                         
  -6   5   8        649.68        649.86        33.97 o                         
  -5   5   8        146.72        149.25        15.17 o                         
  -4   5   8          1.06        -11.16        11.16 o                         
  -3   5   8       1371.51       1381.98        38.59 o                         
  -2   5   8       1464.85       1462.98        31.97 o                         
  -1   5   8       2227.04       2092.06        49.78 o                         
   0   5   8       7638.51       7127.32       155.83 o                         
   1   5   8      14019.77      13095.76       283.40 o                         
   2   5   8       9429.43       8865.42       170.54 o                         
   3   5   8      20705.45      19546.97       421.84 o                         
   4   5   8      10773.79      10964.58       262.98 o                         
   5   5   8       4316.23       4264.54       119.86 o                         
   6   5   8       1541.37       1675.52        61.92 o                         
   7   5   8        127.43        104.94        15.33 o                         
   8   5   8       1423.16       1282.90        57.17 o                         
   9   5   8         25.21          5.26        20.21 o                         
  10   5   8       1381.95       1307.93        99.17 o                         
  -6   6   8       1538.85       1617.91        71.72 o                         
  -5   6   8       2986.18       3317.59        98.44 o                         
  -4   6   8       1712.83       1660.87        56.03 o                         
  -3   6   8        515.91        462.59        19.60 o                         
  -2   6   8        506.44        465.64        17.31 o                         
  -1   6   8        102.27         81.37         8.51 o                         
   0   6   8       2641.95       2568.63        55.65 o                         
   1   6   8       2425.41       2248.54        46.67 o                         
   2   6   8       6943.60       6635.37       133.59 o                         
   3   6   8       9150.97       9021.67       196.31 o                         
   4   6   8       5506.71       5423.62       125.36 o                         
   5   6   8       2447.78       2259.89        80.05 o                         
   6   6   8       1064.29       1063.40        45.37 o                         
   7   6   8       3746.20       3784.42       145.11 o                         
   8   6   8       1423.03       1380.56        66.83 o                         
   9   6   8        682.43        658.07        45.62 o                         
  10   6   8        238.67        231.47        41.13 o                         
  -6   7   8       2625.32       2886.73       124.11 o                         
  -5   7   8       3707.13       4181.33       151.43 o                         
  -4   7   8       2197.96       2379.57        81.56 o                         
  -3   7   8       1158.84       1199.67        47.76 o                         
  -2   7   8       6345.88       6644.91       172.42 o                         
  -1   7   8       3669.33       3652.73        87.84 o                         
   0   7   8        227.61        229.67        10.96 o                         
   1   7   8       1376.01       1266.50        32.59 o                         
   2   7   8       1195.03       1075.62        29.45 o                         
   3   7   8       1119.76        995.20        28.74 o                         
   4   7   8       5795.11       5773.58       133.56 o                         
   5   7   8       5036.74       4456.32       149.18 o                         
   6   7   8       5507.95       5329.63       231.37 o                         
   7   7   8       5279.01       5340.85       199.33 o                         
   8   7   8      11920.17      12153.13       440.97 o                         
   9   7   8       8056.76       7832.64       289.40 o                         
  10   7   8       2116.63       1974.57       127.07 o                         
  -5   8   8       2784.74       2955.46       116.46 o                         
  -4   8   8       6109.14       6737.90       229.95 o                         
  -3   8   8       4956.45       5225.84       173.15 o                         
  -2   8   8       3066.47       3189.06        95.67 o                         
  -1   8   8       7943.85       8036.45       207.06 o                         
   0   8   8       4179.50       4288.21       112.62 o                         
   1   8   8       1156.32       1120.57        43.62 o                         
   2   8   8        358.25        367.03        16.15 o                         
   3   8   8         54.01         57.20        10.24 o                         
   4   8   8         72.01         55.54        13.02 o                         
   5   8   8        660.62        658.28        30.86 o                         
   6   8   8       2877.18       2859.99        99.71 o                         
   7   8   8       5105.60       5192.35       220.07 o                         
   8   8   8       5942.59       5976.67       223.10 o                         
   9   8   8       4976.90       4843.82       185.22 o                         
  10   8   8       3812.16       3727.51       264.61 o                         
  -4   9   8        413.55        359.55        29.41 o                         
  -3   9   8        610.14        667.64        36.23 o                         
  -2   9   8       2032.77       2123.21        80.60 o                         
  -1   9   8       2700.30       2780.53       103.04 o                         
   0   9   8       7353.85       7522.86       214.65 o                         
   1   9   8       3733.37       3833.48       131.55 o                         
   2   9   8       2830.16       2864.01        78.40 o                         
   3   9   8       1210.36       1181.10        37.25 o                         
   4   9   8       2919.19       2885.99       103.42 o                         
   5   9   8        655.80        710.54        38.00 o                         
   6   9   8       1142.23       1209.01        52.14 o                         
   7   9   8        357.60        372.71        29.01 o                         
   8   9   8        842.53        866.32        44.67 o                         
   9   9   8       2086.02       2133.35        84.10 o                         
  -3  10   8         14.47         11.40        25.93 o                         
  -2  10   8        225.75        261.39        33.72 o                         
  -1  10   8       1938.26       2044.04        94.11 o                         
   0  10   8       4331.45       4608.15       182.20 o                         
   1  10   8       4337.14       4518.10       165.40 o                         
   2  10   8       4147.62       4270.39       130.90 o                         
   3  10   8       4079.79       4183.49       111.52 o                         
   4  10   8       7999.93       8013.25       206.55 o                         
   5  10   8      11360.95      12343.13       399.12 o                         
   6  10   8       2733.06       2919.63       103.39 o                         
   7  10   8         66.05         71.81        18.71 o                         
   8  10   8         14.71         27.16        20.36 o                         
   9  10   8        210.90        153.02        27.25 o                         
  -2  11   8         12.78         13.34        24.49 o                         
  -1  11   8        359.80        337.10        26.62 o                         
   0  11   8        416.00        396.94        33.50 o                         
   1  11   8       2100.44       2276.50        85.44 o                         
   2  11   8       3842.09       3953.78       180.02 o                         
   3  11   8       4567.94       4913.62       130.23 o                         
   4  11   8       5159.63       5375.48       151.72 o                         
   5  11   8       5171.67       5461.46       182.62 o                         
   6  11   8       5845.12       6417.59       212.70 o                         
   7  11   8       2033.41       2213.19        84.34 o                         
   8  11   8        246.53        277.00        26.47 o                         
   9  11   8        843.16        882.99        87.21 o                         
  -1  12   8        717.61        595.76        45.81 o                         
   0  12   8        389.58        368.51        28.16 o                         
   1  12   8        217.85        184.80        24.64 o                         
   2  12   8         90.87        106.33        21.78 o                         
   3  12   8         28.44         -4.16        16.40 o                         
   4  12   8        990.27       1004.04        47.28 o                         
   5  12   8       2430.01       2514.73        86.05 o                         
   6  12   8       3018.26       3182.46       114.23 o                         
   7  12   8       2280.02       2416.26        92.18 o                         
   8  12   8       1990.41       2176.18       184.83 o                         
   0  13   8       3768.22       3773.36       222.73 o                         
   1  13   8       3416.96       4094.68       293.94 o                         
   2  13   8       2726.43       3028.91       199.08 o                         
   3  13   8         22.13          9.44        22.72 o                         
   4  13   8        222.26        245.58        24.49 o                         
   5  13   8        147.68        143.30        24.82 o                         
   6  13   8       1472.48       1543.33        77.38 o                         
   7  13   8        607.31        546.57        61.95 o                         
   3  14   8       2230.05       2402.91       210.60 o                         
   4  14   8        562.83        522.82        51.20 o                         
  -3  -8   9       2013.55       2187.18        79.91 o                         
  -2  -8   9       1403.60       1332.45        65.67 o                         
  -1  -8   9        917.83        849.52        50.20 o                         
   0  -8   9          7.56         30.04        29.99 o                         
  -5  -7   9       1222.17       1171.73        58.16 o                         
  -4  -7   9       1503.74       1619.42        58.40 o                         
  -3  -7   9       5379.01       5757.80       182.57 o                         
  -2  -7   9       8728.12       9323.89       240.53 o                         
  -1  -7   9       5385.19       5367.73       141.87 o                         
   0  -7   9       1998.15       2078.79        63.08 o                         
   1  -7   9       3015.28       2682.33        88.00 o                         
   2  -7   9       1649.18       1479.64       103.84 o                         
  -6  -6   9         11.35        143.70        81.27 o                         
  -5  -6   9        276.48        250.98        25.93 o                         
  -4  -6   9       3413.62       3680.31       100.73 o                         
  -3  -6   9       2435.09       2555.48       119.08 o                         
  -2  -6   9       5382.54       5831.59       152.53 o                         
  -1  -6   9      12443.45      13191.93       317.19 o                         
   0  -6   9       6554.85       6720.11       165.41 o                         
   1  -6   9       3969.22       3999.63       107.43 o                         
   2  -6   9       4473.67       4267.33       134.14 o                         
   3  -6   9       2505.32       2261.17       111.42 o                         
  -7  -5   9        979.40        725.45       120.91 o                         
  -6  -5   9        680.73        668.20        45.71 o                         
  -5  -5   9        442.97        414.67        28.05 o                         
  -4  -5   9          4.33         34.08        17.53 o                         
  -3  -5   9       2014.17       2595.32       152.10 o                         
  -2  -5   9       6751.85       7900.08       270.80 o                         
  -1  -5   9       3613.71       4124.90       126.99 o                         
   0  -5   9       2315.15       2339.09        71.79 o                         
   1  -5   9       2874.16       3055.39        80.01 o                         
   2  -5   9       4141.31       4314.78       114.76 o                         
   3  -5   9       6711.13       6318.91       191.06 o                         
   4  -5   9       5281.39       4489.46       197.14 o                         
   5  -5   9       2650.37       2376.42       146.85 o                         
  -7  -4   9       3035.96       3264.52       283.44 o                         
  -6  -4   9       4899.29       5134.95       173.05 o                         
  -5  -4   9       4462.02       4496.14       153.04 o                         
  -4  -4   9       1298.73       1239.45        48.36 o                         
  -3  -4   9        747.05        784.11        37.39 o                         
  -2  -4   9        158.29        178.15        16.48 o                         
  -1  -4   9        703.83        922.38        76.22 o                         
   0  -4   9        644.22        851.38        41.03 o                         
   1  -4   9       1117.69       1133.59        36.37 o                         
   2  -4   9       3477.85       3620.18        87.10 o                         
   3  -4   9       8549.11       8120.40       241.78 o                         
   4  -4   9       9912.55       9146.44       298.51 o                         
   5  -4   9       8045.59       7083.03       302.66 o                         
  -7  -3   9       2173.13       2166.25       116.14 o                         
  -6  -3   9       3550.02       3613.77       140.50 o                         
  -5  -3   9       7968.68       7788.93       285.15 o                         
  -4  -3   9      15899.54      15899.56       467.24 o                         
  -3  -3   9       1085.20       1095.86        34.75 o                         
  -2  -3   9       6183.66       6175.69       178.11 o                         
  -1  -3   9       4736.16       4965.85       152.02 o                         
   0  -3   9       2046.62       2110.58        67.79 o                         
   1  -3   9       1775.70       1997.59        65.70 o                         
   2  -3   9        325.22        416.36        25.10 o                         
   3  -3   9       6079.25       6054.43       147.96 o                         
   4  -3   9       2551.03       2643.97        95.30 o                         
   5  -3   9       5261.14       4941.56       167.24 o                         
   6  -3   9       8102.39       7303.21       312.73 o                         
  -7  -2   9        568.59        585.97        53.09 o                         
  -6  -2   9       3317.00       3286.06       128.73 o                         
  -5  -2   9       1799.90       1767.15        69.15 o                         
  -4  -2   9       3474.12       3335.62        96.08 o                         
  -3  -2   9       2356.69       2421.00        67.31 o                         
  -2  -2   9       3628.36       3627.57       103.19 o                         
  -1  -2   9       5037.13       5385.82       172.11 o                         
   0  -2   9       6544.56       6744.54       185.78 o                         
   1  -2   9       2870.62       3087.72        88.94 o                         
   2  -2   9       1799.80       1986.64        60.21 o                         
   3  -2   9        138.54        156.91        14.69 o                         
   4  -2   9         24.42        179.02        33.93 o                         
   5  -2   9        176.26        228.16        23.94 o                         
   6  -2   9        178.47        165.74        25.19 o                         
   7  -2   9       1669.47       1630.99        95.71 o                         
  -7  -1   9        411.18        435.31        73.31 o                         
  -6  -1   9        587.30        609.56        42.66 o                         
  -5  -1   9        314.90        321.24        23.51 o                         
  -4  -1   9        464.54        436.77        22.14 o                         
  -3  -1   9       3215.49       3175.83        91.89 o                         
  -2  -1   9       2431.86       2304.50        57.20 o                         
  -1  -1   9      11723.16      11932.66       286.11 o                         
   0  -1   9       8391.66       8677.50       237.32 o                         
   1  -1   9      19917.95      21305.48       546.21 o                         
   2  -1   9       6299.02       6705.01       184.01 o                         
   3  -1   9       3461.47       3636.27        96.30 o                         
   4  -1   9       3871.55       4052.27       100.85 o                         
   5  -1   9       3482.43       3733.81       127.97 o                         
   6  -1   9         49.57         59.57        22.54 o                         
   7  -1   9        137.89        132.46        26.74 o                         
   8  -1   9       1171.01       1195.60        82.42 o                         
  -7   0   9       1446.74       1519.04        75.31 o                         
  -6   0   9        445.41        434.56        34.04 o                         
  -5   0   9        143.87        120.79        18.18 o                         
  -4   0   9         28.45         11.16        11.95 o                         
  -3   0   9          1.12          5.65        10.70 o                         
  -2   0   9       1999.07       1845.10        46.68 o                         
  -1   0   9       5595.64       5493.36       122.42 o                         
   0   0   9      13348.29      12889.36       278.90 o                         
   1   0   9      10226.54      10729.16       273.30 o                         
   2   0   9      11544.89      12045.53       288.93 o                         
   3   0   9      12344.54      13226.85       300.41 o                         
   4   0   9        246.55        260.50        14.25 o                         
   5   0   9       7818.59       8747.76       224.09 o                         
   6   0   9       4431.62       5044.68       170.44 o                         
   7   0   9       1940.42       1994.59        80.26 o                         
   8   0   9         50.02        134.91        30.02 o                         
  -7   1   9       1717.55       1776.70        93.05 o                         
  -6   1   9       2711.37       2852.99       101.77 o                         
  -5   1   9       1515.98       1482.15        50.05 o                         
  -4   1   9       5033.93       4905.60       137.66 o                         
  -3   1   9       4092.37       3940.32       112.14 o                         
  -2   1   9       2011.11       1891.23        50.30 o                         
  -1   1   9         64.72         56.77         7.73 o                         
   0   1   9       1506.33       1466.42        36.36 o                         
   1   1   9         50.99         54.48         8.64 o                         
   2   1   9        163.11        157.12        12.19 o                         
   3   1   9       1633.48       1763.62        48.63 o                         
   4   1   9       8304.44       9031.22       230.26 o                         
   5   1   9       8865.36      10356.78       282.79 o                         
   6   1   9      18320.96      21663.62       587.23 o                         
   7   1   9       6744.54       7547.67       250.47 o                         
   8   1   9       4366.49       4804.76       166.03 o                         
  -7   2   9        921.08       1042.15        62.14 o                         
  -6   2   9       2083.05       2131.37        73.86 o                         
  -5   2   9       3669.76       3813.07       108.99 o                         
  -4   2   9       7621.02       7368.14       220.20 o                         
  -3   2   9       9846.31       9574.29       262.04 o                         
  -2   2   9       9480.05       8758.31       200.78 o                         
  -1   2   9       3046.66       2859.43        62.36 o                         
   0   2   9       2662.71       2455.61        56.70 o                         
   1   2   9       2411.78       2452.60        56.75 o                         
   2   2   9        164.76        164.20        10.91 o                         
   3   2   9        654.72        695.95        25.01 o                         
   4   2   9       2131.02       2132.35        48.84 o                         
   5   2   9       6617.21       7601.46       174.05 o                         
   6   2   9      10904.37      12838.82       349.30 o                         
   7   2   9       6869.81       8046.87       222.03 o                         
   8   2   9       6928.78       7627.97       252.56 o                         
   9   2   9       3232.60       3418.69       167.61 o                         
  -7   3   9        423.75        406.24        34.07 o                         
  -6   3   9       1121.54       1131.16        51.53 o                         
  -5   3   9       2267.13       2426.16        65.39 o                         
  -4   3   9       5180.84       5172.53       144.77 o                         
  -3   3   9      11338.64      10927.94       278.60 o                         
  -2   3   9       5608.44       5059.71       124.64 o                         
  -1   3   9       8794.53       8293.82       173.12 o                         
   0   3   9        474.42        437.91        17.23 o                         
   1   3   9       2573.47       2469.08        59.91 o                         
   2   3   9       9788.87       9645.11       232.04 o                         
   3   3   9       1894.60       1861.84        46.75 o                         
   4   3   9        103.64        104.95        10.15 o                         
   5   3   9        649.71        691.46        23.48 o                         
   6   3   9       2197.94       2504.23        69.60 o                         
   7   3   9       1203.70       1291.71        50.45 o                         
   8   3   9        749.04        803.85        46.03 o                         
   9   3   9       2552.72       2629.50       116.46 o                         
  -7   4   9        697.71        712.58        58.51 o                         
  -6   4   9         95.88        137.40        21.28 o                         
  -5   4   9          5.03        -14.27        14.27 o                         
  -4   4   9        688.43        668.68        28.74 o                         
  -3   4   9       2237.93       2113.00        57.39 o                         
  -2   4   9       1868.22       1890.17        54.24 o                         
  -1   4   9       1487.76       1424.23        38.09 o                         
   0   4   9      11481.16      10778.81       223.91 o                         
   1   4   9       8911.71       8264.87       172.71 o                         
   2   4   9       9195.70       8542.23       194.89 o                         
   3   4   9      11780.27      11254.23       291.18 o                         
   4   4   9       5462.83       5411.14       114.38 o                         
   5   4   9       2806.51       2908.03        66.74 o                         
   6   4   9        770.92        791.13        27.52 o                         
   7   4   9       1158.21       1128.10        46.35 o                         
   8   4   9         80.23        103.84        20.68 o                         
   9   4   9        240.70        218.94        26.52 o                         
  -6   5   9       3285.89       3584.92       125.10 o                         
  -5   5   9       1962.80       1933.75        65.02 o                         
  -4   5   9       1880.06       1834.29        49.69 o                         
  -3   5   9          2.97         -2.04        11.05 o                         
  -2   5   9       1062.73        983.37        30.95 o                         
  -1   5   9        962.89        872.58        29.16 o                         
   0   5   9       1552.27       1425.35        34.63 o                         
   1   5   9       3276.27       3003.14        65.49 o                         
   2   5   9      15040.40      13876.55       287.35 o                         
   3   5   9      12688.40      11767.12       271.66 o                         
   4   5   9       9593.67       9124.05       286.15 o                         
   5   5   9       4707.12       4839.05       118.74 o                         
   6   5   9       4198.27       4393.64       123.58 o                         
   7   5   9       1712.53       1679.55        59.87 o                         
   8   5   9       1394.30       1338.08        59.78 o                         
   9   5   9          9.11         61.87        22.59 o                         
  -6   6   9       2548.25       2892.23       139.93 o                         
  -5   6   9       1341.73       1436.36        79.63 o                         
  -4   6   9        415.39        427.62        22.61 o                         
  -3   6   9        215.96        242.65        15.58 o                         
  -2   6   9       3796.26       3493.93       104.03 o                         
  -1   6   9       1947.53       1806.62        50.59 o                         
   0   6   9        202.65        205.54        12.95 o                         
   1   6   9        749.88        686.57        22.92 o                         
   2   6   9       1263.71       1089.14        29.26 o                         
   3   6   9       7049.92       6770.47       148.21 o                         
   4   6   9       3697.39       3668.18        97.95 o                         
   5   6   9       2734.22       2845.06        90.23 o                         
   6   6   9       3558.35       3376.23       134.28 o                         
   7   6   9       4826.88       4946.14       186.15 o                         
   8   6   9       6670.81       6679.43       252.19 o                         
   9   6   9       7310.69       6834.54       255.53 o                         
  -5   7   9       1879.81       2091.35        90.75 o                         
  -4   7   9       2627.57       2919.86        97.25 o                         
  -3   7   9       6360.22       6667.49       185.05 o                         
  -2   7   9       2536.13       2569.12        64.90 o                         
  -1   7   9       5612.90       5763.78       142.02 o                         
   0   7   9       5051.23       5054.80       140.20 o                         
   1   7   9         40.77         47.71         9.33 o                         
   2   7   9        299.97        271.90        13.91 o                         
   3   7   9          1.93         -6.31         9.54 o                         
   4   7   9       1749.01       1683.84        44.34 o                         
   5   7   9        151.37        154.31        17.93 o                         
   6   7   9       4361.85       4430.41       169.42 o                         
   7   7   9      10515.63      11073.15       401.46 o                         
   8   7   9       6409.85       6606.92       245.66 o                         
   9   7   9       4462.37       4038.01       185.73 o                         
  -5   8   9       1423.26       1578.18       126.51 o                         
  -4   8   9       1262.66       1257.74        78.30 o                         
  -3   8   9       2254.89       2477.26        84.83 o                         
  -2   8   9       5155.37       5536.38       161.11 o                         
  -1   8   9      17075.44      16998.48       460.73 o                         
   0   8   9       4426.83       4403.33       115.95 o                         
   1   8   9       2445.59       2470.34        64.06 o                         
   2   8   9       2739.54       2723.03        70.47 o                         
   3   8   9       1641.37       1589.69        43.00 o                         
   4   8   9         27.74         36.30        11.07 o                         
   5   8   9        314.98        328.81        34.76 o                         
   6   8   9        217.65        153.11        21.62 o                         
   7   8   9        497.08        492.62        36.04 o                         
   8   8   9       3793.61       3843.97       150.77 o                         
   9   8   9       3748.30       3636.00       170.68 o                         
  -4   9   9        286.01        258.17        35.87 o                         
  -3   9   9        674.16        697.44        49.94 o                         
  -2   9   9        718.02        758.92        41.64 o                         
  -1   9   9       4164.70       4484.30       139.23 o                         
   0   9   9       5131.24       5177.16       157.04 o                         
   1   9   9       1467.24       1512.01        51.48 o                         
   2   9   9       3774.55       3598.49       103.22 o                         
   3   9   9       3438.51       3378.57        93.91 o                         
   4   9   9       5626.11       5463.20       135.33 o                         
   5   9   9       5067.01       5045.18       168.06 o                         
   6   9   9        962.98       1014.16        47.63 o                         
   7   9   9        183.80        151.45        27.46 o                         
   8   9   9         15.01          8.96        22.67 o                         
   9   9   9         45.88         61.20        25.12 o                         
  -3  10   9        980.77       1082.27        87.80 o                         
  -2  10   9          6.16         23.66        22.86 o                         
  -1  10   9         26.45         20.53        19.89 o                         
   0  10   9       1234.71       1150.47        50.62 o                         
   1  10   9        563.45        594.36        41.10 o                         
   2  10   9       2651.89       2788.63        82.17 o                         
   3  10   9       5895.66       6034.29       178.21 o                         
   4  10   9       9107.05       9425.79       273.50 o                         
   5  10   9       5790.56       5996.80       198.61 o                         
   6  10   9       7609.63       8309.16       271.78 o                         
   7  10   9       5444.31       5881.67       196.62 o                         
   8  10   9       1592.98       1629.18        69.25 o                         
   9  10   9        752.58        782.68        59.04 o                         
  -2  11   9        791.70        769.02        64.69 o                         
  -1  11   9         42.51         47.23        23.51 o                         
   0  11   9          4.02         10.24        20.95 o                         
   1  11   9        401.17        377.95        32.54 o                         
   2  11   9         78.69         86.85        17.42 o                         
   3  11   9        702.37        681.14        29.42 o                         
   4  11   9       4805.33       4951.42       153.44 o                         
   5  11   9       4713.12       4982.99       168.64 o                         
   6  11   9       6915.44       7608.73       251.45 o                         
   7  11   9        820.52        892.20        48.00 o                         
   8  11   9       1514.85       1538.44        68.46 o                         
  -1  12   9       1022.43       1198.43        84.78 o                         
   0  12   9       2133.01       2413.86       198.47 o                         
   1  12   9       2573.72       2841.80       110.45 o                         
   2  12   9       1669.35       1757.86        72.55 o                         
   3  12   9        391.42        382.78        24.37 o                         
   4  12   9         93.70        101.51        19.69 o                         
   5  12   9         22.15         -1.98        23.19 o                         
   6  12   9       1060.19       1099.92        56.10 o                         
   7  12   9       1296.89       1390.39        69.68 o                         
   8  12   9        211.06        249.84        53.58 o                         
   1  13   9       3851.69       3942.62       217.49 o                         
   2  13   9       3078.98       3409.63       268.96 o                         
   3  13   9       1714.16       1881.28       110.32 o                         
   4  13   9        876.39        890.35        55.07 o                         
   5  13   9        123.37         87.45        25.52 o                         
   6  13   9         30.18         11.54        26.95 o                         
   7  13   9        680.62        623.00        71.81 o                         
  -3  -7  10       3571.99       3707.13       145.35 o                         
  -2  -7  10       2858.47       3160.59       106.54 o                         
  -1  -7  10       5858.72       5795.29       192.06 o                         
   0  -7  10       5189.43       5328.28       183.68 o                         
  -5  -6  10        298.96        341.91       123.88 o                         
  -4  -6  10        496.07        448.09        52.84 o                         
  -3  -6  10       2414.75       2647.45        90.93 o                         
  -2  -6  10       7218.92       8359.87       232.00 o                         
  -1  -6  10       3336.67       3496.57       103.71 o                         
   0  -6  10       4144.99       4043.88       117.56 o                         
   1  -6  10       6913.96       6603.21       218.79 o                         
   2  -6  10       7577.28       7253.32       452.41 o                         
  -5  -5  10        911.80        917.72        59.22 o                         
  -4  -5  10        195.52        202.31        22.54 o                         
  -3  -5  10        200.65        223.44        28.80 o                         
  -2  -5  10         22.15         56.00        25.56 o                         
  -1  -5  10        127.90        205.15        60.45 o                         
   0  -5  10       2344.56       2389.24        88.33 o                         
   1  -5  10       3231.53       3278.59       115.68 o                         
   2  -5  10       4537.40       4317.91       138.48 o                         
   3  -5  10       4900.11       4508.01       198.52 o                         
   4  -5  10       4372.94       3583.36       201.97 o                         
  -6  -4  10       3818.02       3925.52       180.95 o                         
  -5  -4  10       4747.48       4600.81       175.05 o                         
  -4  -4  10       7283.56       7374.65       221.02 o                         
  -3  -4  10       1375.84       1431.16        48.79 o                         
  -2  -4  10        994.50       1414.98        59.92 o                         
  -1  -4  10       2777.14       3113.36       100.25 o                         
   0  -4  10       1884.52       1905.43        76.37 o                         
   1  -4  10         15.00         36.46        23.21 o                         
   2  -4  10         71.00         95.35        16.43 o                         
   3  -4  10       2697.52       2590.26        87.35 o                         
   4  -4  10       3232.75       2939.64       136.30 o                         
   5  -4  10       3730.77       3217.86       186.15 o                         
  -6  -3  10       5102.83       5284.19       244.59 o                         
  -5  -3  10       5148.22       5050.46       190.31 o                         
  -4  -3  10       3089.53       2904.44        94.91 o                         
  -3  -3  10       3408.44       3350.46        85.97 o                         
  -2  -3  10       4167.94       4264.50       115.55 o                         
  -1  -3  10       5525.80       5744.36       189.75 o                         
   0  -3  10       5157.55       5284.04       175.46 o                         
   1  -3  10        243.99        303.34        21.83 o                         
   2  -3  10         29.14         79.33        15.24 o                         
   3  -3  10        202.61        262.86        18.13 o                         
   4  -3  10       1233.56       1321.91        54.99 o                         
   5  -3  10       2532.81       2351.48       117.17 o                         
   6  -3  10        434.04        414.13        54.99 o                         
  -6  -2  10         82.23         87.58        24.79 o                         
  -5  -2  10        118.89        100.64        21.98 o                         
  -4  -2  10       4166.85       4004.45       101.13 o                         
  -3  -2  10       1750.09       1752.27        53.35 o                         
  -2  -2  10       2268.11       2285.27        64.68 o                         
  -1  -2  10       7633.46       7483.07       244.82 o                         
   0  -2  10      10354.58      10774.08       348.44 o                         
   1  -2  10       5376.96       5822.02       174.61 o                         
   2  -2  10       1374.37       1478.20        51.70 o                         
   3  -2  10       3553.98       3553.69        90.21 o                         
   4  -2  10       1454.41       1484.19        48.19 o                         
   5  -2  10       2005.15       2062.15        74.69 o                         
   6  -2  10        462.16        486.58        43.67 o                         
  -7  -1  10        441.56        547.06        68.38 o                         
  -6  -1  10        263.14        263.76        27.40 o                         
  -5  -1  10        461.71        437.85        28.42 o                         
  -4  -1  10        849.50        813.69        36.98 o                         
  -3  -1  10        175.60        190.81        14.94 o                         
  -2  -1  10       1278.76       1255.78        41.61 o                         
  -1  -1  10       6691.18       6813.45       223.63 o                         
   0  -1  10      11598.76      12004.50       570.19 o                         
   1  -1  10      10543.30      11436.35       336.61 o                         
   2  -1  10      13786.54      14350.97       420.77 o                         
   3  -1  10       8641.57       9138.44       234.18 o                         
   4  -1  10       6712.87       6514.72       158.90 o                         
   5  -1  10       5986.52       6087.56       184.85 o                         
   6  -1  10       4728.14       4793.49       165.05 o                         
   7  -1  10        582.18        537.31        51.90 o                         
  -7   0  10       2081.64       2224.44       134.28 o                         
  -6   0  10       3513.43       3782.92       131.44 o                         
  -5   0  10       2368.39       2518.94        91.11 o                         
  -4   0  10       2715.47       2555.96        77.41 o                         
  -3   0  10        298.40        325.31        18.54 o                         
  -2   0  10          2.14        -10.59        10.59 o                         
  -1   0  10        879.09        763.24        35.20 o                         
   0   0  10       1400.70       1368.72        50.13 o                         
   1   0  10       3519.63       3753.57       124.96 o                         
   2   0  10       2000.34       2225.34        72.28 o                         
   3   0  10       4023.63       4295.36       121.26 o                         
   4   0  10      12757.68      13564.16       325.06 o                         
   5   0  10       9496.30      10716.97       274.42 o                         
   6   0  10       4069.53       4417.66       151.63 o                         
   7   0  10       1812.86       1857.95        79.72 o                         
   8   0  10        863.94        703.91        58.58 o                         
  -7   1  10       2492.75       2904.95       138.63 o                         
  -6   1  10        645.68        656.99        44.99 o                         
  -5   1  10       3661.61       3874.83       121.36 o                         
  -4   1  10       3787.77       3840.87       103.19 o                         
  -3   1  10       5005.89       4877.43       128.21 o                         
  -2   1  10       1739.30       1663.98        50.79 o                         
  -1   1  10        333.53        332.74        16.63 o                         
   0   1  10        893.16        871.77        30.89 o                         
   1   1  10         74.37         53.93        12.79 o                         
   2   1  10        167.30        173.44        19.31 o                         
   3   1  10       2864.08       3053.11        95.84 o                         
   4   1  10        259.12        279.41        15.41 o                         
   5   1  10       1365.77       1492.83        44.28 o                         
   6   1  10       4384.69       5209.45       146.68 o                         
   7   1  10       6443.62       7290.65       242.18 o                         
   8   1  10       3257.20       3510.22       129.34 o                         
  -7   2  10         24.49          7.98        36.22 o                         
  -6   2  10        682.85        698.69        41.79 o                         
  -5   2  10       2966.98       3145.64       101.29 o                         
  -4   2  10       5276.49       5358.63       150.55 o                         
  -3   2  10       8502.92       8406.14       216.62 o                         
  -2   2  10      11389.91      10991.08       324.47 o                         
  -1   2  10       6347.48       6329.31       154.54 o                         
   0   2  10       3577.96       3367.10        91.14 o                         
   1   2  10       4405.99       4320.32       101.78 o                         
   2   2  10       7533.04       7535.11       193.63 o                         
   3   2  10       2102.98       2156.08        70.72 o                         
   4   2  10       3604.79       3740.56       114.53 o                         
   5   2  10        751.96        796.56        30.19 o                         
   6   2  10       6143.25       6944.81       180.05 o                         
   7   2  10       5582.03       6279.40       190.74 o                         
   8   2  10       4010.86       4239.07       149.59 o                         
  -6   3  10         48.94         22.14        25.46 o                         
  -5   3  10        687.21        657.58        40.85 o                         
  -4   3  10       2654.66       2667.46        80.35 o                         
  -3   3  10       5078.20       5002.07       131.58 o                         
  -2   3  10       3887.67       3568.48        96.38 o                         
  -1   3  10       4037.66       3779.54        95.65 o                         
   0   3  10       6542.83       6112.29       141.68 o                         
   1   3  10      15410.16      15325.29       366.09 o                         
   2   3  10       6584.07       6437.65       156.99 o                         
   3   3  10       1431.26       1585.80        50.37 o                         
   4   3  10       1454.91       1494.55        48.63 o                         
   5   3  10        502.44        460.19        23.35 o                         
   6   3  10         53.18         52.30        14.47 o                         
   7   3  10         63.62         61.63        18.99 o                         
   8   3  10        494.74        495.74        31.38 o                         
   9   3  10       1566.13       1460.31       100.91 o                         
  -6   4  10       1020.26       1093.78        72.07 o                         
  -5   4  10        426.60        448.27        27.14 o                         
  -4   4  10        356.80        320.81        20.68 o                         
  -3   4  10         12.73         -6.81        14.04 o                         
  -2   4  10        139.20        109.28        13.32 o                         
  -1   4  10       1033.23       1020.59        47.13 o                         
   0   4  10        901.06        816.50        26.56 o                         
   1   4  10       2798.07       2730.68        63.36 o                         
   2   4  10      11118.81      10419.69       315.17 o                         
   3   4  10       8497.85       8409.56       231.15 o                         
   4   4  10       8848.28       8879.71       294.19 o                         
   5   4  10       4555.62       4802.77       118.69 o                         
   6   4  10       4888.62       5301.57       149.21 o                         
   7   4  10       5603.29       6126.47       185.06 o                         
   8   4  10        625.07        579.42        53.50 o                         
   9   4  10         45.58         68.28        40.32 o                         
  -6   5  10       2306.98       2521.22       152.66 o                         
  -5   5  10       2366.46       2585.67        81.52 o                         
  -4   5  10       1391.19       1402.14        54.45 o                         
  -3   5  10        295.88        271.76        16.69 o                         
  -2   5  10       1620.71       1544.36        48.95 o                         
  -1   5  10         74.51         56.05        12.30 o                         
   0   5  10       1499.50       1388.91        40.94 o                         
   1   5  10       7220.19       6782.75       156.26 o                         
   2   5  10       6922.09       6971.48       179.94 o                         
   3   5  10       4667.84       4543.86       127.97 o                         
   4   5  10       4601.76       4642.38       135.99 o                         
   5   5  10       5656.09       5783.76       150.75 o                         
   6   5  10       5904.10       6499.28       169.12 o                         
   7   5  10       3849.36       3885.49       121.22 o                         
   8   5  10       3718.02       3779.79       120.91 o                         
   9   5  10       1683.04       1585.13        79.50 o                         
  -5   6  10       1700.81       1897.91        74.98 o                         
  -4   6  10       1563.57       1676.38        58.77 o                         
  -3   6  10       4434.75       4669.27       116.44 o                         
  -2   6  10       1840.36       1813.63        53.85 o                         
  -1   6  10        112.76        121.71        14.12 o                         
   0   6  10       2107.18       2031.54        55.80 o                         
   1   6  10        161.79        170.56        14.59 o                         
   2   6  10        363.47        353.46        15.56 o                         
   3   6  10        177.12        165.98        13.35 o                         
   4   6  10       1490.22       1352.68        54.79 o                         
   5   6  10       4158.28       4196.62       139.83 o                         
   6   6  10       5970.36       6107.89       230.37 o                         
   7   6  10       5506.15       5584.38       272.59 o                         
   8   6  10       5387.69       5372.29       255.91 o                         
   9   6  10       1644.12       1534.68        93.60 o                         
  -5   7  10        742.20        783.33        58.53 o                         
  -4   7  10        475.73        495.80        31.46 o                         
  -3   7  10       3926.51       4303.10       115.85 o                         
  -2   7  10       4316.81       4613.94       115.07 o                         
  -1   7  10      12346.97      12507.23       340.96 o                         
   0   7  10       7698.42       7582.52       195.35 o                         
   1   7  10       4887.43       4678.97       122.91 o                         
   2   7  10       2460.78       2497.93        64.77 o                         
   3   7  10       3585.96       3587.62        90.40 o                         
   4   7  10        528.65        560.54        28.49 o                         
   5   7  10         39.79         25.70        14.28 o                         
   6   7  10        980.78       1026.82        56.21 o                         
   7   7  10       1455.87       1487.20        72.38 o                         
   8   7  10       3879.49       3939.29       154.33 o                         
   9   7  10       8277.80       7383.80       320.15 o                         
  -4   8  10        436.58        444.83        35.22 o                         
  -3   8  10       1873.13       2058.18        75.49 o                         
  -2   8  10       4475.20       4925.50       139.63 o                         
  -1   8  10       6071.54       6444.40       157.72 o                         
   0   8  10       5929.35       6261.34       153.02 o                         
   1   8  10       4283.24       4368.24       102.88 o                         
   2   8  10       3918.67       3919.31       111.96 o                         
   3   8  10       4657.10       4800.82       126.60 o                         
   4   8  10       2939.62       2983.45        88.16 o                         
   5   8  10       1154.62       1181.60        47.39 o                         
   6   8  10         20.58         16.34        19.43 o                         
   7   8  10        507.83        485.11        57.36 o                         
   8   8  10        695.11        644.68        50.50 o                         
   9   8  10         99.89         63.14        53.66 o                         
  -4   9  10        149.30         96.32        37.46 o                         
  -3   9  10         31.68         11.22        24.60 o                         
  -2   9  10        116.28        152.22        23.37 o                         
  -1   9  10        953.59        923.01        45.51 o                         
   0   9  10       1181.84       1149.01        37.18 o                         
   1   9  10        673.02        600.59        24.50 o                         
   2   9  10       2227.33       2252.77        64.38 o                         
   3   9  10       3916.73       3884.27       104.94 o                         
   4   9  10       7263.34       7472.02       208.00 o                         
   5   9  10       1350.55       1412.02        58.94 o                         
   6   9  10       2476.57       2616.68       141.95 o                         
   7   9  10       2607.85       2686.15       121.13 o                         
   8   9  10       2036.54       2060.79        93.70 o                         
   9   9  10        327.42        302.18        31.87 o                         
  -3  10  10        464.37        419.83        41.19 o                         
  -2  10  10        566.19        560.24        33.97 o                         
  -1  10  10        187.10        135.24        23.71 o                         
   0  10  10         54.32         39.64        20.27 o                         
   1  10  10        184.25        185.82        17.44 o                         
   2  10  10       1002.20        972.83        42.92 o                         
   3  10  10       2771.57       2848.19        86.76 o                         
   4  10  10       5722.69       6208.01       173.82 o                         
   5  10  10       8489.83       8567.48       281.15 o                         
   6  10  10       4236.21       4520.33       228.45 o                         
   7  10  10       2782.72       2933.68       140.66 o                         
   8  10  10       3975.93       3986.90       140.34 o                         
   9  10  10       2559.88       2479.34       123.60 o                         
  -2  11  10        943.01       1060.32       115.11 o                         
  -1  11  10       3012.70       3189.66       171.99 o                         
   0  11  10        949.30       1052.97        52.21 o                         
   1  11  10        606.65        597.07        39.85 o                         
   2  11  10          9.77        -13.74        17.90 o                         
   3  11  10        507.78        540.24        30.70 o                         
   4  11  10        874.36        851.88        40.25 o                         
   5  11  10        895.58        913.94        49.04 o                         
   6  11  10        856.60        860.51        47.05 o                         
   7  11  10       3774.20       4068.36       142.80 o                         
   8  11  10       3797.91       4142.17       200.25 o                         
   0  12  10       2897.48       2952.93       143.10 o                         
   1  12  10       2385.62       2351.97       140.60 o                         
   2  12  10       1514.36       1665.86        71.98 o                         
   3  12  10       1480.71       1528.88        60.28 o                         
   4  12  10        447.10        437.58        32.17 o                         
   5  12  10         12.82         -7.79        19.74 o                         
   6  12  10        443.46        383.87        49.39 o                         
   7  12  10        361.37        350.45        50.39 o                         
   1  13  10       4146.66       4476.03       244.80 o                         
   2  13  10       3624.65       3995.27       256.80 o                         
   3  13  10       1368.26       1417.29       120.09 o                         
   4  13  10       1527.95       1505.05        88.12 o                         
   5  13  10       1795.46       1864.83        90.03 o                         
   6  13  10       1484.30       1713.13       128.69 o                         
  -3  -6  11        268.97        252.56        33.07 o                         
  -2  -6  11         37.72         31.41        27.85 o                         
  -1  -6  11       2369.30       2554.00        89.48 o                         
   0  -6  11       3296.69       3109.56       103.27 o                         
  -4  -5  11        850.96        804.54        52.03 o                         
  -3  -5  11        781.22        847.00        55.07 o                         
  -2  -5  11        194.79        172.68        36.97 o                         
  -1  -5  11         19.44         42.02        27.85 o                         
   0  -5  11         16.95         33.90        22.00 o                         
   1  -5  11        404.41        379.54        32.88 o                         
   2  -5  11       2532.03       2382.49       198.21 o                         
  -5  -4  11       3351.91       3497.23       201.59 o                         
  -4  -4  11       1912.44       1970.03       151.86 o                         
  -3  -4  11       4659.03       4588.00       144.04 o                         
  -2  -4  11      10199.20      10908.67       345.19 o                         
  -1  -4  11       7461.69       7529.30       245.54 o                         
   0  -4  11       1132.62       1215.57        57.42 o                         
   1  -4  11        762.41        863.40        47.25 o                         
   2  -4  11        267.93        261.71        25.79 o                         
   3  -4  11         22.77         14.80        33.15 o                         
   4  -4  11        956.27        843.23        87.29 o                         
  -5  -3  11       1827.91       1805.33        85.27 o                         
  -4  -3  11       5274.53       5035.59       155.88 o                         
  -3  -3  11       6000.31       5666.39       159.74 o                         
  -2  -3  11       6201.98       6392.46       194.04 o                         
  -1  -3  11       3077.58       3115.72       118.22 o                         
   0  -3  11       6527.39       6580.39       217.57 o                         
   1  -3  11       1540.95       1637.63        69.45 o                         
   2  -3  11       1509.64       1455.20        62.30 o                         
   3  -3  11        960.19        921.17        42.78 o                         
   4  -3  11        654.82        675.93        58.90 o                         
   5  -3  11          7.89          9.24        44.16 o                         
  -5  -2  11          2.76         -4.93        22.99 o                         
  -4  -2  11        195.61        149.66        20.37 o                         
  -3  -2  11        466.74        425.96        27.86 o                         
  -2  -2  11       1035.04       1067.73        45.83 o                         
  -1  -2  11       5845.15       6021.22       199.68 o                         
   0  -2  11       6146.52       6335.43       209.50 o                         
   1  -2  11       1973.74       2032.54        77.77 o                         
   2  -2  11       8023.11       8072.85       264.20 o                         
   3  -2  11       5773.11       5711.09       160.68 o                         
   4  -2  11       5954.19       5721.72       174.88 o                         
   5  -2  11       2150.91       2122.20       110.24 o                         
   6  -2  11       2057.39       1569.99       119.87 o                         
  -6  -1  11       2289.70       2412.22       196.23 o                         
  -5  -1  11       5018.57       4969.25       196.32 o                         
  -4  -1  11        924.68        888.28        41.39 o                         
  -3  -1  11          9.01         -5.97        17.17 o                         
  -2  -1  11        112.23         86.59        14.74 o                         
  -1  -1  11        994.85        966.16        53.24 o                         
   0  -1  11       1604.42       1697.44        66.85 o                         
   1  -1  11       4604.51       4709.69       157.54 o                         
   2  -1  11       5914.80       6051.53       200.19 o                         
   3  -1  11       8217.05       8377.98       231.08 o                         
   4  -1  11      12702.52      12424.21       317.87 o                         
   5  -1  11      11306.10      11139.75       331.40 o                         
   6  -1  11       2181.29       2163.21        93.14 o                         
  -6   0  11       2989.90       3127.24       176.45 o                         
  -5   0  11       3682.84       3710.57       129.28 o                         
  -4   0  11       6819.66       6783.08       189.25 o                         
  -3   0  11       1417.98       1474.36        48.53 o                         
  -2   0  11       1046.95       1019.22        37.29 o                         
  -1   0  11         36.25          7.48        15.11 o                         
   0   0  11          9.50        -13.04        16.69 o                         
   1   0  11        215.02        212.48        20.81 o                         
   2   0  11       3057.50       3122.26       108.45 o                         
   3   0  11       5820.75       5871.00       177.56 o                         
   4   0  11       4038.11       4213.42       120.80 o                         
   5   0  11       4027.96       4313.64       124.68 o                         
   6   0  11       2951.13       3271.25       108.62 o                         
   7   0  11       4182.17       4370.61       198.04 o                         
  -6   1  11       1117.34       1158.23        76.62 o                         
  -5   1  11       2826.66       3015.41       108.27 o                         
  -4   1  11       4373.39       4462.96       127.79 o                         
  -3   1  11       2455.69       2417.63        69.76 o                         
  -2   1  11       3114.48       3000.45        88.59 o                         
  -1   1  11       4233.57       4186.75       120.20 o                         
   0   1  11       4372.11       4019.95       125.31 o                         
   1   1  11       2330.93       2330.36        84.31 o                         
   2   1  11       2001.79       2094.19        80.17 o                         
   3   1  11         37.59         26.61        17.65 o                         
   4   1  11        651.76        701.95        32.37 o                         
   5   1  11       2266.46       2323.14        67.33 o                         
   6   1  11       1165.72       1223.39        49.38 o                         
   7   1  11       3500.34       3960.65       128.25 o                         
  -6   2  11        131.77         99.36        32.00 o                         
  -5   2  11       1155.73       1176.54        66.81 o                         
  -4   2  11       1794.41       1755.73        55.86 o                         
  -3   2  11       4930.92       4902.14       129.69 o                         
  -2   2  11       3416.30       3326.19        97.23 o                         
  -1   2  11       8513.26       8225.09       227.12 o                         
   0   2  11       9362.56       8572.69       278.59 o                         
   1   2  11       9504.66       9398.43       305.53 o                         
   2   2  11       5868.88       6103.09       200.91 o                         
   3   2  11        267.54        287.16        22.73 o                         
   4   2  11         30.23         30.28        23.54 o                         
   5   2  11       2983.57       2952.50        88.84 o                         
   6   2  11          7.11         19.99        17.97 o                         
   7   2  11        634.87        713.65        41.49 o                         
   8   2  11       3868.89       4045.74       186.64 o                         
  -6   3  11        185.08        144.02        43.52 o                         
  -5   3  11         37.46         19.71        20.40 o                         
  -4   3  11         96.03         43.40        17.12 o                         
  -3   3  11        486.68        454.50        23.17 o                         
  -2   3  11       1493.82       1474.19        50.80 o                         
  -1   3  11       5113.48       4927.79       140.11 o                         
   0   3  11       2338.02       2143.66        78.16 o                         
   1   3  11       4057.33       4165.80       132.73 o                         
   2   3  11       6377.87       6387.52       253.09 o                         
   3   3  11       7038.22       7391.41       288.11 o                         
   4   3  11       1955.48       2099.86        77.92 o                         
   5   3  11       4254.18       4390.97       124.92 o                         
   6   3  11       2113.05       2156.43        83.78 o                         
   7   3  11        653.26        729.08        39.92 o                         
   8   3  11        254.83        330.87        35.99 o                         
  -6   4  11       1511.67       1594.60        91.68 o                         
  -5   4  11       1922.18       1992.04        91.08 o                         
  -4   4  11       1040.38       1074.27        45.46 o                         
  -3   4  11        464.41        438.44        22.97 o                         
  -2   4  11        588.21        551.23        28.40 o                         
  -1   4  11        128.55        121.17        16.42 o                         
   0   4  11       2432.48       2291.21        65.25 o                         
   1   4  11       3777.95       3718.89        99.68 o                         
   2   4  11       5277.57       5256.72       160.10 o                         
   3   4  11       4668.90       4456.20       180.17 o                         
   4   4  11       5127.50       5326.46       220.56 o                         
   5   4  11       5933.48       5743.16       197.10 o                         
   6   4  11      11864.26      11989.95       334.43 o                         
   7   4  11       3095.64       3344.47       102.79 o                         
   8   4  11       2407.14       2612.40       145.29 o                         
  -5   5  11       2077.49       2377.88       102.56 o                         
  -4   5  11       4427.98       4633.99       148.50 o                         
  -3   5  11       4296.68       4517.25       128.71 o                         
  -2   5  11       2517.12       2505.08        83.10 o                         
  -1   5  11       1676.60       1677.17        59.13 o                         
   0   5  11         95.95         59.88        13.96 o                         
   1   5  11        112.92         88.90        12.94 o                         
   2   5  11        809.10        784.54        33.20 o                         
   3   5  11       4394.35       4336.97       145.23 o                         
   4   5  11       4663.50       4799.44       159.61 o                         
   5   5  11       9521.41       9700.44       283.13 o                         
   6   5  11       8770.62       8504.31       219.14 o                         
   7   5  11       8183.29       8131.09       243.77 o                         
   8   5  11       4432.77       4601.49       207.57 o                         
   9   5  11       1141.10       1242.05       101.61 o                         
  -5   6  11       1255.24       1544.75       180.50 o                         
  -4   6  11       3044.07       3202.41       105.00 o                         
  -3   6  11       2921.70       3142.30       110.95 o                         
  -2   6  11       3718.51       3904.86       105.27 o                         
  -1   6  11       3702.95       3855.29       120.58 o                         
   0   6  11        869.41        779.99        32.73 o                         
   1   6  11        508.73        445.66        20.75 o                         
   2   6  11       1550.39       1519.66        46.91 o                         
   3   6  11       1166.60       1074.08        58.91 o                         
   4   6  11         39.15         47.61        15.61 o                         
   5   6  11        278.90        282.23        20.12 o                         
   6   6  11       1815.95       1911.78       108.32 o                         
   7   6  11       1018.70        977.66        70.66 o                         
   8   6  11       1800.29       1750.42        74.83 o                         
   9   6  11       2319.85       1924.98       109.72 o                         
  -4   7  11        818.13        877.67        79.82 o                         
  -3   7  11       1987.06       2125.88        80.76 o                         
  -2   7  11       2340.15       2413.68        69.37 o                         
  -1   7  11       2879.25       2972.60        88.40 o                         
   0   7  11       3301.33       3303.18        96.44 o                         
   1   7  11       5354.73       5430.34       152.48 o                         
   2   7  11      10407.66      10329.83       249.09 o                         
   3   7  11       4638.01       4785.78       134.69 o                         
   4   7  11       3307.05       3460.74       134.47 o                         
   5   7  11       1029.21       1087.68        47.55 o                         
   6   7  11         97.97         37.27        22.31 o                         
   7   7  11        371.05        380.14        33.00 o                         
   8   7  11        202.85        195.80        30.56 o                         
   9   7  11       1027.73        797.99       111.24 o                         
  -4   8  11        157.06         65.81        69.37 o                         
  -3   8  11        185.41        151.56        27.79 o                         
  -2   8  11        988.43       1108.71        44.41 o                         
  -1   8  11       2545.66       2558.31        72.76 o                         
   0   8  11       3340.58       3356.29        97.85 o                         
   1   8  11       5453.22       5294.22       138.84 o                         
   2   8  11       5839.34       5994.56       167.83 o                         
   3   8  11       8479.41       8700.70       223.95 o                         
   4   8  11       2392.83       2514.13        76.78 o                         
   5   8  11        234.77        241.88        24.88 o                         
   6   8  11        644.64        622.09        43.77 o                         
   7   8  11        132.97        123.17        33.76 o                         
   8   8  11        810.73        762.11        63.51 o                         
   9   8  11        514.45        423.47        45.21 o                         
  -3   9  11        135.73         81.90        37.66 o                         
  -2   9  11        143.31        112.76        24.79 o                         
  -1   9  11        178.62        191.59        20.88 o                         
   0   9  11        451.94        361.77        19.17 o                         
   1   9  11        909.06        930.50        33.02 o                         
   2   9  11        803.35        697.68        42.00 o                         
   3   9  11       6542.93       6863.08       179.51 o                         
   4   9  11       2168.80       2287.70        77.70 o                         
   5   9  11       5655.34       5705.12       190.55 o                         
   6   9  11       3575.51       3920.44       153.49 o                         
   7   9  11       3736.15       4020.43       185.17 o                         
   8   9  11       3048.31       2928.79       145.03 o                         
  -2  10  11       2417.69       2752.90       127.88 o                         
  -1  10  11       1975.65       2223.07        81.13 o                         
   0  10  11         87.21        113.77        22.00 o                         
   1  10  11       1034.03       1037.95        42.48 o                         
   2  10  11        142.58        109.25        19.58 o                         
   3  10  11       1271.63       1249.12        59.22 o                         
   4  10  11       1705.54       1719.57        63.36 o                         
   5  10  11        863.59        906.73        48.70 o                         
   6  10  11       3580.47       3725.13       148.30 o                         
   7  10  11       5661.59       6222.36       311.84 o                         
   8  10  11       7173.34       7237.02       315.92 o                         
  -1  11  11       4477.92       5351.66       364.63 o                         
   0  11  11       1439.47       1686.88       114.08 o                         
   1  11  11        706.87        745.77        81.68 o                         
   2  11  11         89.34         72.04        22.21 o                         
   3  11  11        323.58        311.27        24.83 o                         
   4  11  11         33.13         22.90        18.61 o                         
   5  11  11         92.97        100.63        19.99 o                         
   6  11  11        807.93        778.12        44.91 o                         
   7  11  11        429.16        403.94        47.92 o                         
   8  11  11       2622.98       2615.56       141.10 o                         
   0  12  11       3382.57       3896.57       471.24 o                         
   1  12  11       1996.27       2207.53       135.81 o                         
   2  12  11       2230.88       2519.47       145.35 o                         
   3  12  11       1598.12       1593.00        68.62 o                         
   4  12  11       2818.81       3166.09       114.11 o                         
   5  12  11       1693.74       1774.85        71.17 o                         
   6  12  11       1075.40       1086.26        64.46 o                         
   7  12  11        199.08        162.51        51.51 o                         
   2  13  11       2302.09       2657.76       225.13 o                         
   3  13  11       5103.47       5628.95       246.46 o                         
   4  13  11       3848.01       4153.35       234.71 o                         
   5  13  11       3783.03       4403.68       204.42 o                         
  -2  -5  12       3445.05       3513.40       209.10 o                         
  -1  -5  12       2126.89       2238.79       119.82 o                         
   0  -5  12        234.47        174.42        47.57 o                         
  -4  -4  12       2153.05       1897.94       126.43 o                         
  -3  -4  12       4885.57       4682.81       180.24 o                         
  -2  -4  12       5817.14       6091.75       361.55 o                         
  -1  -4  12       3405.38       3332.85       120.60 o                         
   0  -4  12       3959.02       4105.19       160.22 o                         
   1  -4  12       2121.89       1990.20        96.84 o                         
   2  -4  12       2128.09       1926.60       172.44 o                         
  -4  -3  12       1392.94       1257.11        76.29 o                         
  -3  -3  12       4942.58       4924.64       154.43 o                         
  -2  -3  12       7177.45       7246.56       219.53 o                         
  -1  -3  12       8615.57       8698.50       260.93 o                         
   0  -3  12       6027.62       6193.56       221.35 o                         
   1  -3  12       2246.78       2273.69        88.24 o                         
   2  -3  12       4477.11       4497.78       156.22 o                         
   3  -3  12       4399.63       3733.52       209.48 o                         
   4  -3  12       1178.70        959.34       119.92 o                         
  -5  -2  12        661.05        810.68       111.00 o                         
  -4  -2  12          6.13          5.46        25.00 o                         
  -3  -2  12        619.19        553.54        34.97 o                         
  -2  -2  12        490.53        456.76        29.13 o                         
  -1  -2  12        208.90        185.59        24.66 o                         
   0  -2  12       1174.81       1259.87        87.43 o                         
   1  -2  12       2742.82       2865.77       104.19 o                         
   2  -2  12       3211.89       3193.08       114.36 o                         
   3  -2  12       6662.75       6324.98       211.81 o                         
   4  -2  12       7154.08       6170.68       327.60 o                         
   5  -2  12       4245.64       3703.56       293.35 o                         
  -5  -1  12       3931.24       3987.46       222.90 o                         
  -4  -1  12       2775.36       2654.94        84.80 o                         
  -3  -1  12       1750.93       1699.64        64.22 o                         
  -2  -1  12        810.02        759.82        39.07 o                         
  -1  -1  12       1138.43       1072.23        53.37 o                         
   0  -1  12        133.48        111.48        22.14 o                         
   1  -1  12        524.23        485.71        31.70 o                         
   2  -1  12       3152.48       3009.82       116.65 o                         
   3  -1  12       9123.75       9194.21       301.07 o                         
   4  -1  12       7946.83       7697.72       232.23 o                         
   5  -1  12       5913.08       5623.79       246.59 o                         
  -5   0  12       4250.17       4291.58       204.47 o                         
  -4   0  12       4131.89       4096.04       132.67 o                         
  -3   0  12        453.65        422.91        24.95 o                         
  -2   0  12       2211.66       2236.56        78.33 o                         
  -1   0  12       2905.50       2847.34       103.58 o                         
   0   0  12        467.59        513.32        43.41 o                         
   1   0  12         29.68         56.03        19.94 o                         
   2   0  12        135.01        110.59        21.02 o                         
   3   0  12       1501.31       1371.63        61.97 o                         
   4   0  12       1669.41       1607.25        62.14 o                         
   5   0  12       2206.97       2316.34        81.29 o                         
   6   0  12       2759.70       2644.95       159.33 o                         
  -5   1  12        578.39        696.35        58.05 o                         
  -4   1  12       2546.21       2534.82        94.43 o                         
  -3   1  12       3085.57       3036.60        86.58 o                         
  -2   1  12       3500.06       3454.98        95.66 o                         
  -1   1  12       3913.58       3806.19       119.37 o                         
   0   1  12      10372.23       9928.70       322.97 o                         
   1   1  12       6699.28       6642.42       241.18 o                         
   2   1  12       1001.11        979.00        48.76 o                         
   3   1  12        159.12        101.13        24.92 o                         
   4   1  12        557.81        517.70        47.14 o                         
   5   1  12         71.12         79.96        20.75 o                         
   6   1  12         96.38         83.77        21.57 o                         
   7   1  12       1542.05       1664.80       129.28 o                         
  -5   2  12        327.42        258.75        45.06 o                         
  -4   2  12         88.40         82.19        19.85 o                         
  -3   2  12       1247.08       1224.34        48.84 o                         
  -2   2  12       2777.43       2671.13        82.02 o                         
  -1   2  12       9374.05       9242.84       275.49 o                         
   0   2  12       7867.25       7460.22       245.92 o                         
   1   2  12      10493.79      10624.36       400.12 o                         
   2   2  12       6750.87       6565.43       249.57 o                         
   3   2  12       3328.44       3449.63       119.76 o                         
   4   2  12       3700.99       3502.97       156.35 o                         
   5   2  12       1134.10       1140.91        52.90 o                         
   6   2  12        920.73        838.67        51.43 o                         
   7   2  12         44.23         22.92        32.39 o                         
  -5   3  12        891.92        884.66        73.50 o                         
  -4   3  12        185.19        149.83        21.15 o                         
  -3   3  12         69.59         53.66        17.15 o                         
  -2   3  12        362.76        323.12        23.51 o                         
  -1   3  12        617.20        650.25        35.92 o                         
   0   3  12       3433.02       3478.20       128.30 o                         
   1   3  12       4395.53       4653.37       237.20 o                         
   2   3  12       1315.57       1365.14        58.65 o                         
   3   3  12       4097.96       4394.05       175.79 o                         
   4   3  12       1422.66       1359.64        62.35 o                         
   5   3  12      10057.70      10280.71       380.81 o                         
   6   3  12       7668.43       7868.18       285.35 o                         
   7   3  12       1568.07       1597.69        61.59 o                         
   8   3  12        282.53        250.47        38.72 o                         
  -5   4  12        890.52        981.52        66.84 o                         
  -4   4  12       3195.15       3380.30       110.01 o                         
  -3   4  12       5989.03       6202.92       174.18 o                         
  -2   4  12        798.09        744.08        37.69 o                         
  -1   4  12         53.53         25.49        17.43 o                         
   0   4  12         42.83         39.73        16.20 o                         
   1   4  12         79.39         63.12        29.60 o                         
   2   4  12        308.14        301.48        24.69 o                         
   3   4  12       3440.34       3528.54       153.67 o                         
   4   4  12       4231.60       4161.82       181.12 o                         
   5   4  12       7925.06       7817.86       382.89 o                         
   6   4  12      10564.53      10425.50       385.39 o                         
   7   4  12       6494.03       6118.03       189.18 o                         
   8   4  12       4026.47       4415.02       180.56 o                         
  -5   5  12       3000.36       3441.65       159.13 o                         
  -4   5  12       5843.82       6387.84       255.54 o                         
  -3   5  12       3744.98       3932.41       114.99 o                         
  -2   5  12       4858.33       5062.80       144.05 o                         
  -1   5  12       1355.85       1344.57        53.16 o                         
   0   5  12       1475.51       1426.38        54.51 o                         
   1   5  12        622.25        549.81        28.91 o                         
   2   5  12          4.38          4.04        17.58 o                         
   3   5  12          7.96          5.77        17.92 o                         
   4   5  12       1912.56       1835.58        73.25 o                         
   5   5  12       5755.31       5791.99       176.12 o                         
   6   5  12       4404.18       4293.14       160.03 o                         
   7   5  12       1478.70       1495.15        62.71 o                         
   8   5  12       3117.70       2830.42       118.82 o                         
  -4   6  12       1736.60       1909.25        89.40 o                         
  -3   6  12       4084.54       4316.74       124.90 o                         
  -2   6  12       1507.36       1534.43        55.07 o                         
  -1   6  12       3003.80       3105.39       100.74 o                         
   0   6  12       1846.27       1826.25        65.25 o                         
   1   6  12       4416.76       4332.58       134.29 o                         
   2   6  12       4348.82       4397.63       144.43 o                         
   3   6  12       1716.56       1657.92        66.81 o                         
   4   6  12        237.24        219.70        21.06 o                         
   5   6  12         10.55          0.81        21.96 o                         
   6   6  12         13.82         20.13        24.26 o                         
   7   6  12        907.99        882.74        45.28 o                         
   8   6  12        753.14        758.40        60.44 o                         
  -4   7  12         64.27         74.44        42.46 o                         
  -3   7  12        312.32        275.70        25.78 o                         
  -2   7  12       1174.56       1142.64        48.05 o                         
  -1   7  12       1740.91       1893.79        68.75 o                         
   0   7  12       2305.97       2334.22        79.66 o                         
   1   7  12       5901.68       6161.53       186.82 o                         
   2   7  12       4284.75       4256.70       122.88 o                         
   3   7  12       8757.95       8842.34       279.10 o                         
   4   7  12       3820.01       3803.52       119.61 o                         
   5   7  12       1009.65        961.51        42.57 o                         
   6   7  12        256.05        306.64        30.09 o                         
   7   7  12       1352.49       1200.79        68.27 o                         
   8   7  12         87.70        127.54        34.66 o                         
  -3   8  12         22.49        -14.59        32.48 o                         
  -2   8  12         97.71         74.89        24.47 o                         
  -1   8  12        134.37         89.25        24.06 o                         
   0   8  12        456.09        505.51        33.18 o                         
   1   8  12       4130.75       4319.71       134.73 o                         
   2   8  12       6371.12       6343.26       177.62 o                         
   3   8  12       4636.26       4722.95       134.50 o                         
   4   8  12       4525.29       4447.92       171.02 o                         
   5   8  12       4235.13       4272.21       166.24 o                         
   6   8  12       3148.93       3254.22       132.06 o                         
   7   8  12       2018.08       2081.28        95.95 o                         
   8   8  12       2294.79       2093.46       156.59 o                         
  -2   9  12       1419.12       1469.20        80.97 o                         
  -1   9  12        767.17        712.89        35.02 o                         
   0   9  12          3.66          8.19        20.62 o                         
   1   9  12         52.90         18.89        18.32 o                         
   2   9  12        324.69        311.23        20.96 o                         
   3   9  12       1872.11       1869.41        59.04 o                         
   4   9  12       1999.87       2180.67        71.19 o                         
   5   9  12        582.89        567.14        38.57 o                         
   6   9  12       3002.54       3332.30       153.20 o                         
   7   9  12       4742.79       5122.21       251.19 o                         
   8   9  12       5602.63       5505.40       254.88 o                         
  -2  10  12       3638.99       4061.93       227.17 o                         
  -1  10  12       4611.67       5097.75       177.78 o                         
   0  10  12       2705.72       3132.18        96.04 o                         
   1  10  12        340.62        357.83        31.42 o                         
   2  10  12         70.98         63.12        22.40 o                         
   3  10  12        179.32        171.38        20.77 o                         
   4  10  12         33.18         35.09        18.96 o                         
   5  10  12        493.54        449.22        47.70 o                         
   6  10  12       2058.77       2171.09       103.85 o                         
   7  10  12       4310.48       4897.28       191.62 o                         
   0  11  12        923.16       1045.26        75.10 o                         
   1  11  12       1792.70       2152.01       207.53 o                         
   2  11  12       1577.32       1725.71        66.56 o                         
   3  11  12        889.86        881.43        44.02 o                         
   4  11  12        323.69        316.21        24.22 o                         
   5  11  12        281.46        288.91        26.39 o                         
   6  11  12         51.08         25.67        24.45 o                         
   7  11  12        549.75        470.07        47.74 o                         
   1  12  12        643.43        523.75        57.37 o                         
   2  12  12       1558.18       1643.22        96.96 o                         
   3  12  12       3188.36       3425.46       137.13 o                         
   4  12  12       4904.29       5408.30       204.43 o                         
   5  12  12       3017.71       3363.59       141.54 o                         
   6  12  12       1780.89       2039.63       182.92 o                         
  -3  -3  13        770.70        801.61        79.18 o                         
  -2  -3  13       1760.40       1704.52       101.95 o                         
  -1  -3  13       2621.52       2673.41       136.05 o                         
   0  -3  13       2265.79       2256.13       123.92 o                         
   1  -3  13       7309.93       7119.65       312.45 o                         
   2  -3  13       4956.15       5021.65       371.64 o                         
  -4  -2  13        224.57        273.53        91.18 o                         
  -3  -2  13        769.07        693.50        58.91 o                         
  -2  -2  13          3.26          0.68        40.95 o                         
  -1  -2  13         15.81         15.68        30.21 o                         
   0  -2  13        129.62        167.37        26.63 o                         
   1  -2  13        248.26        248.98        29.35 o                         
   2  -2  13       3147.18       2916.42       131.32 o                         
   3  -2  13       5164.70       5105.89       375.61 o                         
  -4  -1  13       3180.93       3258.31       191.77 o                         
  -3  -1  13        677.11        635.14        46.54 o                         
  -2  -1  13       1149.18       1035.85        52.25 o                         
  -1  -1  13       4390.76       4124.82       221.90 o                         
   0  -1  13        140.98        129.92        24.81 o                         
   1  -1  13        554.78        548.01        39.74 o                         
   2  -1  13        490.18        404.57        30.96 o                         
   3  -1  13       1500.53       1416.81        88.96 o                         
   4  -1  13       4498.18       4271.01       282.94 o                         
  -4   0  13       3006.59       3108.53       144.75 o                         
  -3   0  13       2182.33       2097.52        78.80 o                         
  -2   0  13       5328.40       5290.96       164.69 o                         
  -1   0  13       4586.04       4562.82       198.91 o                         
   0   0  13       4044.21       3852.53       135.12 o                         
   1   0  13       2110.99       2168.05        85.01 o                         
   2   0  13        550.78        464.91        35.57 o                         
   3   0  13        484.44        421.88        31.86 o                         
   4   0  13         13.65         55.92        24.84 o                         
   5   0  13        854.35        660.04        96.13 o                         
  -5   1  13          8.99        -77.30        77.30 o                         
  -4   1  13       1172.66       1136.32        58.54 o                         
  -3   1  13         78.22         67.29        21.10 o                         
  -2   1  13       2242.54       2299.34        74.97 o                         
  -1   1  13       8951.44       8837.66       317.39 o                         
   0   1  13       5768.94       5964.57       243.44 o                         
   1   1  13       3803.18       3742.01       131.03 o                         
   2   1  13       3873.13       3679.32       146.53 o                         
   3   1  13       4453.87       4283.04       147.92 o                         
   4   1  13       4352.59       4186.86       147.80 o                         
   5   1  13       1950.78       1823.86        84.31 o                         
   6   1  13        306.62        256.68        80.28 o                         
  -5   2  13       1648.99       1975.16       211.09 o                         
  -4   2  13        115.08        103.31        28.42 o                         
  -3   2  13        414.34        351.69        24.93 o                         
  -2   2  13        738.39        643.96        41.51 o                         
  -1   2  13       1749.31       1680.42        64.02 o                         
   0   2  13       3959.85       3957.96       138.18 o                         
   1   2  13       6208.34       6145.70       208.44 o                         
   2   2  13       5266.21       5242.13       255.44 o                         
   3   2  13       6312.60       6529.91       279.88 o                         
   4   2  13       5365.01       5338.85       269.76 o                         
   5   2  13       5333.63       5091.50       255.15 o                         
   6   2  13       1986.92       2008.29        90.65 o                         
  -4   3  13       1549.69       1717.36        86.36 o                         
  -3   3  13        371.80        390.91        25.70 o                         
  -2   3  13        144.92        125.65        20.26 o                         
  -1   3  13       1201.51       1105.36        49.98 o                         
   0   3  13       1007.14        988.03        51.51 o                         
   1   3  13        628.26        576.28        36.64 o                         
   2   3  13       1612.36       1554.49        66.45 o                         
   3   3  13       2522.80       2590.14       107.58 o                         
   4   3  13       2647.64       2639.99        98.92 o                         
   5   3  13       2804.04       2678.89       100.78 o                         
   6   3  13       2809.73       2844.12       102.34 o                         
   7   3  13       3144.78       3135.12       189.45 o                         
  -4   4  13       3725.09       4259.87       189.63 o                         
  -3   4  13       2629.80       2626.07        83.60 o                         
  -2   4  13       3071.12       3116.09        94.66 o                         
  -1   4  13       2000.83       2032.43        72.74 o                         
   0   4  13       1287.75       1200.69        51.05 o                         
   1   4  13       1568.39       1466.46        64.45 o                         
   2   4  13        399.75        316.82        33.37 o                         
   3   4  13       2178.70       2113.18        97.15 o                         
   4   4  13        274.77        220.91        25.57 o                         
   5   4  13       5996.19       5785.73       208.92 o                         
   6   4  13       7451.85       6878.19       308.44 o                         
   7   4  13       4860.65       4494.34       281.09 o                         
  -4   5  13       2348.97       2591.48       115.32 o                         
  -3   5  13       5028.88       5439.26       182.18 o                         
  -2   5  13       3584.97       3755.80       111.35 o                         
  -1   5  13       3234.13       3229.15       105.62 o                         
   0   5  13       2171.46       1985.69        70.71 o                         
   1   5  13       4869.01       4899.96       166.84 o                         
   2   5  13       2552.08       2559.64       102.40 o                         
   3   5  13        356.78        339.11        27.66 o                         
   4   5  13       1079.65       1056.54        61.67 o                         
   5   5  13          6.80          5.27        22.51 o                         
   6   5  13       1168.78        943.07        52.48 o                         
   7   5  13       2875.81       2668.62       177.38 o                         
  -3   6  13        636.91        610.19        37.57 o                         
  -2   6  13        869.42        840.48        40.20 o                         
  -1   6  13       1945.23       2088.01        75.03 o                         
   0   6  13       1330.43       1362.29        56.02 o                         
   1   6  13       4747.37       4897.81       151.52 o                         
   2   6  13       3550.65       3615.97       127.25 o                         
   3   6  13       2768.85       2625.42       109.57 o                         
   4   6  13       1021.69       1102.10        55.51 o                         
   5   6  13       1113.15       1118.48        56.58 o                         
   6   6  13         16.10         66.18        24.26 o                         
   7   6  13       1117.36        997.42        61.03 o                         
  -3   7  13          2.84         24.39        30.47 o                         
  -2   7  13          4.51        -20.26        20.71 o                         
  -1   7  13        655.89        624.02        35.52 o                         
   0   7  13       2958.06       3028.42       100.11 o                         
   1   7  13       3151.72       3187.37       104.11 o                         
   2   7  13       9622.55       9696.29       289.42 o                         
   3   7  13       2932.73       2888.63       105.43 o                         
   4   7  13       4073.02       4228.64       134.12 o                         
   5   7  13       4076.25       4232.09       215.94 o                         
   6   7  13       5509.86       5118.23       176.43 o                         
   7   7  13       2481.16       2325.45       209.64 o                         
  -2   8  13        365.70        359.65        28.80 o                         
  -1   8  13         30.21        -14.32        22.56 o                         
   0   8  13        418.48        381.01        27.28 o                         
   1   8  13        502.77        530.63        32.45 o                         
   2   8  13       1128.55       1146.09        50.37 o                         
   3   8  13       3248.71       3161.37       114.05 o                         
   4   8  13       4031.17       3917.84       154.51 o                         
   5   8  13       3738.57       3928.83       156.33 o                         
   6   8  13       3207.79       3334.21       138.88 o                         
   7   8  13       3452.77       3517.81       363.22 o                         
  -2   9  13       2805.06       3013.01       233.64 o                         
  -1   9  13       1757.16       1809.86        78.70 o                         
   0   9  13       2652.90       2707.37        92.58 o                         
   1   9  13        349.04        312.80        25.75 o                         
   2   9  13         65.03         39.58        20.90 o                         
   3   9  13        157.60        119.73        27.87 o                         
   4   9  13         66.94         47.47        19.98 o                         
   5   9  13       1397.91       1365.08        68.89 o                         
   6   9  13       2273.45       2349.09        96.08 o                         
   7   9  13       2809.41       2898.77       318.13 o                         
  -1  10  13       3906.24       4096.62       228.30 o                         
   0  10  13       2303.46       2420.00       114.28 o                         
   1  10  13       1368.37       1464.65        66.11 o                         
   2  10  13       2230.60       2348.40        92.33 o                         
   3  10  13        873.93        901.42        69.73 o                         
   4  10  13         18.99        -12.11        19.68 o                         
   5  10  13          1.59        -26.82        27.17 o                         
   6  10  13        677.41        649.22        48.19 o                         
   7  10  13       1209.43       1343.86       191.27 o                         
   1  11  13        615.15        493.47        54.92 o                         
   2  11  13       1609.25       1696.06        93.54 o                         
   3  11  13       3309.41       3624.70       134.53 o                         
   4  11  13       1158.04       1203.38        59.04 o                         
   5  11  13        966.30       1057.17        59.40 o                         
   6  11  13        130.17        121.77        36.92 o                         
   3  12  13       2782.13       3256.52       199.96 o                         
   4  12  13       3078.62       3258.54       154.68 o                         
  -1  -2  14       1014.66        701.11        93.69 o                         
   0  -2  14         84.26         91.01        42.86 o                         
   1  -2  14       1434.58       1612.44       145.68 o                         
  -3  -1  14       4816.38       4501.35       371.64 o                         
  -2  -1  14       4168.94       4049.71       190.81 o                         
  -1  -1  14       3206.39       3050.03       179.30 o                         
   0  -1  14       1097.48       1004.53        89.37 o                         
   1  -1  14       1518.61       1402.85       118.32 o                         
   2  -1  14        204.96         99.11        44.60 o                         
   3  -1  14         96.95         74.33        45.59 o                         
  -3   0  14       1687.85       1767.85       130.62 o                         
  -2   0  14       2936.21       3030.69       150.56 o                         
  -1   0  14       4212.65       4239.73       195.85 o                         
   0   0  14       4389.32       4258.70       151.19 o                         
   1   0  14        713.26        710.93        43.90 o                         
   2   0  14        992.12        836.70        53.33 o                         
   3   0  14       3041.35       2705.86       219.02 o                         
   4   0  14        630.38        536.16        65.41 o                         
  -3   1  14        414.81        337.38        43.92 o                         
  -2   1  14        450.40        434.10        35.56 o                         
  -1   1  14        825.15        799.40        62.38 o                         
   0   1  14       3827.51       3721.44       133.53 o                         
   1   1  14       3216.69       3077.58       135.02 o                         
   2   1  14       6441.37       6094.35       216.11 o                         
   3   1  14       6455.74       5994.83       244.89 o                         
   4   1  14       5872.24       5265.13       338.09 o                         
   5   1  14       2305.88       1910.75       159.56 o                         
  -3   2  14        277.26        258.41        30.24 o                         
  -2   2  14          5.88         -3.65        23.23 o                         
  -1   2  14       1497.78       1413.26        68.91 o                         
   0   2  14       1503.83       1475.37        77.17 o                         
   1   2  14       2324.80       2149.08       111.94 o                         
   2   2  14       3875.99       3645.46       184.47 o                         
   3   2  14       5466.08       5385.10       223.71 o                         
   4   2  14       6640.29       6100.02       228.35 o                         
   5   2  14       6053.87       5892.96       256.60 o                         
  -3   3  14        385.01        391.90        34.17 o                         
  -2   3  14        335.93        303.57        25.16 o                         
  -1   3  14       1125.63        973.11        46.95 o                         
   0   3  14        697.93        637.99        42.07 o                         
   1   3  14          5.33          2.38        23.44 o                         
   2   3  14        648.10        627.40        56.40 o                         
   3   3  14       1943.18       1863.63       130.27 o                         
   4   3  14       3004.46       2800.85       117.62 o                         
   5   3  14       3070.99       2943.10       205.40 o                         
   6   3  14       2443.69       2156.01       113.58 o                         
  -3   4  14       2576.41       2737.33       129.23 o                         
  -2   4  14       2689.27       2775.12        92.78 o                         
  -1   4  14       2315.71       2319.66        82.47 o                         
   0   4  14       4019.61       4009.24       128.09 o                         
   1   4  14       1862.92       1799.53        76.89 o                         
   2   4  14        464.63        419.63        31.76 o                         
   3   4  14         23.81         16.97        23.96 o                         
   4   4  14         70.79         70.66        25.22 o                         
   5   4  14         25.34         10.55        32.79 o                         
   6   4  14        151.20        120.27        35.24 o                         
  -3   5  14       1594.26       1691.81       137.01 o                         
  -2   5  14       2266.25       2406.89        79.37 o                         
  -1   5  14       3490.55       3640.49       118.38 o                         
   0   5  14       4947.30       5067.94       157.85 o                         
   1   5  14       3225.72       3392.97       122.78 o                         
   2   5  14       4746.75       4660.78       161.16 o                         
   3   5  14        613.33        611.44        40.39 o                         
   4   5  14        486.46        446.60        32.87 o                         
   5   5  14        942.06        893.83        52.80 o                         
   6   5  14        423.68        396.13        41.24 o                         
  -3   6  14        172.10        181.57        39.24 o                         
  -2   6  14        755.27        614.85        36.99 o                         
  -1   6  14       1293.03       1275.12        57.42 o                         
   0   6  14       2030.23       2058.78        75.53 o                         
   1   6  14       3744.28       3853.40       123.62 o                         
   2   6  14       3626.88       3747.06       169.56 o                         
   3   6  14       2364.93       2348.33        92.03 o                         
   4   6  14       1009.90        934.60        53.15 o                         
   5   6  14       6279.77       6100.33       205.72 o                         
   6   6  14       3151.23       2649.22       128.89 o                         
   7   6  14        930.18        806.99        60.20 o                         
  -2   7  14        608.81        535.46        36.82 o                         
  -1   7  14          2.44         -5.80        23.65 o                         
   0   7  14        130.30         74.57        22.89 o                         
   1   7  14       1268.02       1287.39        56.17 o                         
   2   7  14       1529.97       1498.73        61.17 o                         
   3   7  14       4913.95       5015.44       172.28 o                         
   4   7  14       7550.55       7660.21       254.89 o                         
   5   7  14       4972.36       4809.07       166.81 o                         
   6   7  14       5331.78       4949.32       218.75 o                         
   7   7  14       4208.42       3558.68       202.92 o                         
  -1   8  14        328.95        287.78        38.80 o                         
   0   8  14         12.19        -19.63        23.34 o                         
   1   8  14          1.52        -10.46        21.76 o                         
   2   8  14        227.15        216.11        24.84 o                         
   3   8  14         99.59         55.20        24.35 o                         
   4   8  14        145.04        128.33        26.59 o                         
   5   8  14       2282.07       2243.21       114.33 o                         
   6   8  14       3865.77       3624.42       206.83 o                         
  -1   9  14        805.75        775.00       108.02 o                         
   0   9  14        832.99        778.80        53.49 o                         
   1   9  14       1884.94       1847.28        71.98 o                         
   2   9  14       1947.94       1914.86        73.12 o                         
   3   9  14        942.18        912.79        46.59 o                         
   4   9  14         67.65         19.80        29.94 o                         
   5   9  14        200.58        130.22        33.22 o                         
   6   9  14        764.15        771.91        72.93 o                         
   1  10  14       3407.90       3377.36       192.25 o                         
   2  10  14       2656.94       2580.05       134.89 o                         
   3  10  14       2958.70       3034.74       121.98 o                         
   4  10  14       1255.26       1287.31        69.19 o                         
   5  10  14        185.91        220.10        36.36 o                         
   3  11  14       2459.96       2613.17       226.95 o                         
   4  11  14       1669.31       1935.95       133.91 o                         
  -1   0  15        867.68        644.51        78.81 o                         
   0   0  15       1398.93       1299.65       109.55 o                         
   1   0  15       2513.04       2365.64       193.25 o                         
   2   0  15       4344.83       4233.77       321.10 o                         
  -2   1  15        119.78         80.71        43.85 o                         
  -1   1  15        287.58        270.70        47.78 o                         
   0   1  15       1284.82       1159.98        82.30 o                         
   1   1  15        639.83        544.52        52.03 o                         
   2   1  15       3650.44       3690.67       282.45 o                         
   3   1  15       7153.86       7133.58       522.28 o                         
  -2   2  15        400.79        330.40       130.82 o                         
  -1   2  15        521.71        412.09        46.68 o                         
   0   2  15          1.68        -16.05        32.97 o                         
   1   2  15        566.18        439.56        41.71 o                         
   2   2  15       4144.47       3735.88       157.64 o                         
   3   2  15       3819.12       3401.37       249.25 o                         
   4   2  15       4765.89       3929.52       298.31 o                         
  -2   3  15       3736.24       4284.31       368.67 o                         
  -1   3  15       1363.75       1342.33        88.55 o                         
   0   3  15       1153.20       1110.64        63.76 o                         
   1   3  15        209.87        193.76        30.69 o                         
   2   3  15         16.67        -30.31        30.31 o                         
   3   3  15        291.16        257.54        39.13 o                         
   4   3  15        245.92        237.00        39.15 o                         
  -2   4  15       2076.15       2259.60       242.81 o                         
  -1   4  15       3944.92       4027.37       143.24 o                         
   0   4  15       7742.77       7739.72       258.95 o                         
   1   4  15       4045.23       3915.92       141.48 o                         
   2   4  15       2060.76       1976.43        85.03 o                         
   3   4  15        829.51        714.98        50.63 o                         
   4   4  15        835.83        663.19        84.52 o                         
   5   4  15         20.84         30.15        51.26 o                         
  -2   5  15       1216.44       1340.35       115.29 o                         
  -1   5  15       4381.41       4586.24       149.79 o                         
   0   5  15       2319.72       2337.68        85.26 o                         
   1   5  15       3015.83       2980.92       113.95 o                         
   2   5  15       2332.23       2340.03        96.38 o                         
   3   5  15        887.36        835.05        57.62 o                         
   4   5  15       1502.92       1407.94        93.82 o                         
   5   5  15       3343.53       2969.21       143.99 o                         
  -1   6  15        334.84        269.89        49.50 o                         
   0   6  15        397.51        380.32        30.48 o                         
   1   6  15        926.91        856.24        44.57 o                         
   2   6  15       1128.02       1063.16        62.17 o                         
   3   6  15       3126.26       2973.28       113.88 o                         
   4   6  15       3789.63       3638.58       184.64 o                         
   5   6  15       6639.16       5825.88       254.71 o                         
  -1   7  15        157.44        129.10        46.78 o                         
   0   7  15         34.72        -10.80        36.68 o                         
   1   7  15         15.56        -22.89        22.89 o                         
   2   7  15        326.35        217.32        30.95 o                         
   3   7  15       1905.60       1758.68        85.41 o                         
   4   7  15       1175.52       1199.37        72.56 o                         
   5   7  15       4573.32       4381.01       198.65 o                         
   0   8  15        496.62        401.66        56.30 o                         
   1   8  15       1155.70       1014.26        64.93 o                         
   2   8  15        360.24        287.78        29.47 o                         
   3   8  15          5.12          2.20        37.76 o                         
   4   8  15       1758.90       1517.01        78.65 o                         
   5   8  15       1290.22       1147.06        91.35 o                         
   1   9  15       1825.76       1863.98       127.37 o                         
   2   9  15       1835.72       2027.81        98.25 o                         
   3   9  15       1181.93       1183.78       143.08 o                         
   4   9  15        954.63        878.96        65.15 o                         
   2   3  16        738.46        460.84        67.39 o                         
   0   4  16       2757.17       3159.47       310.20 o                         
   2   4  16       3124.89       2991.98       237.85 o                         
   3   4  16       2561.39       2424.11       201.18 o                         
   2   5  16       1839.32       1644.19       333.49 o                         
   3   5  16       2875.69       2607.94       159.29 o                         
   1   6  16         11.30        -82.26        82.26 o                         
   2   6  16        696.50        603.93        66.79 o                         
   3   6  16       1066.52        907.49       138.75 o                         
   2   7  16        540.47        314.16        89.19 o                         
   3   7  16       1209.95        970.24       153.61 o                         
                                                                                
